# Supplementary material for: 3-(Benzo[d]thia­zol-2-yl)-2H-chromen-2-one
Source: IUCrdata. 2022 Mar 31;7(Pt 3):x220332. doi: 10.1107/S2414314622003327 (PMC9462017; doi:10.1107/S2414314622003327)
Supplement: Supplementary file 1 [file x-07-x220332-sup1.cif]

##############################################################################
#                                                                            #
# This CIF contains the data for a data article accepted for                 #
# publication in IUCrData. It conforms to the requirements of                #
# Notes for Authors for IUCrData, and has been                               #
# peer reviewed under the auspices of IUCrData.                              #
#                                                                            #
# Full details of the Crystallographic Information File format               #
# are given in the paper "The Crystallographic Information File (CIF):       #
# a New Standard Archive File for Crystallography" by S. R. Hall, F. H.      #
# Allen and I. D. Brown [Acta Cryst. (1991), A47, 655-685].                  #
#                                                                            #
# The current version of the core CIF dictionary is obtainable from          #
# ftp://ftp.iucr.org/pub/cif_core.dic.                                       #
#                                                                            #
# Software is freely available for graphical display of the structure(s)     #
# in this CIF. For information consult the CIF software page                 #
# http://www.iucr.org/resources/cif/software.                                #
#                                                                            #
# This file may be used for bona fide research purposes within the           #
# scientific community so long as proper attribution is given to the data    # 
# article from which it was obtained.                                        #
#                                                                            #
##############################################################################
data_I
_audit_creation_method     'SHELXL-2018/3'
_chemical_name_systematic
;
3-(Benzo[<i>d</i>]thiazol-2-yl)-2<i>H</i>-chromen-2-one
;
_chemical_name_common     ?
_chemical_formula_moiety     'C16 H9 N O2 S'
_chemical_formula_sum     'C16 H9 N O2 S'
_chemical_formula_iupac     'C16 H9 N O2 S'
_chemical_formula_weight     279.30
_chemical_melting_point     ?
_space_group_crystal_system     monoclinic
_space_group_name_H-M_alt     'P 21/c'
_space_group_name_Hall     '-P 2ybc'
loop_
    _space_group_symop_operation_xyz
    'x, y, z'
    '-x, y+1/2, -z+1/2'
    '-x, -y, -z'
    'x, -y-1/2, z-1/2'
_cell_length_a     4.60717(11)
_cell_length_b     20.7275(5)
_cell_length_c     12.6444(3)
_cell_angle_alpha     90
_cell_angle_beta     91.911(2)
_cell_angle_gamma     90
_cell_volume     1206.81(5)
_cell_formula_units_Z     4
_cell_measurement_reflns_used     20622
_cell_measurement_theta_min     4.0700
_cell_measurement_theta_max     76.8370
_cell_measurement_temperature     100(2)
_exptl_crystal_description     needle
_exptl_crystal_colour     'pale yellow'
_exptl_crystal_size_max     0.04
_exptl_crystal_size_mid     0.01
_exptl_crystal_size_min     0.01
_exptl_crystal_density_diffrn     1.537
_exptl_crystal_density_meas     ?
_exptl_crystal_density_method     ?
_exptl_crystal_F_000     576
_exptl_absorpt_coefficient_mu     2.385
_exptl_absorpt_correction_type     multi-scan
_exptl_absorpt_process_details
;
(CrysAlisPro; Rigaku OD, 2021)
;
_exptl_absorpt_correction_T_min     0.69597
_exptl_absorpt_correction_T_max     1.00000
_diffrn_ambient_temperature     100(2)
_diffrn_source     'micro-focus sealed X-ray tube'
_diffrn_radiation_type     CuK\a
_diffrn_radiation_wavelength     1.54184
_diffrn_measurement_device_type     'XtaLAB Synergy'
_diffrn_measurement_method     '\w scans'
_diffrn_detector_area_resol_mean     10.0000
_diffrn_reflns_number     49602
_diffrn_reflns_av_R_equivalents     0.0677
_diffrn_reflns_av_unetI/netI     0.0195
_diffrn_reflns_theta_min     4.097
_diffrn_reflns_theta_max     77.926
_diffrn_reflns_theta_full     77.000
_diffrn_measured_fraction_theta_max     0.991
_diffrn_measured_fraction_theta_full     0.999
_diffrn_reflns_limit_h_min     -5
_diffrn_reflns_limit_h_max     5
_diffrn_reflns_limit_k_min     -24
_diffrn_reflns_limit_k_max     26
_diffrn_reflns_limit_l_min     -15
_diffrn_reflns_limit_l_max     15
_refine_special_details
;
The hydrogen atoms were included using a riding model starting from
calculated positions (C---H~aromatic~ 0.95 \%A). The <i>U</i>(H) values were
fixed at 1.2 times the equivalent <i>U</i>~iso~ value of the parent carbon
atoms.
;
_reflns_number_total     2547
_reflns_number_gt     2528
_reflns_threshold_expression     'I > 2\s(I)'
_refine_ls_structure_factor_coef     Fsqd
_refine_ls_matrix_type     full
_refine_ls_R_factor_all     0.0497
_refine_ls_R_factor_gt     0.0491
_refine_ls_wR_factor_gt     0.1194
_refine_ls_wR_factor_ref     0.1197
_refine_ls_goodness_of_fit_ref     1.248
_refine_ls_restrained_S_all     1.248
_refine_ls_number_reflns     2547
_refine_ls_number_parameters     181
_refine_ls_number_restraints     0
_refine_ls_hydrogen_treatment     constr
_refine_ls_weighting_scheme     calc
_refine_ls_weighting_details
              'w=1/[\s^2^(Fo^2^)+(0.0479P)^2^+1.2289P] where P=(Fo^2^+2Fc^2^)/3'
_atom_sites_solution_hydrogens     geom
_atom_sites_solution_primary     dual
_atom_sites_solution_secondary     ?
_refine_ls_shift/su_max     0.001
_refine_ls_shift/su_mean     0.000
_refine_diff_density_max     0.446
_refine_diff_density_min     -0.427
_refine_ls_extinction_method     none
_refine_ls_extinction_coef     .
loop_
    _atom_type_symbol
    _atom_type_description
    _atom_type_scat_dispersion_real
    _atom_type_scat_dispersion_imag
    _atom_type_scat_source
    'C' 'C' 0.0181 0.0091
                         'International Tables Vol C Tables 4.2.6.8 and 6.1.1.4'
    'H' 'H' 0.0000 0.0000
                         'International Tables Vol C Tables 4.2.6.8 and 6.1.1.4'
    'N' 'N' 0.0311 0.0180
                         'International Tables Vol C Tables 4.2.6.8 and 6.1.1.4'
    'O' 'O' 0.0492 0.0322
                         'International Tables Vol C Tables 4.2.6.8 and 6.1.1.4'
    'S' 'S' 0.3331 0.5567
                         'International Tables Vol C Tables 4.2.6.8 and 6.1.1.4'
_computing_data_collection
;
CrysAlisPro (Rigaku OD, 2021)
;
_computing_cell_refinement
;
CrysAlisPro (Rigaku OD, 2021)
;
_computing_data_reduction
;
CrysAlisPro (Rigaku OD, 2021)
;
_computing_structure_solution
;
SHELXT (Sheldrick, 2015b)
;
_computing_structure_refinement
;
<i>SHELXL2018/3</i> (Sheldrick, 2015a)
;
_computing_molecular_graphics
;
XP (Siemens, 1994)
;
_computing_publication_material
;
<i>SHELXL2018/3</i> (Sheldrick, 2015a)
;
loop_
    _atom_site_type_symbol
    _atom_site_label
    _atom_site_fract_x
    _atom_site_fract_y
    _atom_site_fract_z
    _atom_site_U_iso_or_equiv
    _atom_site_adp_type
    _atom_site_calc_flag
    _atom_site_occupancy
    _atom_site_disorder_assembly
    _atom_site_disorder_group
    S S1 -0.03347(11) 0.58024(2) 0.44385(4) 0.01871(16) Uani d 1 . .
    C C2 0.1290(5) 0.63202(10) 0.35289(16) 0.0179(4) Uani d 1 . .
    N N3 0.0429(4) 0.62471(9) 0.25396(14) 0.0190(4) Uani d 1 . .
    C C3A -0.1604(5) 0.57600(10) 0.24410(17) 0.0197(4) Uani d 1 . .
    C C4 -0.3012(5) 0.55593(11) 0.14936(17) 0.0227(5) Uani d 1 . .
    H H4 -0.257833 0.575871 0.084112 0.027 Uiso calc 1 . .
    C C5 -0.5025(5) 0.50703(11) 0.15244(18) 0.0238(5) Uani d 1 . .
    H H5 -0.600561 0.493791 0.088821 0.029 Uiso calc 1 . .
    C C6 -0.5657(5) 0.47627(11) 0.24818(18) 0.0230(5) Uani d 1 . .
    H H6 -0.704244 0.442317 0.248094 0.028 Uiso calc 1 . .
    C C7 -0.4295(5) 0.49470(10) 0.34205(18) 0.0208(4) Uani d 1 . .
    H H7 -0.471183 0.473769 0.406635 0.025 Uiso calc 1 . .
    C C7A -0.2284(5) 0.54501(10) 0.33950(16) 0.0189(4) Uani d 1 . .
    C C8 0.3479(4) 0.67984(10) 0.38551(16) 0.0174(4) Uani d 1 . .
    C C9 0.4134(5) 0.68882(10) 0.49914(16) 0.0186(4) Uani d 1 . .
    C C10 0.7662(5) 0.76940(10) 0.45552(16) 0.0174(4) Uani d 1 . .
    C C11 0.9720(5) 0.81249(10) 0.49547(16) 0.0200(4) Uani d 1 . .
    H H11 1.009311 0.816281 0.569554 0.024 Uiso calc 1 . .
    C C12 1.1223(5) 0.84998(10) 0.42467(17) 0.0208(4) Uani d 1 . .
    H H12 1.262170 0.880282 0.450509 0.025 Uiso calc 1 . .
    C C13 1.0693(5) 0.84351(10) 0.31510(17) 0.0202(4) Uani d 1 . .
    H H13 1.174863 0.869054 0.267249 0.024 Uiso calc 1 . .
    C C14 0.8647(5) 0.80021(10) 0.27695(16) 0.0191(4) Uani d 1 . .
    H H14 0.830301 0.796009 0.202773 0.023 Uiso calc 1 . .
    C C15 0.7059(4) 0.76208(10) 0.34688(16) 0.0173(4) Uani d 1 . .
    C C16 0.4906(4) 0.71565(10) 0.31393(16) 0.0173(4) Uani d 1 . .
    H H16 0.447058 0.709837 0.240584 0.021 Uiso calc 1 . .
    O O1 0.6178(3) 0.73370(7) 0.52821(11) 0.0198(3) Uani d 1 . .
    O O2 0.2995(4) 0.65973(8) 0.56960(12) 0.0247(4) Uani d 1 . .
loop_
    _atom_site_aniso_label
    _atom_site_aniso_U_11
    _atom_site_aniso_U_22
    _atom_site_aniso_U_33
    _atom_site_aniso_U_12
    _atom_site_aniso_U_13
    _atom_site_aniso_U_23
    S1 0.0214(3) 0.0199(3) 0.0150(3) -0.00055(19) 0.00235(18) 0.00232(18)
    C2 0.0205(10) 0.0179(10) 0.0156(9) 0.0036(8) 0.0022(7) 0.0008(7)
    N3 0.0211(9) 0.0194(9) 0.0166(8) -0.0004(7) 0.0017(7) -0.0005(7)
    C3A 0.0209(10) 0.0180(10) 0.0203(10) 0.0004(8) 0.0033(8) -0.0002(8)
    C4 0.0265(11) 0.0241(11) 0.0175(10) -0.0013(9) 0.0009(8) -0.0015(8)
    C5 0.0268(11) 0.0234(11) 0.0213(11) -0.0010(9) 0.0017(8) -0.0048(8)
    C6 0.0212(11) 0.0182(10) 0.0300(12) -0.0016(8) 0.0042(9) -0.0026(9)
    C7 0.0212(10) 0.0180(10) 0.0237(11) 0.0006(8) 0.0059(8) 0.0014(8)
    C7A 0.0210(10) 0.0180(10) 0.0178(10) 0.0034(8) 0.0026(8) 0.0011(8)
    C8 0.0190(10) 0.0190(10) 0.0142(9) 0.0034(8) 0.0002(7) -0.0005(7)
    C9 0.0207(10) 0.0204(10) 0.0149(9) 0.0024(8) 0.0021(8) -0.0003(8)
    C10 0.0200(10) 0.0171(10) 0.0153(9) 0.0017(8) 0.0026(7) 0.0004(7)
    C11 0.0236(11) 0.0206(10) 0.0158(9) 0.0034(8) -0.0005(8) -0.0034(8)
    C12 0.0217(10) 0.0191(10) 0.0214(10) 0.0002(8) -0.0010(8) -0.0023(8)
    C13 0.0221(10) 0.0193(10) 0.0194(10) 0.0017(8) 0.0024(8) 0.0013(8)
    C14 0.0229(10) 0.0199(10) 0.0145(9) 0.0021(8) 0.0012(8) 0.0008(8)
    C15 0.0201(10) 0.0169(10) 0.0147(10) 0.0027(8) -0.0004(7) 0.0001(7)
    C16 0.0192(10) 0.0197(10) 0.0130(9) 0.0026(8) 0.0007(7) -0.0002(7)
    O1 0.0242(8) 0.0227(8) 0.0125(7) -0.0010(6) 0.0010(6) 0.0005(6)
    O2 0.0303(8) 0.0281(8) 0.0157(7) -0.0034(7) 0.0030(6) 0.0022(6)
_geom_special_details
;
 All esds (except the esd in the dihedral angle between two l.s. planes)
 are estimated using the full covariance matrix.  The cell esds are taken
 into account individually in the estimation of esds in distances, angles
 and torsion angles; correlations between esds in cell parameters are only
 used when they are defined by crystal symmetry.  An approximate (isotropic)
 treatment of cell esds is used for estimating esds involving l.s. planes.
 Least-squares planes (x,y,z in crystal coordinates) and deviations from them
 (* indicates atom used to define plane)
 - 3.3898 (0.0014) x + 13.7552 (0.0080) y + 2.0177 (0.0070) z = 8.9676 (0.0037)
 *  0.0227 (0.0011)  S1
 *  0.0005 (0.0015)  C2
 * -0.0077 (0.0015)  N3
 * -0.0083 (0.0019)  C3A
 *  0.0016 (0.0017)  C4
 *  0.0176 (0.0017)  C5
 *  0.0019 (0.0017)  C6
 * -0.0169 (0.0016)  C7
 * -0.0115 (0.0018)  C7A
 Rms deviation of fitted atoms =   0.0124
 - 3.2516 (0.0012) x + 14.6654 (0.0053) y + 0.7477 (0.0068) z = 9.1325 (0.0065)
 Angle to previous plane (with approximate esd) =  6.467 ( 0.060 )
 * -0.0054 (0.0017)  C8
 * -0.0016 (0.0018)  C9
 *  0.0001 (0.0019)  C10
 * -0.0072 (0.0017)  C11
 *  0.0011 (0.0017)  C12
 * -0.0035 (0.0017)  C13
 * -0.0017 (0.0017)  C14
 *  0.0079 (0.0019)  C15
 *  0.0022 (0.0016)  C16
 *  0.0136 (0.0014)  O1
 * -0.0054 (0.0014)  O2
 Rms deviation of fitted atoms =   0.0059
#======================================================================
Short contact:
    3.6259 (0.0010)  S1 - S1_$4
 Operator $4: -x, 1-y, 1-z
;
loop_
    _geom_bond_atom_site_label_1
    _geom_bond_atom_site_label_2
    _geom_bond_site_symmetry_2
    _geom_bond_distance
    _geom_bond_publ_flag
    S1 C7A . 1.733(2) y
    S1 C2 . 1.758(2) y
    C2 N3 . 1.308(3) y
    C2 C8 . 1.464(3) ?
    N3 C3A . 1.380(3) y
    C3A C4 . 1.406(3) ?
    C3A C7A . 1.411(3) y
    C4 C5 . 1.375(3) ?
    C5 C6 . 1.407(3) ?
    C6 C7 . 1.378(3) ?
    C7 C7A . 1.396(3) ?
    C8 C16 . 1.357(3) y
    C8 C9 . 1.470(3) y
    C9 O2 . 1.210(3) ?
    C9 O1 . 1.365(3) y
    C10 O1 . 1.379(2) y
    C10 C11 . 1.385(3) ?
    C10 C15 . 1.401(3) ?
    C11 C12 . 1.388(3) ?
    C12 C13 . 1.405(3) ?
    C13 C14 . 1.377(3) ?
    C14 C15 . 1.409(3) ?
    C15 C16 . 1.434(3) y
    C4 H4 . 0.9500 ?
    C5 H5 . 0.9500 ?
    C6 H6 . 0.9500 ?
    C7 H7 . 0.9500 ?
    C11 H11 . 0.9500 ?
    C12 H12 . 0.9500 ?
    C13 H13 . 0.9500 ?
    C14 H14 . 0.9500 ?
    C16 H16 . 0.9500 ?
loop_
    _geom_angle_atom_site_label_1
    _geom_angle_atom_site_label_2
    _geom_angle_atom_site_label_3
    _geom_angle_site_symmetry_1
    _geom_angle_site_symmetry_3
    _geom_angle
    _geom_angle_publ_flag
    C7A S1 C2 . . 88.87(10) y
    N3 C2 C8 . . 122.13(19) ?
    N3 C2 S1 . . 115.63(16) y
    C8 C2 S1 . . 122.24(15) ?
    C2 N3 C3A . . 110.75(18) y
    N3 C3A C4 . . 125.9(2) ?
    N3 C3A C7A . . 115.15(19) y
    C4 C3A C7A . . 119.0(2) ?
    C5 C4 C3A . . 119.1(2) ?
    C4 C5 C6 . . 121.2(2) ?
    C7 C6 C5 . . 120.9(2) ?
    C6 C7 C7A . . 118.1(2) ?
    C7 C7A C3A . . 121.7(2) ?
    C7 C7A S1 . . 128.67(17) ?
    C3A C7A S1 . . 109.57(16) y
    C16 C8 C2 . . 121.80(18) ?
    C16 C8 C9 . . 119.64(19) ?
    C2 C8 C9 . . 118.56(18) ?
    O2 C9 O1 . . 116.96(18) ?
    O2 C9 C8 . . 125.2(2) ?
    O1 C9 C8 . . 117.81(18) ?
    O1 C10 C11 . . 116.83(18) ?
    O1 C10 C15 . . 120.59(19) ?
    C11 C10 C15 . . 122.58(19) ?
    C10 C11 C12 . . 118.41(19) ?
    C11 C12 C13 . . 120.6(2) ?
    C14 C13 C12 . . 120.1(2) ?
    C13 C14 C15 . . 120.63(19) ?
    C10 C15 C14 . . 117.67(19) ?
    C10 C15 C16 . . 118.07(19) ?
    C14 C15 C16 . . 124.25(19) ?
    C8 C16 C15 . . 121.26(19) ?
    C9 O1 C10 . . 122.61(16) ?
    C5 C4 H4 . . 120.5 ?
    C3A C4 H4 . . 120.5 ?
    C4 C5 H5 . . 119.4 ?
    C6 C5 H5 . . 119.4 ?
    C7 C6 H6 . . 119.5 ?
    C5 C6 H6 . . 119.5 ?
    C6 C7 H7 . . 121.0 ?
    C7A C7 H7 . . 121.0 ?
    C10 C11 H11 . . 120.8 ?
    C12 C11 H11 . . 120.8 ?
    C11 C12 H12 . . 119.7 ?
    C13 C12 H12 . . 119.7 ?
    C14 C13 H13 . . 119.9 ?
    C12 C13 H13 . . 119.9 ?
    C13 C14 H14 . . 119.7 ?
    C15 C14 H14 . . 119.7 ?
    C8 C16 H16 . . 119.4 ?
    C15 C16 H16 . . 119.4 ?
loop_
    _geom_torsion_atom_site_label_1
    _geom_torsion_atom_site_label_2
    _geom_torsion_atom_site_label_3
    _geom_torsion_atom_site_label_4
    _geom_torsion_site_symmetry_1
    _geom_torsion_site_symmetry_2
    _geom_torsion_site_symmetry_3
    _geom_torsion_site_symmetry_4
    _geom_torsion
    _geom_torsion_publ_flag
    C7A S1 C2 N3 . . . . 1.07(17) ?
    C7A S1 C2 C8 . . . . -178.49(18) ?
    C8 C2 N3 C3A . . . . 179.04(18) ?
    S1 C2 N3 C3A . . . . -0.5(2) ?
    C2 N3 C3A C4 . . . . 179.1(2) ?
    C2 N3 C3A C7A . . . . -0.5(3) ?
    N3 C3A C4 C5 . . . . -179.1(2) ?
    C7A C3A C4 C5 . . . . 0.5(3) ?
    C3A C4 C5 C6 . . . . -1.1(3) ?
    C4 C5 C6 C7 . . . . 0.6(3) ?
    C5 C6 C7 C7A . . . . 0.4(3) ?
    C6 C7 C7A C3A . . . . -1.0(3) ?
    C6 C7 C7A S1 . . . . 177.72(17) ?
    N3 C3A C7A C7 . . . . -179.79(19) ?
    C4 C3A C7A C7 . . . . 0.6(3) ?
    N3 C3A C7A S1 . . . . 1.3(2) ?
    C4 C3A C7A S1 . . . . -178.36(16) ?
    C2 S1 C7A C7 . . . . 179.9(2) ?
    C2 S1 C7A C3A . . . . -1.24(16) ?
    N3 C2 C8 C16 . . . . -5.4(3) ?
    S1 C2 C8 C16 . . . . 174.10(16) ?
    N3 C2 C8 C9 . . . . 174.66(19) ?
    S1 C2 C8 C9 . . . . -5.8(3) ?
    C16 C8 C9 O2 . . . . 179.9(2) ?
    C2 C8 C9 O2 . . . . -0.2(3) ?
    C16 C8 C9 O1 . . . . 0.2(3) ?
    C2 C8 C9 O1 . . . . -179.90(17) ?
    O1 C10 C11 C12 . . . . -178.97(18) ?
    C15 C10 C11 C12 . . . . 0.4(3) ?
    C10 C11 C12 C13 . . . . -0.9(3) ?
    C11 C12 C13 C14 . . . . 0.7(3) ?
    C12 C13 C14 C15 . . . . 0.1(3) ?
    O1 C10 C15 C14 . . . . 179.76(18) ?
    C11 C10 C15 C14 . . . . 0.5(3) ?
    O1 C10 C15 C16 . . . . -1.3(3) ?
    C11 C10 C15 C16 . . . . 179.42(19) ?
    C13 C14 C15 C10 . . . . -0.7(3) ?
    C13 C14 C15 C16 . . . . -179.6(2) ?
    C2 C8 C16 C15 . . . . -179.62(19) ?
    C9 C8 C16 C15 . . . . 0.3(3) ?
    C10 C15 C16 C8 . . . . 0.2(3) ?
    C14 C15 C16 C8 . . . . 179.1(2) ?
    O2 C9 O1 C10 . . . . 179.04(18) ?
    C8 C9 O1 C10 . . . . -1.2(3) ?
    C11 C10 O1 C9 . . . . -178.83(18) ?
    C15 C10 O1 C9 . . . . 1.8(3) ?
loop_
    _geom_hbond_atom_site_label_D
    _geom_hbond_atom_site_label_H
    _geom_hbond_atom_site_label_A
    _geom_hbond_site_symmetry_A
    _geom_hbond_distance_DH
    _geom_hbond_distance_HA
    _geom_hbond_distance_DA
    _geom_hbond_angle_DHA
    _geom_hbond_publ_flag
    C14 H14 O1 4_575 0.95 2.46 3.383(3) 162.9 yes
    C11 H11 N3 4_676 0.95 2.63 3.523(3) 156.2 yes
    C13 H13 O2 4_675 0.95 2.65 3.314(3) 127.3 yes
_shelx_space_group_comment
;
The symmetry employed for this shelxl refinement is uniquely defined
by the following loop, which should always be used as a source of
symmetry information in preference to the above space-group names.
They are only intended as comments.
;
_shelx_estimated_absorpt_T_min     0.911
_shelx_estimated_absorpt_T_max     0.977
_shelx_hkl_file
;
   0   0  -1 9.70148 16.4908  18
   0   0  -1-11.0428 22.6216  20
   0   0   1 5.38540 13.6935  17
   0   0   2 43.3743 28.7488  17
   0   0  -2 22.5777 31.7593   3
   0   0   2 37.1315 20.1491  25
   0   0  -2 47.3572 24.1832   7
   0   0  -2 36.6401 35.1478  18
   0   0  -2 33.8143 30.4901  35
   0   0  -2 80.7592 41.4666  29
   0   0   3 11.3161 21.6932  15
   0   0   3 48.3006 38.0428  14
   0   0   3 118.153 42.0804  17
   0   0  -3 65.7609 45.4084   3
   0   0  -3-3.22625 24.6366   8
   0   0  -3 77.2486 35.6856   7
   0   0  -3 78.7060 66.3407  29
   0   0  -3 69.4509 48.5488  35
   0   0   3 79.0344 37.2354  40
   0   0   3 42.0834 38.7410  42
   0   0   4 4701.28 261.417  14
   0   0   4 4475.26 253.091  15
   0   0  -4 4181.62 253.604   8
   0   0   4 4921.85 264.478  17
   0   0  -4 4640.63 264.446   3
   0   0  -4 4306.45 265.216  46
   0   0  -4 4332.54 264.573  35
   0   0  -4 4437.31 268.262  29
   0   0  -4 4701.30 265.997  28
   0   0   4 4970.53 261.556  40
   0   0  -5-20.8526 56.1852  28
   0   0  -5-2.06487 50.8525   3
   0   0  -5-8.15972 20.6280   8
   0   0   5-39.8143 46.3879  17
   0   0  -5 73.3728 71.2281  29
   0   0  -5 51.9591 53.5102  35
   0   0   5 12.2373 26.8101  41
   0   0  -5 34.5411 57.2061  46
   0   0   5 26.0758 39.1472  40
   0   0   5 18.2483 19.8017  53
   0   0   6 20.9941 51.1009  17
   0   0  -6 61.1054 62.9839  28
   0   0  -6 36.3451 55.6458   3
   0   0   6-3.12326 32.2260  49
   0   0   6 38.5634 29.2308  41
   0   0   6 21.5870 42.0925  40
   0   0  -6 11.5666 60.9092  46
   0   0  -6 25.5993 58.2121  35
   0   0   6 48.3368 20.8091  53
   0   0  -6 72.2450 27.5789  75
   0   0   7 8.60194 21.9858  80
   0   0  -7 24.1001 25.0515  72
   0   0  -7 31.1935 29.8267  55
   0   0  -7 37.3497 25.2179  74
   0   0  -7 42.8725 27.0561  75
   0   0  -7-24.8280 64.4668  46
   0   0   7 9.35215 27.0067  41
   0   0  -7 19.5929 41.0402  21
   0   0  -7 79.8811 59.7403   3
   0   0   7 35.3103 53.9829  17
   0   0  -7-3.56294 63.1377  28
   0   0  -8 455.324 48.7566  11
   0   0   8 469.456 42.4006   5
   0   0  -8 644.194 77.6914   3
   0   0  -8 536.507 62.0337  21
   0   0  -8 482.552 84.2431  28
   0   0   8 550.731 72.2767  19
   0   0   8 530.239 42.2565  80
   0   0   8 617.451 42.5792  85
   0   0   8 550.249 39.2079  76
   0   0   8 625.407 49.0288 154
   0   0   8 643.140 48.7840 140
   0   0  -8 525.101 47.8871  55
   0   0  -8 554.114 46.5066  75
   0   0  -8 532.208 43.9405  72
   0   0  -8 472.089 43.4406  74
   0   0   8 638.235 48.1185 131
   0   0  -8 494.505 43.8830 108
   0   0   8 580.132 46.8988 109
   0   0  -8 554.374 73.4103  39
   0   0  -8 626.189 89.6258  46
   0   0  -9-16.3575 56.1008  39
   0   0   9-56.6299 56.3573  19
   0   0  -9 76.3077 63.6355   3
   0   0  -9-9.66876 40.6517  21
   0   0   9 1.14414 25.1657   5
   0   0   9 46.5361 37.8485 163
   0   0  -9 27.3255 27.4041 161
   0   0   9 29.4456 35.4030 154
   0   0   9 50.8103 33.1016 140
   0   0  -9 7.52752 31.7563  75
   0   0  -9 1.24664 34.4159  55
   0   0   9-32.5438 32.3432 131
   0   0   9 28.6559 28.9128 109
   0   0  -9-14.5960 26.1912 108
   0   0   9 20.5674 25.1962 112
   0   0  -9 15.2550 25.4519  92
   0   0   9-9.82731 19.1069  76
   0   0   9 8.44002 24.3365  80
   0   0   9 22.8265 24.5457  85
   0   0 -10 14094.1 894.669  44
   0   0 -10 16076.9 891.133  39
   0   0 -10 14101.6 880.167  21
   0   0  10 15486.7 868.563   5
   0   0 -10 14899.7 893.577   3
   0   0 -10 14288.0 866.382 161
   0   0  10 15248.2 868.018 163
   0   0 -10 15256.8 868.902 159
   0   0  10 16220.5 870.837 140
   0   0  10 15447.5 869.065 154
   0   0 -10 15110.4 869.068  69
   0   0 -10 16408.8 870.177  75
   0   0 -10 15240.7 869.557  55
   0   0  10 17228.9 870.432 131
   0   0  10 18958.7 872.427 109
   0   0 -10 15246.2 868.135 108
   0   0  10 16095.5 867.504 112
   0   0  10 16034.3 867.274  85
   0   0 -10 14639.5 867.393  92
   0   0 -10 14748.2 868.843  89
   0   0  10 14920.3 864.761  76
   0   0 -11-17.3864 70.6095  44
   0   0 -11 9.03378 55.2968  39
   0   0 -11-17.3365 56.7058  47
   0   0 -11 91.2092 40.3863 159
   0   0  11 4.82784 39.4530 163
   0   0 -11 48.3548 42.0818 175
   0   0 -11 54.0300 29.7281 161
   0   0  11-27.3816 37.2300 140
   0   0  11 50.4775 42.1991 154
   0   0  11 14.8358 25.9071 149
   0   0 -11 21.7223 67.4185   3
   0   0 -11-5.98901 37.2032  55
   0   0 -11 7.54850 36.3732  75
   0   0 -11-22.0346 35.9722  69
   0   0 -11-9.17743 32.0121 108
   0   0  11 8.04851 26.7411 112
   0   0 -11 28.3773 34.3627  89
   0   0  11 7.04093 31.3601  78
   0   0 -12 2003.70 154.989  44
   0   0  12 1645.50 141.426   1
   0   0 -12 1970.65 123.355 175
   0   0 -12 2004.45 121.516 159
   0   0  12 1832.01 119.365 163
   0   0 -12 1887.96 120.419  69
   0   0 -12 2052.18 121.899  55
   0   0 -12 1605.15 116.294  67
   0   0  12 2100.41 122.433 140
   0   0  12 2033.13 121.955 154
   0   0 -12 1982.75 118.387 108
   0   0  12 1878.46 117.174  78
   0   0 -12 1977.19 120.945  89
   0   0 -13 12.9079 39.7393 175
   0   0 -13 51.5799 37.2824 159
   0   0  13 64.0380 38.3387 154
   0   0  13 43.6783 33.2502 140
   0   0 -13 14.0720 31.4801  69
   0   0 -13 12.3299 22.8915  67
   0   0 -13 32.8439 27.6618 108
   0   0  13 3.92161 32.7071 111
   0   0  13-9.05527 27.4763  78
   0   0 -13-28.8969 32.6610  89
   0   0 -14 337.023 37.8747 159
   0   0 -14 308.803 39.1060 175
   0   0  14 345.450 34.8682 140
   0   0  14 269.364 37.9622 154
   0   0 -14 289.924 34.1508  69
   0   0  14 265.917 36.1265 126
   0   0  14 273.717 33.9900 111
   0   0 -14 300.488 33.4443 104
   0   0 -14 283.418 30.6243 108
   0   0 -14 335.277 35.2372  89
   0   0  14 281.939 30.6162  78
   0   0  15-4.11759 20.4881 126
   0   0 -15 5.83012 13.7234 108
   0   0  15 8.68089 20.0463 111
   0   0 -15 3.74589 21.6693 105
   0   0  15 21.4984 23.4773  82
   0   0 -15-12.4921 19.2561  89
   0   0  15 0.70888 23.7457 145
   0  -1  -1 12070.0 674.645  20
   0   1   1 12241.6 674.576  19
   0  -1   1 13675.7 675.088  14
   0  -1  -1 12024.3 672.980  23
   0   1  -1 11699.7 674.238  10
   0   1   1 11675.7 673.277  14
   0  -1  -2 38779.4 1973.98   7
   0  -1  -2 38261.6 1975.39  18
   0  -1  -2 33328.1 1974.00  20
   0  -1   2 33911.4 1971.16   8
   0   1   2 38051.1 1972.96  14
   0  -1  -2 35549.1 1974.11   3
   0  -1  -2 34931.8 1974.35  29
   0   1  -2 33430.5 1974.70  35
   0  -1  -2 34599.5 1974.39  35
   0   1   3 1404.17 85.6212  14
   0  -1  -3 1183.08 94.3116  18
   0  -1  -3 1193.48 91.1177   3
   0  -1   3 1463.89 90.3066  17
   0  -1  -3 1196.48 103.940  20
   0  -1   3 1318.59 86.6277  25
   0  -1  -3 1415.73 88.5088   7
   0  -1  -3 1167.72 100.690  29
   0  -1  -3 1224.71 92.1838  35
   0   1  -3 1207.73 95.4211  28
   0  -1   3 1475.71 91.0113  31
   0   1  -3 1108.73 93.5387  35
   0  -1   3 1418.07 88.0834  40
   0  -1   3 1355.56 88.7962  42
   0  -1   4 5399.94 314.094  25
   0  -1  -4 5084.66 320.764  18
   0  -1   4 5936.83 319.184  17
   0   1   4 6072.96 320.091  17
   0  -1   4 5418.50 310.326  15
   0  -1  -4 5287.56 314.875   7
   0  -1   4 5634.29 317.548  14
   0  -1  -4 5407.24 318.513   3
   0   1  -4 5358.57 319.920  28
   0  -1  -4 5226.36 321.326  29
   0  -1   4 5945.41 317.529  42
   0  -1  -4 5126.31 319.334  35
   0  -1   4 5745.93 316.970  40
   0   1  -4 5057.93 319.836  35
   0   1   4 5715.94 315.255  40
   0  -1  -5 1006.60 82.2764   3
   0  -1   5 935.776 76.5976  17
   0  -1  -5 670.545 56.0141   8
   0  -1   5 860.973 58.2480  15
   0   1   5 979.166 78.3976  17
   0  -1   5 902.505 72.8347  42
   0  -1  -5 891.267 93.5277  29
   0  -1  -5 910.337 79.5625  35
   0   1  -5 911.943 84.0344  28
   0   1  -5 818.894 80.7609  35
   0  -1   5 822.888 64.8724  49
   0  -1  -5 910.660 83.5403  46
   0  -1  -5 859.822 85.0374  28
   0  -1   5 952.952 72.0381  40
   0   1   5 896.695 54.3973  53
   0  -1   5 926.375 55.1252  53
   0  -1  -6 305.130 34.3712   8
   0  -1  -6 437.012 67.6624   3
   0  -1  -6 465.646 73.3170  28
   0   1   6 520.141 64.9477  17
   0  -1   6 548.631 64.0306  17
   0   1   6 527.328 65.3230  19
   0   1  -6 483.034 71.9879  28
   0   1  -6 451.880 51.2130  21
   0  -1   6 521.609 57.0924  40
   0  -1   6 477.622 45.8038  41
   0  -1  -6 439.938 67.9633  35
   0  -1   6 463.871 48.7809  49
   0   1   6 372.241 37.9702  41
   0  -1  -6 424.707 73.5967  46
   0  -1  -6 553.466 87.6809  29
   0   1  -6 461.416 41.0323  55
   0   1  -6 473.282 38.5130  75
   0  -1   6 538.598 36.2903  53
   0  -1   7 860.126 53.5817  80
   0   1   7 773.879 52.6843  80
   0  -1  -7 685.475 55.0268  75
   0  -1  -7 698.832 53.5803  72
   0   1  -7 731.982 53.5302  72
   0   1  -7 738.994 54.6039  75
   0  -1   7 843.360 53.0730  53
   0  -1  -7 806.424 54.2770  74
   0   1  -7 751.396 56.6823  55
   0  -1   7 882.624 75.3919  40
   0  -1   7 834.174 65.7193  49
   0  -1  -7 853.887 86.5472  35
   0   1  -7 757.113 76.6991  39
   0  -1   7 755.621 60.0479  41
   0  -1  -7 906.222 91.5316  46
   0  -1   7 909.267 82.4632  17
   0   1   7 812.377 80.5617  19
   0   1  -7 728.856 87.5857  28
   0  -1  -7 705.525 72.7684  21
   0   1  -7 746.581 67.9979  21
   0  -1  -7 812.266 84.8857   3
   0  -1  -7 849.061 91.5268  28
   0  -1   8 110.926 26.0117   5
   0  -1   8 57.0017 55.4324  17
   0   1  -8 38.4952 37.3815  21
   0  -1  -8 50.2749 47.2079  21
   0   1   8 53.5503 56.1122  19
   0  -1  -8 80.4916 61.1648   3
   0  -1  -8 152.183 72.8240  28
   0   1   8 111.526 24.3865  85
   0  -1   8 72.3745 25.4455  80
   0   1   8 77.1056 19.8660  76
   0   1   8 50.4948 23.3554  80
   0  -1   8 118.778 25.4620  85
   0  -1   8 111.371 21.6257  76
   0  -1   8 123.448 34.7428 154
   0   1   8 71.7795 33.7577 154
   0   1  -8 62.6618 29.5233  75
   0  -1  -8 97.4117 27.0121  72
   0  -1  -8 102.877 34.5986  55
   0   1  -8 85.6947 32.8658  55
   0  -1  -8 99.5077 29.5521  75
   0  -1  -8 58.2348 25.0669  74
   0  -1   8 137.251 32.4027 131
   0   1   8 127.529 31.6226 131
   0   1  -8 108.887 27.5724 108
   0  -1  -8 115.096 28.4176 108
   0  -1   8 142.784 26.1505 112
   0   1   8 80.8387 29.4451 109
   0  -1  -8 145.180 62.1471  39
   0   1  -8 76.5237 51.0434  39
   0  -1   8 86.6434 30.4767  41
   0  -1  -8 38.5670 66.7887  46
   0  -1  -9 3794.60 251.823  28
   0   1  -9 3730.42 238.713  39
   0  -1  -9 3835.68 244.688  39
   0  -1  -9 3839.47 251.289  46
   0  -1  -9 3544.58 244.144   3
   0  -1   9 3713.15 218.655   5
   0   1   9 3551.56 237.047  19
   0   1  -9 3410.55 228.343  21
   0  -1   9 3381.80 237.211  19
   0  -1  -9 3527.29 234.483  21
   0   1   9 3809.64 220.304 163
   0   1  -9 3616.74 218.198 161
   0  -1   9 4038.68 221.967 140
   0  -1   9 3697.18 220.296 154
   0   1   9 3875.07 220.414 154
   0   1   9 3908.68 221.019 140
   0   1  -9 3834.15 220.593  55
   0  -1  -9 3711.28 218.906  72
   0  -1  -9 3866.67 220.247  75
   0  -1  -9 3962.73 221.028  55
   0   1  -9 3759.33 220.121  75
   0  -1   9 4003.02 220.747 131
   0   1   9 3975.97 220.388 131
   0   1   9 4344.23 222.092 109
   0   1   9 3887.03 217.657 112
   0  -1   9 3999.69 218.624 112
   0  -1  -9 3495.11 218.360 108
   0   1  -9 3516.17 218.435 108
   0  -1  -9 3746.18 218.353  92
   0   1   9 3993.82 217.671  85
   0  -1   9 3681.05 215.754  76
   0   1  -9 3592.99 218.239  92
   0   1   9 3594.06 214.794  76
   0  -1   9 3836.20 217.858  85
   0   1  -9 3649.29 219.627  89
   0  -1   9 4007.64 218.579  80
   0   1 -10 124.977 58.9590  47
   0  -1 -10 158.049 66.0308  39
   0   1 -10 160.139 55.9004  39
   0  -1 -10 70.7373 65.4515   3
   0  -1  10 152.397 31.4759   5
   0  -1 -10 98.7266 47.5515  21
   0   1 -10 114.573 40.7639 159
   0   1  10 171.543 43.3556 163
   0  -1  10 156.304 41.7199 163
   0  -1 -10 153.987 39.4113 159
   0   1 -10 169.411 33.9151 161
   0  -1  10 130.038 38.4755 140
   0   1  10 144.688 41.0351 154
   0   1  10 164.120 29.1700 149
   0   1  10 148.724 36.8396 140
   0  -1  10 178.310 41.6188 154
   0   1 -10 96.3974 35.2735  75
   0  -1 -10 130.842 42.3148  55
   0  -1 -10 103.299 34.9088  75
   0   1 -10 137.373 37.8146  69
   0   1 -10 118.029 38.8555  55
   0  -1  10 156.794 38.5565 131
   0   1  10 172.850 29.3032 112
   0  -1 -10 117.206 32.4895 108
   0  -1  10 170.766 30.9494 112
   0   1 -10 145.624 33.6601 108
   0  -1  10 142.012 29.8164  80
   0   1 -10 137.434 36.5354  89
   0  -1  10 119.662 23.6719  76
   0  -1  10 118.277 29.2786  85
   0  -1 -10 121.723 29.9628  92
   0   1 -11 440.827 68.8022  47
   0  -1 -11 431.483 85.5122  44
   0  -1 -11 435.510 76.9166  39
   0   1 -11 457.940 53.3587 159
   0   1 -11 570.602 48.2815 161
   0  -1  11 531.460 52.9494 163
   0  -1 -11 540.836 53.2411 159
   0   1  11 510.555 55.7941 163
   0  -1 -11 588.576 56.4510 175
   0   1  11 540.466 52.8783 140
   0   1  11 429.824 42.1878 149
   0  -1  11 580.843 54.2457 140
   0   1  11 576.343 56.1399 154
   0  -1  11 622.038 56.6497 154
   0   1 -11 548.432 53.2459  55
   0   1 -11 559.851 52.3933  69
   0   1 -11 476.782 46.7175  67
   0  -1 -11 489.574 52.4088  75
   0  -1 -11 547.643 54.0233  55
   0  -1 -11 551.775 53.1984  69
   0   1 -11 653.953 53.3865  75
   0  -1  11 601.015 54.1676 131
   0  -1  11 571.745 46.1261 112
   0   1 -11 527.694 47.8916 108
   0  -1 -11 458.065 47.8308 108
   0  -1  11 518.580 39.5273  76
   0  -1  11 523.540 47.5414  78
   0   1  11 600.067 48.7637  78
   0   1 -11 497.145 50.3815  89
   0  -1 -11 538.045 52.0643  89
   0  -1 -12 278.887 64.2133  47
   0  -1 -12 312.960 79.1460  44
   0  -1  12 454.886 71.9904   1
   0  -1 -12 526.321 50.7061 159
   0  -1 -12 541.148 54.3867 175
   0   1 -12 444.321 50.6678 159
   0   1 -12 382.020 40.8726 161
   0   1  12 416.129 50.1078 163
   0  -1  12 416.119 49.0657 140
   0   1  12 492.366 48.8345 140
   0   1  12 549.022 53.3692 154
   0  -1  12 349.327 36.7070 149
   0  -1  12 439.822 51.2783 154
   0  -1 -12 472.024 48.8636  69
   0   1 -12 379.042 41.1952  67
   0  -1 -12 452.484 47.6687  75
   0  -1 -12 494.264 45.0322  67
   0  -1 -12 471.629 49.9109  55
   0   1 -12 473.267 47.1587  69
   0   1 -12 428.094 44.0490 108
   0   1  12 494.985 47.4071 111
   0  -1 -12 512.722 44.9435 108
   0  -1  12 477.748 44.0456  78
   0   1  12 448.980 44.2468  78
   0  -1 -12 472.590 48.4646  89
   0   1 -12 471.213 48.5791  89
   0  -1 -13 78.3744 61.4018  44
   0   1  13 65.7448 34.2275 163
   0   1 -13 11.1958 37.5969 159
   0  -1 -13 28.2828 39.3566 175
   0  -1 -13 43.2079 35.8148 159
   0   1  13 25.9651 37.7029 154
   0  -1  13 75.7209 37.8371 154
   0  -1  13 114.009 35.7503 140
   0   1  13 72.9354 32.5316 140
   0   1 -13 62.4386 29.3612 153
   0   1 -13 53.5745 31.6072  69
   0  -1 -13 67.7822 33.7236  69
   0  -1 -13 33.3131 26.8686  67
   0   1  13 66.9306 35.2322 126
   0   1 -13 94.9463 32.5926 104
   0   1 -13 6.58926 27.6187 108
   0  -1 -13 47.7637 26.8402 108
   0   1  13 102.213 33.0652 111
   0   1 -13 68.0689 33.2304  89
   0  -1  13 16.6472 26.9600  78
   0   1  13 66.4132 29.0493  78
   0  -1 -13 48.5329 32.5182  89
   0  -1 -14 385.806 65.2480  44
   0  -1 -14 503.800 45.8362 175
   0  -1 -14 506.492 42.6120 159
   0  -1 -14 503.787 40.4592 153
   0   1  14 490.583 44.4879 154
   0  -1  14 435.393 41.4951 140
   0  -1  14 482.047 43.8945 154
   0   1  14 433.359 39.3589 140
   0   1  14 467.936 45.2067 145
   0  -1 -14 395.185 40.4211  69
   0  -1  14 457.429 42.9958 126
   0   1  14 482.375 42.4952 126
   0   1  14 497.161 40.3700 111
   0  -1 -14 417.635 39.8391 104
   0   1 -14 431.279 38.5591 104
   0  -1  14 501.004 40.8270 111
   0  -1 -14 390.266 36.6648 108
   0   1 -14 426.589 37.1704 108
   0   1 -14 429.433 43.4416 105
   0  -1  14 453.523 36.6217  78
   0   1  14 464.441 37.5568  78
   0  -1 -14 480.767 41.2302  89
   0   1 -14 449.026 40.8540  89
   0   1  15 147.923 23.6976 126
   0  -1  15 163.127 24.6967 126
   0   1 -15 171.695 19.0661 108
   0   1 -15 200.921 26.1079 105
   0   1  15 208.131 23.8529 111
   0  -1  15 186.592 24.5405 111
   0  -1 -15 164.822 23.6144  89
   0   1  15 200.591 26.8331  82
   0   1 -15 193.716 24.1661  89
   0  -1  15 182.306 26.3156  82
   0   1  15 229.844 27.4733 145
   0  -1  15 206.992 27.7447 145
   0  -2   0 4355.28 254.273  14
   0   2   0 5052.55 256.639  19
   0  -2   1 10051.1 514.200  13
   0  -2   1 8933.81 514.460  12
   0   2   1 9890.71 515.362  19
   0  -2   1 8490.12 513.669  27
   0   2  -1 8786.75 513.648   3
   0  -2   1 9942.36 515.240  14
   0   2  -1 9347.10 513.784   9
   0  -2  -1 8836.91 513.666   3
   0  -2  -2 19525.2 1170.81  23
   0   2  -2 21214.8 1174.04   3
   0  -2   2 22491.5 1175.10  14
   0  -2   2 21028.6 1171.96   8
   0   2   2 21210.8 1174.35  19
   0   2  -2 21887.1 1170.64  21
   0  -2  -2 20777.5 1173.84   3
   0  -2  -2 20754.5 1174.56  20
   0  -2   2 21159.5 1174.74  32
   0  -2   2 21588.5 1174.94  36
   0   2  -3 44.2110 44.8198   3
   0  -2  -3 55.8206 45.6388   7
   0  -2  -3 29.1946 42.3246   3
   0  -2   3 63.9438 30.9281   8
   0  -2  -3 1.40119 49.0405  18
   0  -2  -3 35.9188 66.7170  20
   0   2   3 15.5317 45.8297  19
   0  -2  -3 48.6894 31.3205  34
   0  -2  -3 40.5351 61.6525  29
   0  -2   3-46.6019 46.7846  31
   0  -2  -3-10.2085 44.0799  35
   0   2   4 8255.24 501.202  19
   0  -2  -4 8865.55 501.511   7
   0  -2   4 9141.90 499.872  25
   0  -2  -4 7991.62 504.341  20
   0  -2   4 9454.56 502.821  17
   0   2  -4 8619.86 496.801  21
   0  -2  -4 8713.82 502.639   3
   0  -2  -4 8708.87 505.079  18
   0  -2  -4 8355.74 504.479  29
   0  -2   4 9193.76 502.209  31
   0  -2  -4 8422.07 503.010  35
   0  -2   4 9634.83 502.427  40
   0  -2   4 9324.87 502.217  42
   0  -2   5 432.767 41.4228  15
   0  -2  -5 489.072 62.9494   3
   0  -2   5 503.891 58.7531  17
   0   2   5 412.260 59.9153  19
   0  -2   5 507.884 50.7636  25
   0   2  -5 408.105 45.8867  21
   0  -2  -5 402.723 68.4321  18
   0  -2  -5 405.975 81.6214  29
   0  -2   5 510.104 57.3502  42
   0  -2  -5 420.323 61.5410  35
   0   2  -5 405.302 51.9619  39
   0  -2   5 489.728 55.9666  40
   0  -2   5 451.992 47.8577  49
   0  -2   5 477.014 34.8362  53
   0   2  -5 404.251 38.5114  55
   0  -2   6 2291.23 137.693  17
   0   2   6 2112.78 136.016  19
   0  -2  -6 1895.70 138.022   3
   0  -2   6 1849.77 119.921  15
   0   2  -6 1899.08 124.625  21
   0  -2  -6 2022.92 151.047  29
   0  -2   6 1896.99 125.100  41
   0  -2   6 2027.03 133.808  40
   0  -2  -6 2059.26 144.252  28
   0  -2  -6 2064.56 143.316  46
   0  -2   6 2255.42 134.915  42
   0   2  -6 1976.40 131.281  39
   0  -2  -6 1872.80 138.108  35
   0  -2   6 2022.24 127.715  49
   0  -2  -6 1751.92 115.708  59
   0   2  -6 1986.29 118.549  55
   0  -2   6 2054.20 117.804  68
   0  -2   6 2269.58 118.073  73
   0   2  -6 1861.08 117.133  72
   0  -2   6 2263.34 117.486  53
   0   2  -6 1893.13 118.142  75
   0  -2   7 423.780 34.7923  80
   0   2   7 359.614 32.8640  80
   0  -2  -7 336.960 34.4014  74
   0   2  -7 393.800 39.5427  55
   0  -2   7 420.905 34.4100  53
   0   2  -7 352.543 36.3317  75
   0  -2  -7 381.780 35.5481  72
   0  -2   7 366.922 45.4169  41
   0  -2   7 362.413 48.0069  49
   0  -2  -7 528.077 74.8005  46
   0   2  -7 439.133 58.8236  39
   0  -2   7 488.528 59.4233  40
   0  -2  -7 330.323 68.4650  35
   0  -2  -7 346.101 68.6194   3
   0   2  -7 339.357 45.4153  21
   0   2  -7 254.527 32.1949  11
   0  -2  -7 462.670 78.7028  28
   0   2   7 402.466 63.3942  19
   0  -2   7 431.784 63.4983  17
   0  -2   8-7.92896 29.9295  41
   0  -2   8 4.91209 36.3626  49
   0   2  -8-24.5286 48.1603  39
   0  -2  -8 60.7254 69.7580  46
   0  -2  -8 54.3544 60.3349  35
   0  -2  -8 57.5134 60.8164   3
   0  -2  -8 35.5908 69.6559  28
   0   2   8 19.6639 22.6324   5
   0  -2   8 27.2846 23.8891   5
   0   2  -8 53.4951 36.3649  21
   0  -2  -8 40.9675 48.1701  21
   0   2   8-3.17972 54.6128  19
   0  -2   8 26.4725 52.7799  17
   0  -2   8 49.6512 38.5032 162
   0   2   8 31.1270 32.7125 154
   0  -2   8 21.2841 32.6902 154
   0  -2  -8 41.3711 26.2384  72
   0   2  -8 25.8562 29.7069  69
   0  -2  -8 27.9688 28.5729  75
   0  -2   8 1.81708 23.2464  53
   0  -2  -8 7.16377 25.4342  74
   0   2  -8 16.3991 29.0227  75
   0   2  -8 25.3106 30.9603  55
   0   2   8 22.4277 29.2260 131
   0  -2   8 47.5308 30.0874 131
   0   2   8 64.6222 27.6145 109
   0  -2   8 50.4281 24.7062 112
   0   2  -8 44.7805 27.1225 108
   0  -2   8 61.4468 21.0864  76
   0   2  -8 47.8917 27.3545  89
   0  -2   8 11.5860 23.9755  80
   0  -2   8 36.6613 24.1021  85
   0  -2   8 33.7570 29.2601  81
   0  -2  -9 4350.20 268.467  39
   0   2  -9 3663.32 255.234  47
   0   2  -9 4085.65 255.636  39
   0  -2  -9 4447.54 273.937  28
   0  -2  -9 4468.64 274.501  46
   0  -2  -9 3931.96 264.124   3
   0  -2  -9 3620.18 248.263  11
   0   2   9 4264.43 239.319   5
   0   2   9 4221.13 259.222  19
   0  -2  -9 3982.63 257.845  21
   0  -2   9 3858.67 257.743  19
   0  -2   9 4309.67 239.674   5
   0  -2   9 3735.94 241.162 162
   0   2  -9 4276.48 240.888 159
   0   2  -9 4125.56 239.464 161
   0   2   9 4156.89 241.170 163
   0   2   9 3664.96 237.677 170
   0  -2   9 4551.38 243.199 140
   0   2   9 4211.57 240.862 154
   0   2   9 3948.51 237.779 149
   0  -2   9 4198.02 240.633 154
   0   2   9 4182.58 240.791 140
   0   2  -9 4285.85 240.372  69
   0  -2  -9 4111.88 238.629  74
   0   2  -9 4135.33 240.621  75
   0  -2  -9 4275.48 239.658  72
   0   2  -9 4166.61 240.836  55
   0  -2  -9 4309.19 241.566  55
   0  -2  -9 4265.13 240.925  75
   0  -2   9 4445.60 241.325 131
   0  -2  -9 3922.35 239.000 108
   0  -2   9 4459.82 239.271 112
   0   2  -9 4123.23 239.506 108
   0   2   9 4281.25 238.091 112
   0  -2   9 4290.43 239.450  80
   0   2  -9 4029.65 240.523  89
   0  -2  -9 3827.43 238.169  92
   0  -2   9 4497.35 238.961  85
   0  -2   9 4190.18 236.904  76
   0   2 -10 5492.71 376.364  47
   0  -2 -10 6607.23 391.414  39
   0  -2 -10 6737.95 400.491  46
   0  -2 -10 6265.35 382.010  21
   0  -2 -10 6423.85 389.965   3
   0   2  10 6087.09 362.135   5
   0  -2  10 6476.01 362.749   5
   0   2  10 6272.12 363.485 163
   0   2 -10 6347.60 363.743 159
   0   2 -10 6345.10 362.120 161
   0  -2  10 6564.53 363.782 154
   0  -2  10 6928.66 366.248 140
   0   2  10 5560.40 359.876 149
   0   2  10 6476.40 363.865 154
   0   2  10 6759.93 364.489 140
   0  -2 -10 6551.70 364.256  75
   0   2 -10 6463.42 364.155  55
   0   2 -10 6218.28 363.084  69
   0  -2 -10 6236.74 362.419  72
   0   2 -10 6615.67 364.345  75
   0   2 -10 5779.32 360.843  67
   0  -2 -10 6515.11 364.617  55
   0  -2  10 6833.22 364.715 131
   0  -2  10 6752.90 362.243 112
   0  -2 -10 6224.69 362.313 108
   0   2 -10 6109.06 363.861 105
   0   2 -10 6341.37 362.649 108
   0   2 -10 6346.87 363.852  89
   0  -2  10 6218.64 359.423  76
   0  -2  10 6722.76 362.466  80
   0  -2 -10 6060.92 361.320  92
   0   2  10 6715.50 362.032  78
   0  -2  10 6767.10 361.913  85
   0  -2 -11 1514.55 131.390  39
   0  -2 -11 1291.15 115.379  21
   0   2 -11 1601.01 102.320 159
   0   2  11 1547.77 102.879 163
   0  -2 -11 1585.95 101.108 159
   0   2 -11 1463.50 97.8038 161
   0   2  11 1681.93 101.032 140
   0   2  11 1683.25 103.736 154
   0  -2  11 1659.72 102.044 154
   0  -2  11 1597.91 103.529 140
   0  -2 -11 1498.72 100.385  75
   0   2 -11 1433.62 99.4612  69
   0   2 -11 1422.93 96.1976  67
   0  -2 -11 1552.19 102.113  55
   0  -2  11 1629.08 102.050 131
   0   2 -11 1504.44 98.4902 108
   0   2 -11 1512.13 102.111 105
   0  -2  11 1584.83 97.0342 112
   0  -2 -11 1550.91 98.4113 108
   0  -2  11 1468.89 93.0890  76
   0  -2  11 1563.37 97.0341  78
   0  -2 -11 1497.05 96.3587  92
   0  -2  11 1500.57 96.5190  85
   0  -2 -11 1425.00 100.074  89
   0   2 -11 1653.89 101.575  89
   0   2  11 1484.04 97.4298  78
   0  -2 -12 499.673 85.2071  44
   0  -2 -12 300.534 72.1397  39
   0  -2 -12 341.299 74.0588  47
   0   2  12 368.668 68.9059   1
   0  -2  12 470.198 72.1066   1
   0   2 -12 483.126 45.3224 161
   0  -2 -12 541.979 54.9222 175
   0   2  12 461.750 53.1252 163
   0  -2 -12 546.046 51.6437 159
   0   2 -12 509.561 53.4212 159
   0   2  12 494.839 53.7757 154
   0  -2  12 560.691 52.8851 140
   0  -2  12 442.546 40.2591 149
   0  -2  12 520.995 52.6240 154
   0   2  12 496.301 48.5034 140
   0   2 -12 411.563 40.9636  67
   0  -2 -12 455.008 50.0313  69
   0   2 -12 468.756 48.5075  69
   0  -2 -12 493.186 49.7660  75
   0  -2 -12 503.794 51.3504  55
   0   2  12 525.691 48.1250 111
   0  -2  12 470.836 43.0849 112
   0  -2 -12 487.861 45.4660 108
   0   2 -12 536.430 46.9459 108
   0   2 -12 526.529 52.3801 105
   0   2 -12 476.464 47.8324 104
   0  -2 -12 512.959 49.2465  89
   0   2  12 508.187 45.2686  78
   0   2 -12 499.889 49.8945  89
   0  -2  12 441.532 43.8866  78
   0  -2 -13 354.862 72.3716  44
   0  -2 -13 348.148 42.2134 159
   0   2 -13 292.911 34.0777 161
   0   2 -13 295.672 44.8064 159
   0  -2 -13 369.282 46.3498 175
   0   2  13 279.288 42.0925 163
   0  -2  13 367.646 44.0821 140
   0  -2  13 347.800 44.8112 154
   0   2  13 324.016 38.7383 140
   0   2  13 384.014 46.0883 154
   0   2 -13 316.264 32.4378 153
   0  -2 -13 399.286 42.1344  69
   0   2 -13 259.261 38.8298  69
   0  -2 -13 193.075 35.5930  67
   0  -2 -13 306.673 42.4453  55
   0   2  13 303.362 41.8292 126
   0   2  13 376.650 39.6426 111
   0   2 -13 381.686 37.1426 108
   0   2 -13 300.451 42.9111 105
   0  -2 -13 329.595 35.6648 108
   0   2 -13 341.304 38.0135 104
   0   2 -13 383.819 40.8406  89
   0  -2 -13 331.097 40.9317  89
   0   2  13 352.358 36.5051  78
   0  -2  13 310.916 34.7598  78
   0  -2 -14 50.0447 50.8864  44
   0  -2 -14 38.3888 28.5616 159
   0  -2 -14 27.8977 31.8555 175
   0   2  14 75.5554 32.3144 154
   0   2  14 61.2621 32.8980 145
   0  -2 -14 57.3273 27.5829 153
   0  -2  14 55.6455 31.8986 154
   0  -2  14 58.5937 29.4656 140
   0  -2 -14 84.4495 28.2257  69
   0   2  14 58.9815 28.2278 126
   0  -2 -14 26.3395 27.4131 104
   0   2 -14 85.4970 25.1553 104
   0  -2 -14 67.0047 22.4564 108
   0   2 -14 56.7235 30.3573 105
   0   2 -14 34.1031 22.5105 108
   0   2  14 50.6565 26.4960 111
   0  -2  14 44.2552 20.7892  78
   0  -2 -14 62.5795 27.2676  89
   0   2 -14 34.5954 26.5811  89
   0   2  14 20.7375 22.4325  78
   0   2  14 46.8696 31.9678  82
   0   2  15 1111.75 71.3551 126
   0  -2  15 1150.99 72.7092 126
   0  -2  15 1302.80 74.0637 145
   0   2  15 1276.12 73.4700 145
   0   2  15 1235.52 70.5880 111
   0   2 -15 1099.25 69.1911 108
   0  -2 -15 1010.64 70.2895 104
   0  -2  15 1188.90 71.7831  82
   0   2  15 1224.30 72.1641  82
   0  -2 -15 1260.45 72.2013  89
   0   2 -15 1221.88 72.3581  89
   0   3   0 2.03029 28.1437  19
   0  -3   0 6.03422 15.5092  14
   0  -3   1 1190.39 76.3000   9
   0  -3   1 1256.14 78.1882  12
   0  -3   1 1348.47 74.4987  11
   0  -3   1 1272.45 76.8160  27
   0   3  -1 1158.60 75.3568   3
   0  -3   1 1421.84 76.5995  13
   0   3  -1 1297.08 76.6304   9
   0   3   1 1330.08 81.9175  19
   0  -3   1 1365.79 79.2738  14
   0  -3  -1 1156.21 75.2510   3
   0  -3   2 150.935 35.3312  36
   0  -3   2 138.498 34.9820  32
   0   3   2 161.036 40.7324  19
   0   3  -2 128.867 33.8061   3
   0  -3  -2 167.947 34.4628   3
   0  -3   2 157.313 37.5089  14
   0  -3  -3-8.23684 31.5596  34
   0  -3   3-81.0860 51.4052  31
   0  -3   3 26.4133 40.4670  36
   0  -3  -3 6.00099 66.0618  20
   0  -3   3 14.8477 32.7519   8
   0   3   3-66.1991 47.9493  19
   0  -3   3 84.2598 43.5154  10
   0  -3   3 82.4265 43.2779  14
   0  -3  -3 23.5317 42.4881   3
   0   3  -3 9.29088 41.1546   3
   0  -3  -3-12.6254 50.1297   7
   0   3  -3 12.7972 19.7847  21
   0  -3  -4 16407.6 949.963  29
   0   3  -4 17559.4 944.885  39
   0  -3   4 16539.3 948.126  31
   0  -3  -4 15011.8 943.860  34
   0  -3  -4 16729.2 949.694  35
   0  -3  -4 17381.2 949.372   7
   0  -3   4 17744.1 949.867  14
   0   3  -4 17369.2 948.509   3
   0  -3  -4 16651.6 948.299   3
   0  -3  -4 17118.3 951.854  18
   0   3  -4 16403.4 941.646  21
   0   3   4 16559.4 947.942  19
   0  -3  -4 16160.3 949.534  20
   0  -3   4 17834.1 940.100  56
   0  -3   5 3018.68 182.785  42
   0  -3  -5 2948.83 184.893  35
   0  -3   5 3067.21 183.044  31
   0  -3  -5 2687.33 192.022  29
   0   3  -5 3031.17 177.873  39
   0  -3   5 3172.19 183.184  40
   0  -3  -5 3071.15 189.434  18
   0   3  -5 2934.14 183.879   3
   0  -3   5 2972.68 179.850  25
   0  -3  -5 2940.24 182.524   7
   0   3  -5 2663.85 172.309  21
   0   3   5 2833.55 182.801  19
   0  -3   5 3335.84 183.937  17
   0  -3  -5 2901.17 184.351   3
   0  -3   5 3046.53 174.806  15
   0   3  -5 2803.65 169.348  55
   0  -3   5 3040.38 169.204  68
   0   3  -6 5300.68 271.290  39
   0  -3  -6 5032.70 278.948  35
   0  -3   6 5604.57 276.623  40
   0  -3  -6 5223.83 285.079  29
   0  -3   6 5416.13 271.869  49
   0  -3   6 5835.48 277.633  42
   0   3   6 5523.21 277.009  19
   0  -3  -6 5203.81 283.324  18
   0   3  -6 5374.27 278.890   3
   0  -3  -6 5163.37 277.672   3
   0   3  -6 4595.67 264.128  21
   0  -3   6 5005.65 264.609  15
   0  -3   6 5359.36 271.626  25
   0  -3   6 5636.87 277.845  17
   0  -3   6 5887.03 260.141  53
   0   3  -6 5279.60 260.550  55
   0  -3  -6 4762.01 258.125  59
   0   3  -6 4785.82 259.937  75
   0  -3   6 5818.65 260.999  68
   0   3  -6 4964.81 259.810  69
   0  -3   6 5928.48 260.719  73
   0  -3   7 913.521 82.1310  17
   0   3  -7 712.390 62.4322  21
   0   3  -7 1001.61 85.9023   3
   0  -3  -7 797.434 84.3310   3
   0   3   7 836.436 80.9081  19
   0  -3   7 707.466 60.2083  15
   0   3  -7 839.927 58.0918  75
   0   3  -7 871.709 58.3562  69
   0  -3  -7 817.022 56.1834  74
   0  -3  -7 782.422 56.0612  72
   0   3  -7 883.058 59.9466  55
   0  -3  -7 794.252 55.0849  59
   0  -3   7 889.723 58.1391  68
   0  -3   7 900.022 56.9008  53
   0  -3   7 924.010 57.5210  73
   0  -3   7 823.920 56.1059  80
   0  -3   7 800.852 69.8130  49
   0  -3  -7 813.022 93.0757  46
   0   3  -7 698.152 73.8919  47
   0   3  -7 732.208 72.4717  39
   0  -3  -7 823.226 105.197  29
   0  -3  -7 925.020 88.0762  35
   0  -3   7 825.077 69.0055  41
   0  -3   7 839.780 79.8089  40
   0  -3  -7 996.515 96.5394  28
   0  -3   8 642.874 65.7828  49
   0   3  -8 622.006 71.6836  47
   0   3  -8 712.270 70.2074  39
   0  -3  -8 737.756 89.3450  35
   0  -3  -8 812.746 97.5786  46
   0  -3   8 568.838 60.7386  41
   0  -3   8 721.545 76.9358  40
   0   3   8 755.566 59.8130 163
   0  -3   8 626.838 59.1950 162
   0  -3   8 715.499 56.0715 154
   0  -3  -8 714.444 77.0084  21
   0  -3   8 764.559 52.1135   5
   0   3   8 656.082 78.5715  19
   0  -3  -8 715.876 95.6468  28
   0   3   8 716.467 51.4642   5
   0  -3   8 769.098 77.9830  17
   0  -3  -8 748.541 84.4503   3
   0   3  -8 708.055 84.6395   3
   0  -3  -8 709.495 52.4607  72
   0  -3  -8 716.841 52.2794  74
   0   3  -8 774.814 55.8071  75
   0   3  -8 737.663 55.5213  55
   0   3  -8 724.578 54.3309  69
   0  -3   8 709.346 51.9095  53
   0  -3   8 725.722 53.9700 109
   0   3  -8 700.164 53.2442 108
   0   3  -8 665.313 54.8559 105
   0  -3   8 824.017 55.3745  81
   0  -3   8 721.504 51.7401  85
   0   3  -8 768.816 54.8144  89
   0  -3   8 748.056 52.2421  80
   0   3  -9 89.4529 48.9210  47
   0  -3  -9 186.906 68.5771  35
   0  -3   9 92.1153 38.7361  49
   0  -3  -9 164.744 78.7516  46
   0  -3   9 141.743 35.7468  41
   0  -3  -9 171.650 68.8777  39
   0   3  -9 110.993 37.4645 175
   0   3   9 117.250 41.5683 163
   0   3   9 101.532 36.4561 170
   0  -3   9 118.349 42.9228 162
   0   3  -9 141.287 34.2398 161
   0  -3   9 140.734 37.1522 154
   0  -3   9 109.066 36.9579 140
   0   3   9 164.903 32.2842 140
   0  -3  -9 132.625 54.6516  21
   0   3   9 115.846 56.5868  19
   0  -3  -9 186.292 78.8887  28
   0  -3   9 121.095 28.3170   5
   0   3   9 145.071 28.4992   5
   0  -3  -9 34.1607 41.6973  11
   0   3  -9 113.660 64.7023   3
   0  -3  -9 66.9757 61.2893   3
   0  -3  -9 91.8035 29.7004  72
   0   3  -9 117.005 32.5965  75
   0  -3  -9 181.536 33.6617  75
   0   3  -9 90.4147 33.0194  69
   0  -3  -9 125.181 29.0834  74
   0   3  -9 134.049 29.9036  67
   0   3  -9 107.797 34.0985  55
   0   3  -9 142.693 31.9966 108
   0  -3   9 74.9881 30.3467 109
   0  -3   9 136.582 29.6014 112
   0   3  -9 167.165 35.7920 105
   0  -3   9 132.200 22.6383  97
   0  -3  -9 107.049 27.0405  92
   0  -3   9 136.690 28.7977  80
   0  -3   9 152.352 28.6985  85
   0  -3   9 114.529 24.1365  76
   0   3  -9 97.6684 32.5997  89
   0  -3 -10 144.570 85.9274  46
   0  -3 -10 74.9553 68.6076  39
   0   3 -10 136.574 49.6636  47
   0   3 -10 127.844 70.2104   3
   0  -3 -10 65.0449 64.2995   3
   0  -3 -10 47.5574 82.1344  28
   0  -3 -10 116.211 55.2550  21
   0   3 -10 111.299 40.0765 175
   0   3 -10 85.9853 35.4136 161
   0   3  10 109.765 38.4869 170
   0   3  10 117.884 45.7146 163
   0   3 -10 79.7336 39.9089 159
   0   3  10 145.049 34.4450 140
   0  -3  10 135.548 39.9241 140
   0  -3  10 174.785 41.8504 154
   0   3 -10 137.604 35.2160  69
   0  -3 -10 139.826 41.2967  55
   0  -3 -10 81.4467 30.6631  72
   0  -3 -10 131.215 37.2484  75
   0   3 -10 137.574 31.7522  67
   0  -3 -10 130.142 33.1609 108
   0  -3  10 103.374 34.1519 109
   0   3 -10 108.662 37.8516 105
   0   3 -10 123.712 33.0977 108
   0  -3  10 115.286 30.5336 112
   0  -3  10 134.241 25.9530  76
   0   3 -10 87.5418 35.0980  89
   0  -3  10 157.271 31.3707  80
   0  -3 -10 96.2774 28.9046  92
   0   3  10 148.441 32.8602  78
   0  -3  10 149.241 30.3992  85
   0  -3 -11 104.213 68.3095  39
   0  -3 -11 85.0598 51.6069  21
   0   3 -11 86.1398 35.6058 161
   0   3  11 107.251 45.9699 163
   0  -3 -11 131.241 38.7505 159
   0   3 -11 100.148 41.8303 159
   0  -3  11 81.0531 40.7260 154
   0   3  11 148.722 35.2952 140
   0   3  11 90.8435 43.6902 154
   0  -3  11 83.0243 40.0301 140
   0  -3 -11 72.7235 36.3266  75
   0  -3 -11 107.474 40.9758  55
   0   3 -11 156.639 36.1773  69
   0   3 -11 64.2562 27.8469  67
   0  -3  11 98.5564 38.8508 131
   0  -3  11 122.196 37.0680 109
   0   3  11 187.817 37.1993 111
   0  -3 -11 91.3101 33.4684 108
   0   3 -11 83.5202 33.1826 108
   0   3 -11 97.4453 39.7452 105
   0  -3  11 88.7498 29.9653 112
   0   3  11 157.425 35.0993  78
   0   3 -11 93.4102 36.0046  89
   0  -3  11 83.8188 29.8853  78
   0  -3 -11 76.9334 28.4284  92
   0  -3  11 81.4663 24.6083  76
   0  -3  11 77.8845 30.3826  85
   0  -3 -12 297.499 71.7540  47
   0  -3 -12 360.568 78.4966  44
   0  -3 -12 368.148 75.3733  39
   0  -3  12 280.879 63.8128   1
   0   3  12 325.900 64.1525   1
   0   3  12 355.779 50.4072 163
   0  -3 -12 444.209 50.5844 175
   0   3 -12 373.939 48.6156 159
   0  -3 -12 442.368 46.0108 159
   0   3 -12 421.068 43.1393 161
   0  -3  12 477.930 49.0454 154
   0   3  12 374.657 42.5557 140
   0  -3  12 408.571 48.7528 140
   0   3  12 384.297 50.2975 154
   0   3 -12 398.336 38.3620 153
   0  -3 -12 364.538 48.6500  55
   0  -3 -12 366.650 47.4140  69
   0  -3 -12 338.403 44.7786  75
   0   3 -12 319.717 42.4128  69
   0   3  12 383.954 45.6728 126
   0   3 -12 376.476 42.4335 104
   0  -3  12 385.205 39.3110 112
   0  -3 -12 419.094 41.6905 108
   0   3  12 431.108 43.6915 111
   0   3 -12 379.617 47.4377 105
   0   3 -12 364.228 41.7288 108
   0  -3  12 309.655 38.2340  78
   0  -3 -12 366.871 44.4035  89
   0   3  12 429.518 42.4425  78
   0   3 -12 347.329 44.0578  89
   0  -3 -13-41.5532 59.0582  44
   0   3 -13 22.7863 27.8701 161
   0   3  13 18.7222 37.4668 163
   0   3 -13-1.23840 38.1141 159
   0  -3 -13-5.54405 31.9343 159
   0  -3 -13 1.24139 38.4059 175
   0   3  13 36.7472 38.5144 145
   0  -3  13 5.88775 37.2605 154
   0   3  13 41.5162 28.1137 140
   0   3  13-3.65203 38.5462 154
   0  -3  13 1.46369 36.7062 140
   0  -3 -13-2.69810 33.5071  55
   0  -3 -13 43.7696 29.4798  67
   0  -3 -13 27.9409 33.1610  69
   0  -3 -13 6.55877 30.5090  75
   0   3  13-3.88318 33.0809 126
   0   3 -13 17.7569 28.9808 104
   0   3 -13 34.5401 33.8955 105
   0  -3 -13 33.5316 26.5521 108
   0   3  13 21.7642 30.9811 111
   0   3 -13 39.1899 27.1992 108
   0   3  13 33.7757 27.8980  78
   0  -3  13 17.6819 24.6943  78
   0   3 -13-25.4037 31.1110  89
   0  -3 -13 16.8134 30.8608  89
   0  -3 -14 604.417 72.2575  44
   0   3 -14 634.184 70.7197  44
   0   3 -14 596.861 40.6806 161
   0  -3 -14 671.645 45.9169 159
   0  -3 -14 825.611 50.5273 175
   0  -3  14 730.078 49.1934 140
   0  -3  14 677.457 48.4249 154
   0   3  14 701.098 49.7252 145
   0  -3 -14 716.468 48.0683 153
   0  -3 -14 598.794 46.8483  69
   0   3  14 609.033 45.6915 126
   0   3 -14 708.518 48.3491 105
   0  -3 -14 660.304 42.2637 108
   0   3  14 740.734 44.8236 111
   0   3 -14 654.372 43.0434 108
   0  -3  14 585.257 40.5715  78
   0   3  14 613.510 43.3731  78
   0  -3 -14 704.884 46.8431  89
   0   3 -14 648.507 46.3252  89
   0   3  14 727.053 48.4179  82
   0   3  15 112.284 19.5183 126
   0  -3  15 115.848 23.5059 126
   0   3  15 114.283 24.0042 145
   0  -3  15 121.867 22.7947 140
   0   3  15 111.578 19.5202 111
   0  -3 -15 120.289 21.0242 104
   0   3 -15 103.873 16.1755 108
   0   3  15 143.667 24.4172  82
   0  -3 -15 157.019 21.2161  89
   0  -3  15 118.773 22.4563  82
   0   3 -15 129.159 20.6983  89
   0   4   0 2058.12 117.733  19
   0  -4   0 1842.18 109.744  14
   0  -4  -1 20511.7 1181.21   3
   0  -4  -1 22385.7 1187.64   7
   0   4  -1 19725.1 1181.06   3
   0  -4   1 23269.2 1183.00  13
   0   4   1 22824.1 1186.62  19
   0  -4   1 20921.5 1184.10  14
   0  -4   1 21993.8 1184.69  12
   0  -4   1 21793.7 1182.36  11
   0  -4   1 20974.3 1183.65   9
   0  -4   2 463.552 46.2736  32
   0  -4  -2 433.114 42.5889   3
   0  -4  -2 458.768 57.9771   7
   0  -4   2 486.657 49.5325  14
   0  -4   2 494.667 42.2276  27
   0   4   2 439.316 52.4517  19
   0   4  -2 442.639 42.0823   3
   0  -4   2 394.745 32.7845   7
   0   4  -3 10077.7 587.022  44
   0  -4   3 10596.2 587.840  36
   0  -4   3 10382.8 587.473  32
   0  -4   3 9927.20 583.290   8
   0   4   3 11189.8 587.997  19
   0  -4  -3 10589.4 585.779   3
   0  -4   3 10580.9 586.232  10
   0  -4   3 11695.6 588.665  14
   0  -4  -3 10538.7 588.510  20
   0  -4  -3 9547.80 580.139  23
   0   4  -3 11081.1 585.880   3
   0   4  -4 266.457 30.2231  55
   0  -4   4 310.188 28.2560  56
   0   4  -4 322.875 51.7096  44
   0  -4   4 343.730 53.9336  31
   0  -4   4 350.513 51.2218  36
   0  -4  -4 262.776 39.9862  34
   0  -4  -4 279.455 67.5410  29
   0  -4   4 264.638 39.1856   8
   0  -4  -4 294.541 51.1817   3
   0  -4  -4 240.627 75.8572  20
   0   4   4 374.321 56.0439  19
   0  -4   4 303.363 51.9299  14
   0   4  -4 300.917 51.3413   3
   0  -4  -4 296.028 56.0859   7
   0  -4  -4 276.979 58.8979  18
   0  -4   5 12806.1 674.682  56
   0  -4   5 12353.7 674.585  68
   0   4  -5 11518.8 674.271  55
   0  -4   5 12080.2 686.481  31
   0  -4  -5 12314.1 688.019  35
   0  -4  -5 11765.4 688.475  29
   0   4  -5 11224.6 686.274  44
   0   4  -5 11898.6 679.307  39
   0   4  -5 11424.6 681.128  47
   0   4   5 12204.0 685.671  19
   0  -4  -5 10981.8 687.869  20
   0   4  -5 12521.0 686.072   3
   0  -4   5 12658.0 687.593  14
   0  -4  -5 12438.2 690.836  18
   0  -4  -5 11665.7 685.325   3
   0  -4   5 12722.9 686.150  17
   0  -4   5 11893.2 683.718  25
   0  -4  -5 12301.3 687.032   7
   0  -4   6 18031.6 945.524  73
   0   4  -6 16706.0 945.816  75
   0  -4   6 18861.5 945.934  68
   0   4  -6 16879.0 945.071  69
   0   4  -6 16763.8 945.357  55
   0  -4  -6 15585.8 943.718  59
   0   4  -6 15874.7 943.968  67
   0  -4  -6 17497.0 961.919  35
   0  -4   6 17877.4 959.814  40
   0   4  -6 16024.7 953.348  47
   0  -4  -6 17020.2 962.045  29
   0  -4   6 18282.2 960.011  42
   0   4  -6 16694.7 951.746  39
   0  -4   6 17457.4 959.065  31
   0  -4   6 16469.2 950.687  15
   0  -4  -6 17088.0 963.471  18
   0  -4   6 18385.5 959.684  17
   0   4  -6 17522.0 959.257   3
   0   4   6 17608.2 958.346  19
   0  -4  -6 16778.9 958.629   3
   0  -4   6 17436.6 955.819  25
   0  -4  -7 6607.24 403.065  59
   0   4  -7 7239.74 405.619  75
   0   4  -7 6850.09 403.520  67
   0  -4   7 7994.94 405.887  68
   0  -4  -7 6313.34 403.434  74
   0  -4   7 7736.47 405.265  53
   0   4  -7 7465.56 405.203  69
   0  -4   7 7751.21 405.492  73
   0   4  -7 7384.74 405.568  55
   0   4  -7 7448.41 423.524   3
   0  -4   7 7546.56 422.773  17
   0  -4   7 7486.78 417.426  25
   0  -4   7 6608.52 409.231  15
   0   4   7 7365.75 421.176  19
   0  -4  -7 6831.02 428.131  18
   0  -4  -7 7107.39 422.273   3
   0  -4   7 7376.14 417.359  49
   0  -4   7 7155.23 414.972  41
   0  -4  -7 7672.70 428.935  46
   0  -4  -7 7628.58 430.431  29
   0  -4   7 7857.35 423.299  42
   0   4  -7 6819.98 414.866  47
   0   4  -7 6819.38 412.582  39
   0  -4  -7 6769.92 423.786  35
   0  -4   7 7805.62 423.503  40
   0  -4   8 715.186 66.9394  49
   0  -4   8 592.110 61.6726  41
   0  -4   8 829.556 78.9447  40
   0   4  -8 502.919 65.6074  47
   0  -4  -8 668.548 83.8581  35
   0  -4  -8 815.041 95.7907  46
   0   4   8 731.344 58.8071 163
   0  -4   8 563.364 57.3934 162
   0   4  -8 670.687 53.9211 175
   0   4   8 613.075 54.2317 170
   0  -4   8 714.240 53.9708 154
   0   4   8 582.443 74.8127  19
   0  -4  -8 667.434 79.0969  21
   0   4  -8 664.250 80.5175   3
   0  -4  -8 699.148 94.0288  28
   0  -4   8 618.208 49.0243   5
   0   4   8 709.972 48.7304   5
   0  -4   8 622.392 74.8069  17
   0  -4  -8 684.368 80.2621   3
   0  -4  -8 587.871 47.4663  59
   0  -4   8 646.601 49.4933  53
   0   4  -8 636.342 48.6211  67
   0   4  -8 693.176 51.8865  69
   0  -4  -8 554.242 49.6558  72
   0   4  -8 676.055 53.0631  75
   0  -4  -8 735.231 50.0199  74
   0   4  -8 708.768 53.6258  55
   0   4  -8 666.224 51.3127 108
   0   4  -8 706.364 53.8322 105
   0  -4   8 659.476 50.9771 109
   0  -4   8 679.999 52.5914  81
   0  -4   8 770.657 50.4304  85
   0  -4   8 763.605 50.9385  80
   0   4  -8 680.910 52.3947  89
   0  -4  -9 194.058 71.5450  35
   0  -4  -9 175.372 72.7032  39
   0   4  -9 136.203 46.4622  47
   0  -4   9 151.981 40.7451  41
   0  -4   9 144.027 45.6194  49
   0  -4  -9 120.750 79.5860  46
   0  -4   9 175.667 45.9301 162
   0   4   9 204.429 40.3184 170
   0   4   9 184.190 44.7829 163
   0   4  -9 168.485 36.2635 161
   0   4  -9 186.220 39.2779 175
   0  -4   9 163.045 38.8792 154
   0   4   9 155.193 33.5103 140
   0  -4  -9 156.031 46.8013  11
   0   4  -9 158.433 64.5323   3
   0  -4  -9 75.7307 63.3074   3
   0  -4  -9 190.363 57.9723  21
   0  -4   9 147.555 29.7602   5
   0   4   9 185.013 60.8062  19
   0  -4   9 137.941 55.9215  17
   0   4   9 211.976 30.2891   5
   0  -4  -9 323.388 83.9361  28
   0  -4  -9 135.639 30.1809  72
   0  -4  -9 199.569 35.4172  75
   0   4  -9 147.818 34.1114  69
   0  -4  -9 179.519 30.2828  74
   0   4  -9 175.240 29.6612  67
   0  -4   9 149.343 33.9205 109
   0   4  -9 142.898 32.3551 108
   0   4  -9 171.409 36.8808 105
   0  -4   9 172.183 31.0831  80
   0   4  -9 173.679 35.1243  89
   0  -4  -9 174.186 29.6997  92
   0  -4   9 184.572 28.2072  76
   0   4   9 172.121 32.4538  78
   0  -4   9 228.194 30.9938  85
   0  -4 -10 44.8467 72.7333  39
   0  -4 -10 99.6365 82.5050  46
   0   4 -10 76.0191 66.9924   3
   0  -4 -10 4.76354 55.1966  21
   0  -4 -10-12.1780 76.4603  28
   0  -4 -10-4.96465 61.2115   3
   0   4 -10 37.7615 35.5044 161
   0   4 -10 24.5908 38.3360 175
   0   4  10-14.8989 44.4241 163
   0   4  10 24.8945 39.3975 170
   0  -4  10 65.2178 39.9642 154
   0   4  10 38.7906 31.5993 140
   0   4 -10 11.1939 26.5219  67
   0  -4 -10-18.1764 30.0639  74
   0   4 -10 11.7322 32.2323  69
   0  -4 -10-16.6131 29.5506  72
   0  -4 -10 40.2717 33.5178  75
   0  -4 -10-12.5779 30.0356 108
   0   4 -10 63.1203 37.0221 105
   0   4 -10-1.29119 30.3093 108
   0  -4  10 42.9752 32.5840 109
   0   4  10 24.1508 32.7329 111
   0  -4  10 37.3489 30.2798 112
   0   4 -10 18.4167 32.7983  89
   0  -4  10 46.5993 28.7348  80
   0   4  10 17.6626 32.5967  78
   0  -4  10 26.2546 24.8898  76
   0  -4 -10-15.2757 25.8432  92
   0  -4  10 13.2887 28.5607  85
   0  -4  10 29.2475 21.6723  97
   0  -4 -11 3861.94 260.542  39
   0  -4 -11 4261.07 269.453  46
   0  -4 -11 3531.92 248.895  21
   0   4 -11 3982.76 229.659 175
   0  -4 -11 4020.68 227.744 159
   0   4  11 3749.70 229.388 163
   0   4 -11 4043.05 227.931 161
   0   4 -11 3783.67 225.343 153
   0   4  11 4055.69 227.534 140
   0  -4  11 4116.14 229.066 154
   0  -4 -11 3809.80 229.830  55
   0   4 -11 3405.48 223.395  67
   0  -4 -11 3924.49 229.013  75
   0   4 -11 3804.99 227.592  69
   0   4  11 3774.63 228.803 126
   0   4 -11 3828.32 226.221 104
   0  -4  11 4252.05 230.651 109
   0  -4 -11 3689.50 226.359 108
   0   4  11 4174.41 226.320 111
   0   4 -11 4249.41 230.377 105
   0  -4  11 4075.15 226.729 112
   0   4 -11 3892.03 227.182 108
   0  -4  11 4309.15 227.769  80
   0  -4  11 3898.60 226.408  85
   0  -4  11 3717.54 224.595  78
   0  -4 -11 3658.09 224.983  92
   0   4  11 4162.63 226.817  78
   0   4 -11 3813.92 228.238  89
   0  -4  11 3824.39 223.984  76
   0  -4 -12-58.5927 64.7672  39
   0   4 -12 116.420 67.0811  44
   0  -4 -12 63.7782 70.4941  44
   0  -4  12-98.5353 52.0588   1
   0   4  12 4.64282 48.4348   1
   0  -4 -12 23.2692 34.5639 159
   0   4 -12 2.77235 40.3778 175
   0   4  12 19.2429 42.9620 163
   0   4 -12 69.5561 34.2551 161
   0  -4 -12 33.2595 39.5309 175
   0  -4  12 69.5688 39.5924 154
   0  -4  12 52.4692 40.7161 140
   0   4  12 39.0163 29.8374 140
   0  -4 -12 27.3920 38.0279  69
   0  -4 -12 1.47322 34.3936  75
   0  -4 -12 18.3908 37.7926  55
   0   4  12 27.7481 34.7342 126
   0   4 -12 85.3700 31.8948 104
   0   4 -12-5.93204 36.6593 105
   0   4  12 72.3679 34.0253 111
   0  -4 -12 30.6763 29.7652 108
   0   4 -12 46.7871 31.4561 108
   0  -4  12 21.5531 28.3932 112
   0  -4  12 55.5266 22.1334  76
   0   4 -12 44.2440 34.6431  89
   0  -4  12 49.6130 27.6130  78
   0   4  12 23.3248 30.8757  78
   0  -4  12 38.9730 27.7575  85
   0  -4 -12 49.6401 34.7677  89
   0  -4 -13 972.632 106.008  47
   0  -4 -13 1041.07 112.828  44
   0   4 -13 1163.10 114.186  44
   0   4 -13 1340.06 85.3837 161
   0  -4 -13 1417.62 86.7500 159
   0   4 -13 1379.79 89.7854 159
   0   4 -13 1298.59 90.0023 175
   0  -4 -13 1489.86 90.4031 175
   0   4  13 1253.06 88.7770 163
   0  -4  13 1386.04 89.1570 154
   0  -4  13 1506.44 91.7782 140
   0   4  13 1461.61 91.5608 145
   0  -4 -13 1293.38 88.7521  69
   0  -4 -13 1417.50 88.2648  75
   0  -4 -13 1243.54 88.5211  55
   0   4  13 1331.46 88.0925 126
   0   4  13 1466.00 85.3601 111
   0   4 -13 1298.82 84.5104 104
   0   4 -13 1349.27 85.8532 108
   0   4 -13 1437.26 89.5541 105
   0  -4 -13 1244.64 84.6226 108
   0   4 -13 1397.94 87.9883  89
   0  -4  13 1202.98 82.2081  78
   0   4  13 1341.15 85.4821  78
   0  -4 -13 1399.76 87.9899  89
   0  -4 -14 237.667 55.1876  44
   0   4 -14 155.990 50.1385  44
   0  -4 -14 186.528 28.2979 159
   0  -4 -14 153.779 32.6853 175
   0   4 -14 218.583 25.9684 161
   0   4  14 211.879 33.9778 145
   0  -4  14 199.017 32.6653 154
   0  -4  14 257.804 34.3360 140
   0  -4 -14 94.4631 23.1316  67
   0  -4 -14 212.011 31.7286  69
   0   4  14 206.176 29.2425 126
   0  -4 -14 192.866 24.6891 108
   0   4  14 212.144 27.7014 111
   0  -4  14 226.165 31.4361 111
   0   4 -14 233.319 32.2503 105
   0   4 -14 193.852 26.2011 108
   0  -4 -14 201.354 30.1485  89
   0   4  14 194.268 26.5665  78
   0   4  14 242.482 33.7739  82
   0   4 -14 223.746 30.5475  89
   0  -4 -15 45.8246 21.0037 175
   0  -4  15 61.8838 21.1302 126
   0   4 -15 31.3738 14.2608 108
   0   4  15 41.2320 15.9681 111
   0  -4 -15 73.7741 19.0431 104
   0  -4 -15 62.0721 18.3538  89
   0   4 -15 33.4048 18.0982  89
   0  -4  15 59.8392 19.5253  82
   0   4  15 44.9533 21.9125  82
   0  -4 -15 64.6187 19.3186 153
   0  -4  15 42.8751 21.0429 140
   0   4  15 27.3246 21.5097 145
   0  -5   0 48.4146 40.7200   7
   0   5   0-16.1594 43.3958  19
   0  -5   0 8.36106 22.9298  14
   0   5   1 1782.80 108.286  19
   0  -5   1 1780.17 102.617   7
   0   5   1 1575.32 104.304  24
   0  -5   1 1609.79 102.492  12
   0  -5   1 1614.13 101.392  14
   0  -5  -1 1565.90 93.8283   3
   0  -5   1 1735.39 98.1950  13
   0  -5   1 1747.95 98.4145  11
   0  -5  -1 1712.63 107.632   7
   0   5  -1 1526.76 93.8632   3
   0  -5   1 1672.80 99.5776   9
   0  -5   2 46.9533 39.6156  14
   0  -5  -2 72.6418 52.6697   7
   0  -5   2 97.3211 31.1013  27
   0   5   2 74.6506 46.4446  19
   0  -5  -2 78.9952 31.5142   3
   0  -5   2 76.9956 36.6587  12
   0   5   2 98.8673 43.0534  24
   0   5  -2 57.2162 31.2412   3
   0  -5   2 43.2749 26.1346   7
   0   5  -2 78.4980 36.2557  44
   0  -5   2 119.938 28.1599  33
   0  -5   2 34.4526 36.3152  32
   0  -5   3 958.257 72.8651  14
   0  -5  -3 905.581 84.1097  20
   0   5   3 967.238 75.9962  19
   0  -5  -3 842.476 68.3526   3
   0   5  -3 890.398 67.1268   3
   0  -5   3 808.736 67.2233   8
   0  -5   3 988.258 73.5034  10
   0   5  -3 893.467 70.6255  44
   0  -5   3 852.946 65.9809  45
   0  -5   3 815.346 70.3744  32
   0  -5   3 921.337 71.0018  36
   0  -5   4 3897.93 227.693  56
   0  -5  -4 4188.48 246.038  20
   0  -5  -4 4102.64 238.237   3
   0   5   4 4160.54 240.921  19
   0  -5   4 3750.00 233.888   8
   0   5  -4 4333.60 238.592   3
   0  -5  -4 4118.85 243.714   7
   0  -5   4 4098.75 241.389  14
   0  -5   4 4146.49 239.154  10
   0  -5   4 4140.01 240.976  40
   0   5  -4 3907.53 240.834  44
   0  -5   4 4209.35 240.909  42
   0  -5   4 4159.02 241.035  31
   0  -5   4 4116.19 241.135  36
   0  -5  -4 4122.28 244.509  29
   0  -5  -4 3756.01 234.607  34
   0  -5   5 20.4894 22.7569  68
   0  -5   5 16.3490 23.2418  56
   0  -5   5 13.3951 22.6123  53
   0  -5   5 47.4806 34.5907   8
   0  -5   5 54.4247 50.6508  14
   0  -5  -5 42.5932 48.9328   3
   0   5   5-15.6331 53.7072  19
   0  -5  -5 39.3660 62.6136  18
   0   5  -5 33.5075 49.6166   3
   0  -5  -5 49.1607 80.1666  20
   0  -5  -5 5.20379 53.3614   7
   0  -5  -5 55.6037 37.4080  34
   0  -5   5-9.32143 50.1575  31
   0   5  -5-14.5069 37.8564  47
   0  -5  -5 56.6710 71.4230  29
   0  -5  -5 37.6360 52.3627  35
   0   5  -5-12.6269 48.2621  44
   0   5  -6 1926.89 113.451  67
   0   5  -6 1995.54 115.122  69
   0  -5   6 1860.41 115.184  73
   0  -5  -6 1782.03 112.974  59
   0  -5   6 1998.21 115.416  68
   0  -5  -6 1900.90 133.019   3
   0  -5   6 1820.00 124.098  15
   0   5   6 2159.52 135.662  19
   0  -5   6 2120.05 134.359  17
   0  -5   6 2121.74 131.170  25
   0   5  -6 2028.38 134.241   3
   0  -5  -6 2232.92 145.402  18
   0  -5  -6 1900.31 147.635  29
   0   5  -6 1907.13 126.475  47
   0  -5   6 1996.87 135.121  31
   0  -5  -6 1992.51 139.651  35
   0   5  -6 1951.65 135.710  44
   0  -5   7 2315.63 125.747  68
   0  -5  -7 1921.89 122.216  59
   0   5  -7 2080.67 122.866  67
   0   5  -7 2044.23 124.435  69
   0  -5   7 2188.65 124.949  73
   0  -5   7 2208.98 145.596  31
   0  -5   7 2275.88 147.203  42
   0   5  -7 2172.57 149.020  44
   0  -5  -7 2194.47 161.121  29
   0  -5   7 2316.70 141.194  49
   0  -5   7 2260.12 146.676  40
   0   5  -7 1870.71 135.121  47
   0  -5  -7 2131.97 151.201  35
   0  -5   7 1867.73 131.306  15
   0  -5  -7 1979.27 154.114  18
   0  -5   7 1892.58 142.634  17
   0   5  -7 2238.94 146.914   3
   0  -5   7 2314.19 141.296  25
   0  -5  -7 2041.95 144.891   3
   0   5   7 2032.66 143.738  19
   0   5  -8-12.9943 57.5280  44
   0  -5   8 31.5526 45.1044  49
   0  -5   8 36.2259 41.2099  41
   0  -5   8 93.2032 54.2203  40
   0   5  -8 15.8412 40.7269  47
   0  -5  -8 23.3353 72.3431  46
   0  -5  -8 17.5360 60.8614  35
   0  -5  -8 42.3507 55.2992   3
   0  -5  -8 42.1850 55.5778  21
   0  -5   8 19.3432 47.5240  17
   0   5  -8 77.4070 57.1004   3
   0   5   8 41.7890 22.7836   5
   0   5   8 13.9260 54.9359  19
   0  -5   8 39.7056 30.9410  15
   0  -5   8 70.2092 25.5311   5
   0   5  -8 30.6148 31.4934 159
   0  -5   8 80.9438 40.6782 162
   0   5  -8 69.2955 32.8905 175
   0   5   8 74.6804 37.3033 170
   0   5   8 30.2963 40.4692 163
   0  -5   8 44.9314 33.3667 154
   0   5   8 32.0015 33.5051 154
   0   5  -8 51.5089 29.4151  69
   0  -5  -8 17.0835 22.4176  59
   0  -5  -8 54.5957 26.5021  72
   0  -5   8 42.6653 26.2483  53
   0  -5   8 2.23692 27.5759  68
   0  -5  -8 72.7657 26.9206  74
   0   5  -8 32.9817 24.8792  67
   0   5   8 95.7278 38.9660 127
   0   5  -8 23.5209 30.8093 105
   0  -5   8 71.5516 29.7864 109
   0   5  -8 22.4929 28.5078 108
   0  -5   8 29.4624 27.5912  81
   0   5  -8 22.8896 29.5181  89
   0  -5  -9 1665.35 138.007  46
   0  -5   9 1432.67 105.962  41
   0  -5  -9 1895.93 142.525  28
   0   5  -9 1504.50 125.905  44
   0  -5  -9 1510.03 129.359  35
   0  -5   9 1403.14 109.482  49
   0  -5  -9 1557.68 123.780   3
   0   5   9 1332.48 115.794  19
   0  -5   9 1519.98 93.5902   5
   0   5   9 1366.01 92.3279   5
   0  -5  -9 1377.54 122.024  21
   0  -5   9 1421.30 121.062  17
   0   5  -9 1526.37 123.254   3
   0  -5  -9 1354.04 113.333  11
   0  -5   9 1432.74 100.461 162
   0   5   9 1456.76 100.082 163
   0   5  -9 1523.89 97.0579 159
   0   5   9 1461.73 96.6718 170
   0   5  -9 1509.17 96.7482 161
   0   5  -9 1525.99 96.9701 175
   0  -5   9 1569.58 96.7383 154
   0   5   9 1480.84 93.8467 140
   0   5   9 1529.95 97.6552 154
   0  -5   9 1626.75 94.9282  53
   0  -5  -9 1488.29 93.8034  72
   0   5  -9 1500.98 95.1243  69
   0  -5  -9 1387.69 92.6949  74
   0   5  -9 1373.73 91.4423  67
   0  -5   9 1605.04 96.8535 109
   0   5  -9 1418.97 93.6720 104
   0   5   9 1520.06 93.5684 111
   0   5  -9 1376.77 94.1639 108
   0   5  -9 1581.40 97.0342 105
   0  -5   9 1602.56 92.4417  76
   0  -5  -9 1313.53 92.4251  92
   0   5  -9 1490.54 96.0548  89
   0  -5   9 1540.34 93.8389  85
   0  -5   9 1651.08 96.7178  81
   0  -5  10 2101.93 143.206  41
   0  -5  10 1933.13 147.258  49
   0  -5 -10 2415.31 175.387  39
   0  -5 -10 2387.36 179.632  28
   0   5 -10 2237.07 167.747  44
   0  -5 -10 2343.07 180.652  46
   0  -5 -10 2244.21 163.098   3
   0   5 -10 2171.80 164.677   3
   0  -5 -10 1834.12 150.125  11
   0  -5 -10 2043.20 159.905  21
   0   5  10 2229.63 138.679 163
   0   5  10 2157.33 134.151 172
   0   5 -10 2282.60 136.164 161
   0   5 -10 2160.53 136.417 175
   0   5  10 1952.03 134.361 170
   0  -5  10 2271.00 136.025 154
   0   5  10 2194.60 133.324 140
   0   5 -10 2104.07 130.451  67
   0  -5 -10 2176.01 133.583  72
   0  -5 -10 2154.63 132.366  74
   0   5 -10 2098.03 134.111  69
   0   5  10 2113.65 135.682 126
   0   5 -10 2316.75 134.746 108
   0  -5  10 2318.79 136.372 109
   0   5 -10 2098.88 132.881 104
   0   5  10 2339.34 133.068 111
   0  -5  10 2354.59 134.125 112
   0   5 -10 2326.83 136.853 105
   0  -5  10 2351.84 133.696  85
   0  -5  10 2052.01 129.179  97
   0   5 -10 2236.27 135.834  89
   0  -5 -10 2096.52 131.887  92
   0  -5  10 2279.60 131.537  76
   0  -5  10 2551.06 135.106  80
   0  -5 -10 2313.60 135.979  75
   0   5 -11 2763.50 212.417  44
   0  -5 -11 3370.92 221.751  39
   0  -5 -11 3355.29 226.755  28
   0  -5 -11 3497.13 229.790  46
   0  -5 -11 3105.22 209.671  21
   0   5 -11 3158.85 185.139 175
   0  -5 -11 3048.24 182.450 159
   0   5  11 2879.34 182.204 170
   0   5 -11 3235.37 184.538 161
   0   5  11 2925.55 186.157 163
   0  -5  11 3252.88 185.052 154
   0   5  11 3014.40 181.622 140
   0  -5 -11 2950.75 181.973  72
   0  -5 -11 3129.45 184.792  75
   0   5  11 2943.21 184.095 126
   0   5 -11 3026.63 181.557 104
   0  -5  11 3371.86 186.149 109
   0  -5 -11 2936.04 182.128 108
   0   5 -11 3213.12 183.469 108
   0   5 -11 3185.05 185.349 105
   0  -5  11 3174.99 182.659 112
   0   5  11 3212.96 181.525 111
   0  -5  11 3059.42 179.841  76
   0   5 -11 3277.67 184.920  89
   0  -5  11 2806.02 177.255  97
   0   5  11 3344.00 182.890  78
   0  -5  11 3252.66 182.426  85
   0  -5  11 2824.94 179.480  78
   0  -5  11 3461.92 184.056  80
   0   5 -12 1315.41 121.684  44
   0  -5 -12 1445.75 125.350  39
   0   5 -12 1348.50 89.5928 161
   0  -5 -12 1427.14 92.3757 175
   0  -5 -12 1401.87 88.2626 159
   0   5  12 1259.40 93.0785 163
   0   5 -12 1432.74 92.0493 175
   0   5  12 1471.92 94.1285 145
   0  -5  12 1388.29 91.2194 154
   0  -5 -12 1416.64 90.5448  75
   0  -5 -12 1226.09 91.3842  55
   0   5  12 1300.30 89.7457 126
   0  -5  12 1300.76 86.8197 112
   0  -5 -12 1313.25 86.8328 108
   0   5 -12 1445.10 88.1469 108
   0   5 -12 1240.85 86.4298 104
   0   5  12 1424.30 87.1120 111
   0   5 -12 1408.79 91.3941 105
   0   5 -12 1337.94 90.0183  89
   0  -5  12 1463.43 87.7362  85
   0  -5  12 1174.91 83.4703  78
   0   5  12 1329.45 87.5302  78
   0  -5  12 1303.99 83.5458  76
   0  -5 -12 1372.52 90.4188  89
   0  -5 -13 191.688 58.9898  47
   0  -5 -13 221.195 67.3276  44
   0   5 -13 244.921 63.4054  44
   0  -5 -13 252.380 34.8769 159
   0   5  13 177.836 42.4589 163
   0  -5 -13 279.338 40.4943 175
   0   5 -13 286.097 36.1398 161
   0   5  13 250.477 42.1393 145
   0  -5  13 284.209 40.1692 154
   0  -5 -13 250.245 39.8345  55
   0  -5 -13 274.607 39.1115  69
   0  -5 -13 321.760 36.9071  75
   0   5  13 249.367 35.8737 126
   0  -5  13 242.038 31.8104 112
   0  -5 -13 278.456 32.2484 108
   0   5  13 295.347 33.7642 111
   0   5 -13 274.694 38.2670 105
   0   5 -13 201.905 30.2175 104
   0   5 -13 318.253 33.8562 108
   0   5  13 283.720 34.0171  78
   0   5 -13 256.387 35.4366  89
   0  -5 -13 229.823 36.6791  89
   0  -5  13 242.313 27.9015  78
   0  -5 -14 947.856 57.6775 175
   0   5 -14 747.140 52.3635 161
   0  -5  14 839.424 58.4661 140
   0   5  14 731.231 56.6155 145
   0  -5  14 824.059 55.8693 154
   0  -5 -14 819.189 56.4890  69
   0  -5 -14 677.168 52.7994  67
   0   5  14 745.414 53.6589 126
   0   5 -14 831.795 53.0650 108
   0  -5  14 854.070 55.5124 111
   0  -5 -14 732.374 50.8430 108
   0   5  14 797.925 52.2295 111
   0  -5 -14 755.311 57.2763 105
   0   5 -14 834.206 55.4228  89
   0  -5 -14 763.476 55.1261  89
   0  -5  15 112.314 21.5452 126
   0  -5 -15 100.972 20.1633 153
   0   5  15 101.108 21.1563 145
   0  -5  15 139.032 22.3579 140
   0  -5  15 135.879 20.7222 111
   0   5 -15 129.958 15.2161 108
   0  -5 -15 139.531 20.5014 104
   0  -5 -15 138.606 19.7312  89
   0  -5  15 108.365 18.6070  82
   0   5 -15 113.572 19.4939  89
   0  -6   0 1359.83 85.1949   7
   0   6   0 1275.89 86.4326  19
   0   6  -1 198.081 35.0741  44
   0  -6   1 112.894 27.2386  13
   0  -6  -1 267.474 46.0466   7
   0   6   1 240.781 42.6866  24
   0  -6   1 307.689 31.4745  11
   0  -6   1 138.168 13.7798   1
   0   6   1 121.908 12.4280   1
   0  -6   1 203.901 35.3543  14
   0   6   1 241.431 49.8821  19
   0  -6   1 164.680 30.2101   9
   0  -6   1 157.194 39.2068  12
   0  -6   1 192.555 38.7205   7
   0  -6   2 2002.79 141.255  33
   0  -6   2 2381.94 149.199  32
   0   6  -2 2475.31 148.206  44
   0   6   2 2577.33 153.324  19
   0   6   2 2425.65 150.279  24
   0  -6   2 2432.31 148.157  12
   0   6  -2 2389.84 141.502   3
   0  -6   2 2559.50 149.616  14
   0  -6  -2 2616.69 155.739   7
   0  -6  -2 2413.85 141.963   3
   0  -6   2 2827.19 143.267   7
   0  -6   2 2453.29 145.339  27
   0  -6   3 5466.62 340.075  45
   0  -6   3 5997.19 343.693  32
   0  -6   3 5755.41 343.952  36
   0   6  -3 6143.37 344.042  44
   0  -6  -3 5944.17 339.651   3
   0  -6  -3 5702.70 344.268  20
   0  -6   3 6012.62 344.126  10
   0   6   3 6047.59 345.566  19
   0   6  -3 6394.29 339.686   3
   0  -6   3 6008.44 344.361  14
   0  -6   4 3957.21 221.890  56
   0  -6   4 4121.03 236.572  40
   0  -6   4 4230.81 236.646  42
   0   6  -4 3935.64 235.288  44
   0  -6   4 4159.83 237.028  36
   0  -6  -4 3801.48 229.765  34
   0  -6   4 4154.26 237.037  32
   0  -6  -4 4250.72 242.224  20
   0  -6   4 4005.09 229.647   8
   0  -6   4 4343.60 237.833  14
   0   6   4 4031.42 236.788  19
   0  -6  -4 3231.00 222.036  23
   0   6  -4 4096.25 231.671   3
   0  -6  -4 3935.45 231.613   3
   0  -6  -4 4291.42 241.737   7
   0  -6   4 4281.83 235.135  10
   0   6  -5 6553.87 370.192  69
   0  -6   5 6396.65 370.532  68
   0  -6   5 6570.58 370.583  53
   0  -6   5 6896.20 370.672  56
   0  -6   5 6532.61 384.911  42
   0  -6   5 6446.89 385.567  36
   0  -6  -5 6229.05 378.028  34
   0   6  -5 6749.37 385.904  44
   0  -6   5 6835.18 385.752  40
   0  -6  -5 6011.17 386.108  29
   0  -6   5 6704.76 385.410  31
   0   6  -5 6844.45 382.095   3
   0  -6  -5 6945.57 388.952   7
   0  -6  -5 6619.16 382.137   3
   0   6   5 6655.26 385.065  19
   0  -6  -5 6698.10 388.781  20
   0  -6   5 6057.91 375.878   8
   0  -6   5 6852.84 386.979  14
   0  -6  -5 7063.16 391.576  18
   0  -6   6 667.304 50.1939  53
   0  -6   6 705.166 50.9584  68
   0   6  -6 722.479 48.5893  67
   0   6  -6 747.072 50.7529  69
   0  -6   6 670.959 50.2427  73
   0  -6  -6 689.154 77.8177  35
   0  -6  -6 762.023 97.3314  29
   0  -6   6 711.390 79.0712  31
   0   6  -6 882.433 78.6757  44
   0  -6  -6 769.660 73.7616   3
   0  -6   6 593.257 69.5546  17
   0  -6   6 843.240 67.4942  15
   0   6  -6 750.223 73.3771   3
   0  -6  -6 747.153 90.7501  18
   0   6   6 683.681 77.1261  19
   0  -6   6 598.998 70.2358  25
   0  -6   7 1080.56 88.5117  49
   0  -6   7 1183.71 97.9662  31
   0  -6  -7 1143.96 101.274  35
   0  -6  -7 1179.30 114.801  29
   0   6  -7 1085.76 95.9658  44
   0  -6   7 1061.37 88.1060  25
   0   6   7 1085.40 94.5020  19
   0  -6   7 904.294 80.8186  15
   0  -6  -7 1117.38 107.968  18
   0  -6   7 1028.09 91.2575  17
   0  -6  -7 1069.28 93.0413   3
   0   6  -7 1141.31 94.2608   3
   0   6   7 1059.23 76.2938 163
   0   6   7 1058.04 73.6574 170
   0  -6   7 1154.50 71.2248  68
   0   6  -7 1080.52 70.4181  69
   0  -6   7 1090.17 70.2917  73
   0  -6  -7 1002.57 67.5168  59
   0   6  -7 1023.17 67.7191  67
   0   6  -7 1079.92 70.6729 108
   0   6  -7 1146.21 71.9279 105
   0   6   7 1007.43 69.7742  78
   0  -6   7 1171.80 70.5853  80
   0  -6  -8 2015.29 143.382  46
   0  -6   8 1813.96 129.148  40
   0  -6   8 1711.42 120.691  49
   0  -6  -8 1422.07 130.509  35
   0  -6   8 1823.10 118.819  41
   0   6  -8 1707.75 132.277  44
   0  -6  -8 1757.56 145.407  29
   0  -6  -8 1579.99 137.420  18
   0  -6   8 1460.81 108.347  15
   0  -6  -8 1716.06 131.164  21
   0  -6   8 1667.55 124.723  17
   0  -6  -8 1680.65 126.580   3
   0   6  -8 1667.07 126.587   3
   0  -6   8 1625.94 100.078   5
   0   6   8 1620.01 124.530  19
   0   6   8 1597.90 99.2604   5
   0  -6   8 1629.11 118.673  25
   0   6   8 1703.17 106.791 163
   0   6   8 1581.67 103.644 170
   0   6  -8 1533.73 101.976 175
   0   6  -8 1687.01 102.901 159
   0  -6   8 1529.77 105.818 162
   0   6  -8 1606.71 103.298 161
   0  -6   8 1588.89 102.125 154
   0   6   8 1659.38 103.602 154
   0  -6   8 1714.08 102.612  68
   0   6  -8 1631.88 98.7111  67
   0   6  -8 1740.52 101.687  69
   0  -6  -8 1567.51 100.269  74
   0  -6  -8 1521.87 98.5088  59
   0   6   8 1611.20 102.936 126
   0   6   8 1406.87 103.121 127
   0  -6   8 1703.58 102.750 109
   0   6   8 1577.36 99.9293 111
   0   6  -8 1636.67 101.907 108
   0   6  -8 1785.69 103.744 105
   0   6  -8 1578.79 100.246 104
   0  -6   8 1722.72 102.065  81
   0   6   8 1866.82 101.902  78
   0  -6  -9 3908.75 245.910  35
   0   6  -9 3774.35 243.682  44
   0  -6  -9 4074.83 253.050  46
   0  -6   9 3685.28 227.888  41
   0  -6   9 3778.73 231.811  49
   0  -6  -9 3832.45 253.602  28
   0  -6   9 3811.54 240.143  40
   0  -6  -9 3687.09 241.383  21
   0  -6  -9 3733.93 238.378   3
   0   6   9 3463.14 234.015  19
   0   6  -9 3646.01 238.755   3
   0  -6   9 3857.80 239.094  17
   0  -6  -9 3354.70 232.004  11
   0   6  -9 3540.07 214.010 175
   0   6  -9 3798.68 215.332 161
   0   6   9 3648.71 216.789 163
   0   6   9 3408.91 213.982 170
   0  -6   9 3629.12 216.855 162
   0   6  -9 3426.49 214.071 159
   0  -6   9 3844.20 214.871 154
   0   6   9 3846.68 215.432 154
   0   6  -9 3380.15 210.429  67
   0   6  -9 3731.52 213.761  69
   0  -6   9 3957.30 214.161  53
   0  -6  -9 3411.10 211.826  74
   0  -6  -9 3591.24 212.984  72
   0   6   9 3607.35 214.618 126
   0   6  -9 4023.75 215.780 105
   0  -6   9 3950.08 215.666 109
   0   6  -9 3632.21 212.431 104
   0   6   9 3619.79 211.754 111
   0   6  -9 3621.05 213.612 108
   0  -6   9 3872.48 214.605  81
   0   6  -9 3710.25 214.672  89
   0  -6   9 3685.49 213.225  85
   0   6 -10 4983.28 333.022  44
   0  -6 -10 5244.68 343.703  28
   0  -6 -10 5041.06 337.333  35
   0  -6  10 5016.03 315.588  41
   0  -6 -10 6088.15 346.407  39
   0  -6  10 5082.97 320.373  49
   0  -6 -10 5667.31 344.636  46
   0  -6 -10 4987.08 331.236  21
   0  -6 -10 4602.48 321.902  11
   0   6  10 5504.52 306.204 172
   0   6  10 5164.98 307.753 163
   0   6 -10 5270.72 306.280 175
   0   6 -10 5423.88 306.719 159
   0   6 -10 5315.17 306.700 161
   0   6  10 4732.88 304.616 170
   0  -6  10 5671.92 306.795 154
   0   6  10 5777.05 308.640 145
   0   6  10 5606.57 307.088 154
   0  -6  10 5799.12 310.425 140
   0   6  10 5109.75 303.525 140
   0  -6 -10 4840.68 303.320  74
   0  -6 -10 5183.45 304.796  72
   0   6  10 5452.65 306.733 126
   0   6 -10 5608.60 307.339 105
   0  -6  10 5570.60 305.611 112
   0  -6  10 6004.94 308.439 109
   0   6  10 5567.23 303.727 111
   0   6 -10 5376.32 305.531 108
   0   6 -10 5297.66 304.023 104
   0  -6  10 5556.21 303.811  76
   0  -6 -10 5432.24 306.738  75
   0  -6 -10 4845.43 303.311  92
   0   6 -10 5377.93 306.886  89
   0  -6  10 5616.08 305.530  85
   0  -6  10 4856.06 301.890  78
   0  -6 -11 93.3421 83.8516  46
   0   6 -11 201.260 68.7710  44
   0  -6 -11 133.328 77.5832  39
   0  -6 -11 115.074 60.3383  21
   0  -6  11 101.720 56.9683   1
   0  -6 -11 204.055 86.3813  28
   0   6  11 112.530 52.8624   1
   0   6 -11 108.978 39.8992 161
   0   6  11 140.516 35.3280 172
   0   6 -11 126.043 42.3717 159
   0  -6 -11 145.034 35.5629 159
   0   6  11 62.8493 47.6486 163
   0   6  11 150.000 43.3327 170
   0   6 -11 105.555 40.4603 175
   0  -6  11 81.0077 40.5198 154
   0  -6  11 100.764 43.2654 140
   0   6  11 171.319 45.1906 154
   0   6  11 165.342 45.9358 145
   0  -6 -11 162.385 32.4131  72
   0  -6 -11 83.2691 37.4463  75
   0   6  11 98.8265 37.4342 126
   0  -6  11 105.026 24.7550 135
   0  -6  11 108.726 36.3038 109
   0  -6 -11 157.184 34.4416 108
   0   6 -11 131.225 34.1772 108
   0  -6  11 123.277 33.7547 112
   0   6 -11 137.546 33.1188 104
   0   6  11 126.181 33.6951 111
   0   6 -11 118.529 37.9302 105
   0  -6  11 124.910 21.7854  79
   0  -6  11 111.458 31.9506  85
   0   6 -11 132.804 36.3914  89
   0  -6  11 101.919 27.9319  78
   0  -6  11 104.958 33.1530  80
   0  -6  11 125.254 28.0228  76
   0  -6  11 128.404 24.3584  97
   0   6 -12 2224.47 169.337  44
   0  -6 -12 2286.07 172.779  39
   0   6 -12 2277.78 140.512 175
   0   6  12 2060.60 141.828 163
   0   6 -12 2337.96 141.403 159
   0  -6 -12 2317.32 140.743 175
   0  -6 -12 2217.94 137.361 159
   0   6 -12 2241.34 139.500 161
   0  -6  12 2341.89 140.347 154
   0   6  12 2414.96 142.522 145
   0  -6 -12 2177.87 139.874  75
   0   6  12 2190.69 139.393 126
   0  -6  12 2309.64 138.027 112
   0   6 -12 2341.55 140.855 105
   0   6 -12 2206.31 136.565 104
   0  -6 -12 2172.81 137.405 108
   0   6  12 2416.81 136.597 111
   0  -6  12 2507.72 142.055 109
   0   6 -12 2208.03 137.977 108
   0   6 -12 2436.19 140.588  89
   0  -6  12 2389.95 135.883  76
   0  -6  12 2306.46 138.078  85
   0   6 -13 72.0128 55.7780  44
   0  -6 -13 66.3763 56.6407  47
   0  -6 -13 136.792 59.6715  44
   0  -6 -13 92.2320 34.8658 175
   0  -6 -13 69.8807 27.1838 159
   0   6 -13 148.012 32.5179 161
   0   6  13 143.861 40.1169 163
   0  -6  13 63.4126 33.1371 154
   0   6  13 90.6280 36.2058 145
   0  -6 -13 65.6703 30.5806  75
   0  -6 -13 26.1514 33.9459  55
   0   6  13 75.2308 28.9173 126
   0  -6  13 88.6358 26.1918 112
   0   6 -13 92.3632 28.0564 108
   0   6 -13 24.6616 19.0940 104
   0  -6 -13 93.1378 25.5740 108
   0   6  13 116.782 27.5268 111
   0  -6 -13 96.0184 31.1069  89
   0   6  13 73.6390 27.5686  78
   0   6 -13 40.9274 30.1615  89
   0  -6 -14 626.741 46.0365 175
   0   6 -14 619.469 43.4823 161
   0   6  14 597.851 47.1341 145
   0  -6  14 593.430 45.5679 154
   0  -6 -14 636.668 47.1119  55
   0  -6 -14 627.847 47.0783  69
   0  -6 -14 487.831 43.1402  67
   0   6  14 564.931 43.0889 126
   0  -6 -14 670.496 48.5508 105
   0  -6  14 672.337 45.8500 111
   0   6  14 619.022 41.6372 111
   0   6 -14 597.063 42.8524 108
   0  -6 -14 505.245 40.0095 108
   0  -6 -14 641.150 46.1566  89
   0   6 -14 635.717 45.9285  89
   0  -6  15 46.1037 18.7532 126
   0  -6 -15 38.1236 19.4068 105
   0  -6 -15 29.5020 17.1799 104
   0  -6  15 56.8645 17.9489 111
   0  -6 -15 76.1536 16.6780  89
   0   6 -15 68.6747 17.3640  89
   0  -6  15 63.0242 20.5884 140
   0   6  15 85.4525 18.5789 145
   0  -6 -15 56.4105 18.9187 153
   0   7   0 6.72907 48.8826  19
   0  -7   0 19.6430 23.9380  14
   0   7   0 8.83574 38.5956  24
   0  -7   0 85.5660 45.7956   7
   0  -7   1 4095.71 235.429  13
   0  -7   1 4045.65 238.102   9
   0  -7   1 4399.78 240.298   7
   0   7   1 4125.10 244.336  19
   0   7   1 4307.08 241.589  24
   0  -7   1 3983.77 240.422  12
   0  -7  -1 4311.12 244.161   7
   0  -7   1 4167.62 236.868  11
   0  -7   1 3775.53 236.789  14
   0   7  -1 4059.54 239.594  44
   0  -7   2 1535.96 95.6283  12
   0   7   2 1457.22 97.4575  24
   0  -7   2 1528.17 90.3025   7
   0  -7   2 1480.55 91.7602  27
   0  -7  -2 1332.21 103.752   7
   0   7   2 1344.18 101.856  19
   0  -7   2 1580.70 95.7442  14
   0   7  -2 1477.14 95.1983  44
   0  -7   2 1081.29 85.2900  33
   0   7  -3 2734.90 158.429   3
   0  -7  -3 2943.46 174.750   7
   0  -7   3 2719.11 166.576  14
   0  -7   3 2679.11 167.840  10
   0   7   3 2630.60 167.980  24
   0   7   3 2698.37 169.639  19
   0  -7  -3 2632.44 158.741   3
   0  -7   3 2286.00 159.529  45
   0  -7   3 2683.18 167.117  36
   0   7  -3 2920.46 166.400  44
   0  -7   3 2786.90 166.635  32
   0   7   4 1206.98 94.6876  19
   0  -7  -4 1035.03 69.5832  15
   0  -7  -4 1365.54 108.630  20
   0  -7   4 1308.26 86.2907   8
   0  -7   4 1178.57 90.8664  10
   0  -7  -4 1319.43 84.7068   3
   0  -7  -4 1082.13 72.6759  23
   0  -7   4 1435.22 95.3543  14
   0   7  -4 1250.78 83.4393   3
   0  -7   4 1307.72 93.2671  36
   0   7  -4 1338.26 91.5443  44
   0  -7   4 1161.68 91.7626  40
   0  -7   4 1352.04 94.0367  42
   0  -7   4 1247.55 91.1839  32
   0  -7   4 1024.86 70.6959  56
   0  -7   4 1155.40 71.6967  68
   0  -7  -5 362.051 64.4470   7
   0  -7   5 323.246 44.8387   8
   0  -7  -5 285.773 83.0502  20
   0   7  -5 381.492 52.4116   3
   0   7   5 295.568 61.1709  19
   0  -7   5 300.554 56.8978  10
   0  -7  -5 337.958 52.8917   3
   0  -7   5 382.909 61.7275  40
   0  -7   5 374.015 61.8967  31
   0   7  -5 351.032 55.6993  44
   0  -7  -5 281.579 76.3429  29
   0  -7   5 374.721 57.6962  36
   0  -7  -5 243.019 45.9232  34
   0  -7   5 367.672 61.9493  42
   0  -7   5 331.273 32.5336  53
   0  -7   5 258.746 31.4985  56
   0  -7   5 335.128 31.3419  73
   0  -7   5 293.329 31.1780  68
   0   7   6 23.9321 25.1214  78
   0  -7   6 56.6527 23.9713  73
   0  -7   6 29.1960 25.4055  68
   0  -7   6 25.4216 25.0867  53
   0  -7   6 43.2247 52.3026  40
   0  -7  -6 12.6754 36.8768  34
   0  -7   6 63.5308 54.9560  31
   0  -7  -6 51.1983 58.7653  35
   0  -7  -6 9.29792 73.6645  29
   0   7  -6 72.9366 49.6982  44
   0  -7   6 81.4848 49.1441  25
   0   7   6 63.9160 54.7416  19
   0  -7   6 14.2699 43.3971  17
   0  -7  -6-2.66945 44.6905   3
   0   7  -6 18.3250 46.8343   3
   0  -7   6 19.4238 44.3015  15
   0  -7  -6-7.73775 63.6654  18
   0  -7   7 2143.44 147.370  31
   0   7  -7 2221.34 148.219  44
   0  -7  -7 2059.23 158.280  29
   0  -7  -7 2255.43 151.873  35
   0  -7   7 2192.93 143.299  49
   0   7   7 1786.57 142.155  19
   0  -7   7 2260.04 142.866  25
   0  -7   7 1990.72 141.413  17
   0  -7  -7 2244.26 143.361   3
   0  -7  -7 2173.70 157.132  18
   0  -7   7 1908.85 134.367  15
   0   7  -7 2120.55 142.181   3
   0   7   7 2130.39 124.573 170
   0   7  -7 1955.33 122.215 175
   0   7  -7 1955.42 123.475 161
   0  -7   7 1896.45 125.162 162
   0   7  -7 2075.31 122.816 159
   0   7   7 2127.29 126.704 163
   0   7   7 1978.01 122.789 154
   0   7   7 2050.42 124.068 145
   0  -7   7 2219.72 123.115  68
   0   7  -7 1975.27 119.570  67
   0  -7  -7 1811.38 119.646  59
   0  -7   7 2141.11 122.712  53
   0  -7   7 2031.53 122.243  73
   0   7   7 1902.78 123.994 127
   0   7   7 1880.24 122.116 126
   0   7  -7 2019.22 122.507 108
   0   7  -7 2255.60 123.822 105
   0  -7   7 2062.42 122.223  80
   0  -7   7 2028.70 122.245  81
   0   7   7 2197.72 122.249  78
   0  -7  -8 673.077 93.0018  46
   0  -7   8 569.747 67.0210  41
   0   7  -8 450.018 75.9878  44
   0  -7  -8 430.458 95.1865  29
   0  -7  -8 513.355 77.9316  35
   0  -7   8 497.910 66.4930  49
   0   7  -8 603.080 74.0495   3
   0  -7   8 506.985 64.5841  25
   0  -7  -8 305.352 70.9595  21
   0  -7  -8 550.721 71.9541   3
   0   7   8 493.445 39.9464   5
   0  -7   8 438.604 54.9852  15
   0   7   8 437.850 71.8968  19
   0  -7  -8 586.359 91.0875  18
   0  -7   8 544.351 68.7863  17
   0   7   8 541.944 56.0480 163
   0   7  -8 581.328 47.7800 159
   0  -7   8 417.436 53.0904 162
   0   7   8 477.728 51.6027 170
   0   7  -8 550.426 49.0416 161
   0   7  -8 510.147 47.3972 175
   0  -7   8 525.240 47.5202 154
   0   7   8 559.314 50.1490 145
   0   7   8 534.947 49.4052 154
   0  -7   8 485.383 44.8985  68
   0  -7  -8 468.594 40.0602  59
   0   7  -8 449.489 40.9644 130
   0   7   8 483.843 45.5324 126
   0   7   8 510.605 52.6052 127
   0   7  -8 452.335 43.3395 104
   0   7   8 518.659 43.3499 111
   0  -7   8 574.070 46.2517 109
   0   7  -8 550.928 46.8613 105
   0   7  -8 486.900 43.9933 108
   0  -7   8 538.224 44.4555  80
   0  -7   8 455.088 44.6598  81
   0   7   8 555.427 45.5382  78
   0  -7  -9 2083.25 156.405  35
   0  -7   9 1911.22 142.378  49
   0  -7   9 2155.42 142.035  41
   0   7  -9 1986.65 154.617  44
   0  -7  -9 2101.67 165.601  46
   0  -7   9 2040.03 154.462  40
   0  -7   9 1662.77 144.428  17
   0   7   9 1856.87 145.992  19
   0  -7  -9 1939.94 153.495  21
   0  -7  -9 2075.20 149.056  11
   0   7  -9 2012.53 124.720 159
   0   7   9 1924.44 125.753 170
   0   7  -9 1967.77 125.351 161
   0   7  -9 2008.49 124.405 175
   0   7   9 1935.17 128.773 163
   0  -7   9 1756.79 127.660 162
   0   7   9 2186.43 127.138 145
   0   7   9 2120.52 125.855 154
   0  -7   9 2076.24 124.996 154
   0  -7  -9 1894.51 121.581  74
   0  -7  -9 2012.68 122.816  72
   0   7   9 1953.14 123.938 126
   0   7  -9 1889.29 121.243 134
   0   7   9 1926.65 125.376 127
   0   7  -9 2137.83 125.723 105
   0   7  -9 2091.02 123.540 108
   0   7  -9 2050.26 122.170 104
   0  -7   9 1946.39 124.555 109
   0   7   9 2048.01 121.339 111
   0  -7   9 2077.36 124.376  81
   0   7   9 2209.20 123.485  78
   0  -7   9 2135.27 123.777  85
   0  -7   9 2038.45 123.635  80
   0   7 -10 1315.36 114.934  44
   0  -7 -10 1082.63 115.824  35
   0  -7 -10 1284.85 125.853  39
   0  -7 -10 1248.30 127.997  46
   0  -7  10 950.820 95.8510  49
   0  -7  10 946.495 91.4330  41
   0  -7 -10 972.795 106.535  21
   0  -7 -10 1131.51 125.673  28
   0  -7 -10 880.683 98.4809  11
   0   7 -10 1084.30 80.5144 159
   0   7 -10 1117.82 80.3207 175
   0   7  10 1192.71 80.7798 172
   0   7 -10 1236.23 82.2137 161
   0   7  10 1063.73 86.3653 163
   0   7  10 1045.55 82.3255 170
   0  -7  10 1323.27 86.2739 140
   0  -7  10 1152.84 81.1681 154
   0   7  10 1191.30 82.3229 154
   0   7  10 1309.33 83.8398 145
   0  -7 -10 1203.75 77.6160  72
   0  -7 -10 1047.84 75.7414  74
   0  -7  10 1140.08 81.9954 131
   0   7  10 1241.28 80.5406 126
   0   7 -10 1048.63 74.0534 134
   0   7 -10 1203.54 78.7364 108
   0  -7  10 1092.48 80.2818 109
   0   7 -10 1131.19 76.6778 104
   0   7  10 1124.60 76.0549 111
   0   7 -10 1146.68 80.8124 105
   0  -7  10 1222.03 76.2129  76
   0  -7  10 1226.00 77.9655  85
   0   7  10 1173.53 78.3967  78
   0   7 -10 1240.16 80.1107  89
   0  -7 -10 985.611 74.6356  92
   0  -7 -11 368.572 86.5489  39
   0   7 -11 323.152 75.6003  44
   0  -7 -11 422.228 94.7975  46
   0  -7 -11 325.954 89.7609  28
   0  -7  11 408.464 64.2079   1
   0   7  11 219.956 54.4542   1
   0  -7 -11 301.827 69.7571  21
   0   7 -11 371.353 46.3625 175
   0   7  11 240.078 48.5873 170
   0   7  11 299.676 54.8536 163
   0  -7 -11 359.855 40.9210 159
   0   7  11 335.012 43.4652 172
   0   7 -11 338.805 47.1517 161
   0   7 -11 335.224 47.0249 159
   0   7  11 423.565 50.2584 145
   0  -7  11 406.794 51.1544 140
   0  -7  11 370.498 47.2024 154
   0   7  11 390.366 50.0825 154
   0  -7 -11 329.485 37.5333  74
   0  -7 -11 474.564 46.3461  75
   0  -7 -11 356.215 39.6893  72
   0   7  11 380.820 43.4923 126
   0   7 -11 384.661 39.3763 104
   0  -7  11 388.240 45.0598 109
   0  -7  11 325.177 40.8704 112
   0   7 -11 355.886 45.3403 105
   0   7  11 333.885 40.0180 111
   0   7 -11 353.172 41.7642 108
   0  -7 -11 347.956 41.2731 108
   0  -7  11 348.857 33.6700  97
   0  -7  11 350.936 37.1435  76
   0  -7  11 409.318 40.9861  85
   0   7 -11 342.958 43.5416  89
   0   7 -12 2571.09 192.906  44
   0  -7 -12 2886.55 200.009  39
   0   7 -12 2877.94 166.543 161
   0  -7 -12 2713.17 162.898 159
   0   7  12 2583.14 167.868 163
   0   7  12 2636.49 163.099 172
   0  -7 -12 2825.23 166.270 175
   0  -7  12 3139.77 171.099 140
   0   7  12 3158.93 168.781 145
   0  -7  12 3062.14 166.544 154
   0  -7 -12 2773.90 166.080  75
   0   7  12 2596.13 164.987 126
   0   7  12 2930.88 162.454 111
   0  -7  12 3039.31 167.996 109
   0   7 -12 2725.56 164.522 108
   0  -7 -12 2607.80 163.515 108
   0   7 -12 2717.84 162.079 104
   0   7 -12 2875.40 166.842 105
   0  -7  12 2701.60 164.467 112
   0   7 -12 2735.52 165.976  89
   0   7  12 3101.45 165.977  82
   0  -7  12 2855.18 162.462  76
   0  -7  12 2850.35 164.682  85
   0  -7  12 2453.17 158.837  97
   0  -7 -13 1320.17 120.454  44
   0   7 -13 1337.18 117.205  44
   0   7 -13 1558.41 94.5079 161
   0   7  13 1355.36 96.7435 163
   0  -7 -13 1410.39 90.5452 159
   0  -7 -13 1700.70 95.3091 175
   0  -7  13 1491.56 93.9864 154
   0   7  13 1599.69 96.7672 145
   0  -7 -13 1506.68 96.2345  55
   0  -7 -13 1527.67 94.8576  75
   0   7  13 1349.96 92.5449 126
   0   7  13 1599.71 90.5586 111
   0  -7  13 1453.79 92.2512 112
   0  -7 -13 1410.23 91.1220 108
   0   7 -13 1491.07 92.6158 108
   0  -7 -13 1507.03 94.6613  89
   0   7  13 1638.83 94.8219  82
   0   7 -13 1450.37 94.2276  89
   0   7 -14 272.114 28.5529 161
   0  -7 -14 298.985 30.6981 175
   0   7  14 253.917 31.7076 145
   0  -7  14 231.186 29.0072 154
   0  -7 -14 228.248 30.8692  55
   0  -7 -14 224.983 28.3293  67
   0  -7  14 275.321 30.4384 111
   0  -7 -14 232.060 32.4876 105
   0   7 -14 237.713 26.5229 108
   0   7  14 305.625 31.9470  82
   0  -7 -14 204.257 28.7332  89
   0   7 -14 270.053 29.7403  89
   0  -7  15 360.575 31.1516 126
   0  -7 -15 340.175 29.2576 104
   0  -7 -15 461.246 31.5318 105
   0  -7  15 420.746 29.2744 111
   0  -7 -15 462.024 31.2412 153
   0   7  15 370.321 29.4001 145
   0   7  15 430.042 30.1016  82
   0  -7 -15 399.156 28.3171  89
   0   7 -15 412.285 29.3779  89
   0   8   0 1101.56 88.7442  19
   0  -8   0 1144.86 80.3964   9
   0   8   0 1091.45 83.8562  24
   0  -8   0 1147.00 88.0311   7
   0   8  -1 4058.47 239.875  24
   0  -8   1 3862.33 234.503  14
   0  -8   1 4053.84 232.891  13
   0   8   1 3819.78 241.547  19
   0  -8   1 4040.30 236.631   9
   0   8   1 3832.69 239.117  24
   0  -8   1 4148.61 235.388  11
   0  -8   1 4593.31 240.057   7
   0  -8  -1 4760.83 244.585   7
   0  -8   1 4177.11 239.918  12
   0  -8   1 3700.71 232.598  30
   0  -8  -2 4284.57 217.644   7
   0  -8   2 3910.83 209.555  12
   0  -8   2 3473.42 199.879  11
   0   8   2 3630.87 210.345  24
   0  -8   2 4206.83 204.467   7
   0  -8   2 3896.40 205.847  27
   0  -8   2 3041.95 195.062   1
   0   8   2 3396.41 194.910   1
   0   8   2 3908.35 213.264  19
   0  -8   2 3989.47 207.746  14
   0   8  -2 4081.01 208.979  44
   0  -8   2 2924.49 198.153  33
   0  -8   3 429.392 61.2723  10
   0   8   3 419.661 59.7644  24
   0  -8  -3 455.880 68.2645   7
   0  -8   3 415.704 56.2461  14
   0   8   3 451.396 64.8445  19
   0  -8   3 358.430 32.4713  56
   0  -8   3 441.312 54.0262  32
   0  -8   3 408.417 45.8656  45
   0   8  -3 447.594 54.6246  44
   0  -8   3 398.029 55.6071  36
   0   8   4 1347.47 105.741  19
   0   8  -4 1513.26 92.2440   3
   0  -8  -4 1405.78 92.2936   3
   0  -8   4 1487.84 98.5404   8
   0  -8  -4 1331.48 84.1631  23
   0  -8  -4 1252.64 81.9342  15
   0  -8   4 1498.97 104.661  14
   0  -8  -4 1537.75 113.192  20
   0  -8   4 1483.79 103.484  10
   0  -8   4 1183.46 80.9588  56
   0  -8   4 1286.58 81.6760  68
   0  -8   4 1418.99 103.883  36
   0  -8   4 1466.10 101.569  32
   0  -8   4 1449.84 104.759  40
   0   8  -4 1561.95 102.276  44
   0  -8   4 1433.77 105.193  42
   0  -8   5 10800.9 587.960  53
   0  -8   5 9838.31 587.321  68
   0  -8   5 10585.9 587.358  56
   0  -8   5 9847.83 586.918  73
   0   8   5 10243.1 586.565  78
   0  -8  -5 9827.39 602.186  29
   0  -8   5 10811.4 605.761  40
   0  -8   5 11552.9 606.918  31
   0  -8  -5 10482.2 597.754  34
   0  -8   5 11021.6 605.797  36
   0   8  -5 11862.0 605.479  44
   0  -8   5 10620.7 605.124  42
   0  -8   5 10476.4 596.455   8
   0  -8  -5 10635.1 596.996   3
   0   8  -5 11083.8 597.469   3
   0   8   5 10539.3 603.836  19
   0  -8   5 11162.4 602.319  10
   0  -8  -5 10671.2 603.621  20
   0  -8  -5 11523.9 610.227   7
   0  -8   6 458.378 59.9596  17
   0   8  -6 524.388 61.3516   3
   0   8   6 464.580 69.4884  19
   0  -8   6 587.765 63.2296  15
   0  -8   6 413.413 50.7873   8
   0  -8  -6 443.188 58.8309   3
   0  -8  -6 606.580 82.0473  18
   0   8   6 498.174 39.8756  78
   0  -8   6 464.279 41.3013  53
   0  -8   6 393.571 38.5849  73
   0  -8   6 474.476 40.3918  68
   0   8  -6 518.743 40.0095 108
   0   8   6 503.237 45.2455 116
   0   8  -6 398.552 63.2974  44
   0  -8  -6 504.328 85.4923  29
   0  -8  -6 448.460 72.8994  35
   0  -8  -6 407.548 53.4176  34
   0  -8   6 462.729 71.3601  42
   0  -8   6 569.519 73.9586  31
   0  -8   6 536.614 70.3136  40
   0  -8   7 89.3027 52.3177  49
   0  -8  -7-3.77763 78.7128  29
   0   8  -7 140.945 58.4170  44
   0  -8   7-34.8455 57.2931  31
   0  -8   7-12.3145 55.4884  40
   0  -8  -7 88.7773 65.9110  35
   0  -8   7 63.3475 44.3884  15
   0   8  -7 25.2090 47.0949   3
   0  -8  -7 33.5936 71.5753  18
   0  -8   7 17.4349 49.9055  25
   0  -8  -7 70.5830 50.0370   3
   0  -8   7-28.0417 47.0239  17
   0   8   7-40.4147 56.1071  19
   0  -8   7 73.7875 37.6841 162
   0   8   7 43.2610 37.8918 170
   0   8  -7 36.6193 29.3669 175
   0   8  -7 45.1901 29.2085 159
   0  -8   7 15.6454 30.9920 154
   0   8   7 41.6948 32.2200 145
   0   8   7 7.06728 30.4654 154
   0  -8  -7 10.5038 23.8129  59
   0  -8   7 23.9325 27.8734  68
   0  -8   7-4.32311 27.5130  53
   0  -8   7 11.4208 26.0127  73
   0   8   7 55.6822 39.7949 127
   0   8  -7 51.1964 26.8947 130
   0   8   7 36.7858 27.1777 126
   0   8   7 55.4514 25.1705 111
   0   8  -7 27.7415 26.6831 108
   0   8  -7 59.1984 29.7243 105
   0   8  -7 59.1587 26.5391 104
   0  -8   7 55.3389 26.7584  81
   0   8   7 44.1044 27.3025  78
   0   8  -8 73.5234 58.9960  44
   0  -8   8 88.5960 54.0582  49
   0  -8  -8 77.5217 62.9752  35
   0  -8   8 107.775 55.1605  41
   0  -8  -8 91.2021 84.1246  29
   0  -8   8 111.820 61.7619  31
   0  -8   8 69.9290 51.5531  25
   0  -8  -8 71.2121 73.6398  18
   0  -8   8 66.3981 42.7875  15
   0  -8  -8 60.2566 53.1181   3
   0  -8   8 138.242 52.7137  17
   0   8   8 128.140 62.2019  19
   0   8   8 42.2220 44.5527 163
   0   8   8 150.357 42.2899 170
   0   8  -8 81.6358 36.8359 161
   0   8  -8 88.4610 33.0826 159
   0   8  -8 153.222 33.5778 175
   0  -8   8 82.3319 42.4124 162
   0  -8   8 79.7695 33.9366 154
   0   8   8 97.3787 34.9526 154
   0   8   8 101.176 36.8549 145
   0  -8  -8 94.3439 25.3702  59
   0  -8   8 93.4174 30.9540  68
   0  -8   8 71.7419 30.2950  53
   0   8   8 115.620 44.0287 127
   0   8   8 104.496 31.5497 126
   0   8  -8 135.439 28.9492 130
   0   8  -8 92.2747 31.0110 108
   0  -8   8 144.669 32.9319 109
   0   8   8 136.405 28.7066 111
   0   8  -8 122.662 34.0143 105
   0   8  -8 97.9053 29.8766 104
   0  -8   8 90.2568 30.7513  80
   0   8   8 110.459 31.3930  78
   0  -8   8 76.3062 29.1339  81
   0  -8   9 3735.92 242.544  49
   0  -8  -9 4658.83 265.133  46
   0  -8   9 4057.31 241.098  41
   0  -8  -9 3964.76 254.866  35
   0   8  -9 4023.57 251.321  44
   0   8   9 3345.55 240.334  19
   0  -8  -9 3943.49 252.861  21
   0  -8   9 3567.29 243.042  17
   0  -8  -9 3549.34 245.034  11
   0   8  -9 3740.44 221.638 159
   0   8   9 3831.55 225.077 163
   0  -8   9 3644.65 224.154 162
   0   8  -9 3609.84 220.995 175
   0   8  -9 3783.87 223.270 161
   0   8   9 3581.15 222.248 170
   0  -8   9 4063.15 222.426 154
   0   8   9 3999.79 223.781 145
   0   8   9 3711.12 222.022 154
   0  -8  -9 3536.58 220.188  72
   0  -8  -9 3592.78 219.632  74
   0   8  -9 3597.92 219.755 134
   0   8   9 3660.91 221.731 127
   0   8   9 3737.67 221.901 126
   0  -8   9 3916.92 223.084 109
   0   8  -9 3897.73 221.764 108
   0   8   9 3933.41 218.670 111
   0   8  -9 3993.26 223.114 105
   0   8  -9 3891.86 219.756 104
   0  -8   9 4058.79 222.440  80
   0  -8   9 3857.22 221.574  81
   0   8   9 4001.78 220.945  78
   0  -8  10 1441.90 114.902  49
   0  -8 -10 1393.76 129.320  35
   0  -8 -10 1811.04 150.790  46
   0  -8  10 1312.55 111.069  41
   0   8 -10 1397.81 127.802  44
   0  -8 -10 1662.18 141.457  39
   0  -8 -10 1353.78 145.129  28
   0   8  10 1422.26 113.302   1
   0  -8  10 1182.72 113.690   1
   0  -8 -10 1154.65 116.267  11
   0  -8 -10 1352.70 126.285  21
   0   8  10 1535.04 102.251 163
   0   8 -10 1445.63 94.9160 175
   0  -8 -10 1322.64 91.2908 159
   0   8 -10 1505.10 96.0568 159
   0   8 -10 1583.02 98.4359 161
   0   8  10 1487.72 97.1552 172
   0   8  10 1310.27 97.9812 170
   0   8  10 1614.83 99.4681 145
   0  -8  10 1488.69 96.2300 154
   0  -8  10 1701.41 103.265 140
   0   8  10 1439.69 96.6126 154
   0  -8 -10 1350.00 92.5447  72
   0  -8 -10 1430.09 91.5297  74
   0  -8  10 1303.90 85.8077  52
   0   8 -10 1404.87 91.0195 134
   0  -8  10 1614.70 98.0712 131
   0   8  10 1473.17 95.6142 126
   0   8 -10 1507.23 92.0054 104
   0   8 -10 1502.73 94.7161 108
   0  -8  10 1390.46 96.2231 109
   0   8 -10 1550.02 96.6587 105
   0   8  10 1428.73 90.9909 111
   0  -8  10 1565.86 92.8025  76
   0  -8  10 1459.78 94.5482  80
   0  -8  10 1436.76 94.1283  85
   0  -8 -10 1384.66 91.2731  92
   0   8  10 1491.77 94.1309  78
   0  -8 -11 2100.65 185.048  28
   0  -8 -11 2510.88 184.568  39
   0   8 -11 2317.44 175.381  44
   0  -8 -11 2732.66 191.085  46
   0  -8  11 2113.06 163.155   1
   0   8  11 2066.89 159.774   1
   0  -8 -11 2358.82 175.731  21
   0   8  11 2155.23 144.671 170
   0   8 -11 2419.62 145.313 159
   0   8  11 2315.14 144.196 172
   0   8 -11 2550.45 146.792 161
   0  -8 -11 2220.22 140.734 159
   0   8  11 2348.23 149.517 163
   0  -8  11 2395.66 144.789 154
   0  -8  11 2469.37 150.000 140
   0   8  11 2462.83 147.248 145
   0  -8 -11 2146.41 140.559  74
   0  -8 -11 2361.97 145.345  75
   0  -8 -11 2363.63 142.430  72
   0  -8  11 2586.05 147.329 131
   0   8  11 2416.95 144.271 126
   0  -8 -11 2197.80 142.364 108
   0   8 -11 2377.60 143.872 108
   0   8 -11 2368.42 140.936 104
   0  -8  11 2465.46 144.350 112
   0   8  11 2437.52 140.419 111
   0  -8  11 2489.21 146.632 109
   0  -8  11 2360.76 141.786  76
   0   8  11 2602.92 144.919  82
   0   8  11 2519.01 143.455  78
   0  -8  11 2569.38 144.342  85
   0  -8  11 2289.18 139.525  97
   0  -8 -12-5.53779 65.9077  39
   0   8 -12-14.6225 57.7377  44
   0  -8 -12 18.3219 72.4883  28
   0   8  12 126.021 31.1212 172
   0   8 -12 34.1360 36.3620 161
   0  -8 -12 73.2039 27.1282 159
   0  -8 -12 78.4580 35.3599 175
   0   8  12 118.087 46.2655 163
   0  -8  12 112.065 35.7143 154
   0   8  12 74.0692 38.4346 145
   0  -8  12 29.6370 40.7415 140
   0  -8 -12 69.2055 32.4575  75
   0   8  12 13.3071 30.4917 126
   0  -8  12 39.9335 29.8462 112
   0  -8  12 17.6230 32.7556 109
   0   8 -12 43.9146 29.8717 108
   0  -8 -12 54.4142 28.6787 108
   0   8 -12 54.6700 21.7987 104
   0   8  12 74.9652 27.4029 111
   0  -8  12 41.9111 29.4687  85
   0   8 -12 42.5697 32.5117  89
   0  -8  12 60.9123 18.8218  97
   0  -8  12 46.6167 24.9669  76
   0   8  12 55.7486 38.3923  82
   0   8  12 66.7232 29.7367  78
   0  -8 -13 133.934 55.7096  44
   0   8 -13 127.807 52.3126  44
   0  -8 -13 229.873 33.9684 175
   0   8 -13 250.692 34.5817 161
   0   8  13 245.019 36.8151 145
   0  -8  13 231.342 39.5586 140
   0  -8  13 182.030 32.6345 154
   0  -8 -13 203.248 31.8303  75
   0   8  13 178.056 29.2243 126
   0   8 -13 230.597 29.7967 108
   0  -8 -13 214.143 26.7706 108
   0  -8  13 188.613 29.2522 112
   0   8  13 211.592 24.4633 111
   0  -8 -13 191.352 32.3131  89
   0  -8  13 195.027 25.1873  76
   0   8  13 239.069 35.7909  82
   0   8 -13 196.982 31.6499  89
   0   8 -14 384.167 34.1434 161
   0  -8 -14 443.314 34.2829 175
   0  -8  14 445.215 38.9644 140
   0  -8  14 430.138 33.1818 154
   0   8  14 446.680 36.2613 145
   0  -8 -14 325.997 33.8339  67
   0  -8  14 449.475 35.5188 111
   0   8 -14 377.285 32.3090 108
   0  -8 -14 401.200 37.5039 105
   0   8 -14 429.512 34.5826  89
   0  -8 -14 381.366 33.7830  89
   0   8  14 439.732 35.6743  82
   0   8 -15 1995.59 107.129 123
   0  -8 -15 1547.92 104.351 104
   0  -8  15 1788.10 104.369 111
   0  -8 -15 1919.42 105.660 105
   0   8  15 1865.62 104.235  82
   0  -8 -15 2013.59 105.858 153
   0  -9   0-13.8265 38.5374   9
   0  -9   0-13.2040 48.4314   7
   0   9   0 54.7970 56.9802  19
   0   9   0 18.0182 42.9146  24
   0  -9   1 317.771 53.8004   7
   0   9   1 379.970 63.4025  19
   0  -9   1 448.998 46.6097   9
   0  -9   1 440.011 44.1474  11
   0  -9   1 342.955 52.6786  12
   0  -9  -1 527.198 58.2777   7
   0  -9   1 294.075 38.3727  13
   0   9   1 351.434 52.1010  24
   0  -9   1 411.748 36.1406  21
   0   9  -1 348.048 54.0673  24
   0  -9   1 318.710 37.9171  30
   0  -9  -2 418.594 62.1124   7
   0   9  -2 392.114 59.8807  24
   0  -9   2 518.237 50.4685   7
   0  -9   2 393.089 47.8949  27
   0  -9   2 405.759 50.3816  14
   0  -9   2 412.119 55.7604  12
   0   9   2 498.222 58.6009  24
   0   9   2 370.025 63.1284  19
   0  -9   2 273.839 41.0394  45
   0  -9   2 422.984 36.9448  30
   0   9  -2 428.137 52.4776  44
   0  -9   3 602.425 55.5811  27
   0  -9   3 599.125 69.1875  10
   0   9   3 526.171 38.3397   1
   0   9   3 580.959 69.8896  19
   0   9   3 459.981 64.3914  24
   0  -9  -3 681.561 74.8833   7
   0  -9   3 452.651 39.0278   1
   0  -9   3 506.087 61.2931  32
   0  -9   3 623.193 64.9023  40
   0  -9   3 376.540 49.3776  45
   0   9  -3 717.326 61.6391  44
   0  -9   3 511.713 37.5072  56
   0  -9   4 8075.75 399.878  10
   0  -9  -4 6645.53 382.506  15
   0  -9  -4 7239.97 396.145  20
   0  -9   4 7561.32 394.683   8
   0  -9  -4 7875.51 406.188   7
   0   9   4 7146.17 399.149  19
   0  -9   4 7378.90 399.340  40
   0  -9   4 7665.34 400.211  36
   0  -9   4 7791.18 399.267  32
   0  -9   4 7114.82 398.923  42
   0   9  -4 8353.81 399.409  44
   0  -9   4 5935.75 380.298  68
   0  -9   4 6122.63 379.937  56
   0   9   5 3284.86 185.209  78
   0  -9   5 3214.47 186.782  53
   0  -9   5 3165.00 185.887  56
   0  -9   5 2799.71 185.095  73
   0  -9   5 3108.70 186.240  68
   0  -9   5 3707.34 210.548  31
   0  -9   5 3655.94 211.144  42
   0  -9  -5 3416.59 199.993  34
   0  -9   5 3621.39 210.157  40
   0  -9   5 3692.35 209.578  36
   0   9  -5 3923.80 208.300  44
   0  -9  -5 3216.55 208.069  29
   0   9   5 3234.65 206.677  19
   0  -9   5 3276.06 198.594   8
   0  -9  -5 3370.90 209.582  20
   0  -9   5 3596.90 206.996  10
   0  -9   6 4417.12 256.746  31
   0  -9  -6 4056.60 243.276  34
   0  -9  -6 4337.52 256.925  35
   0  -9   6 4118.96 255.303  42
   0  -9   6 4037.07 254.270  40
   0  -9  -6 4096.84 255.878  29
   0   9  -6 4626.26 254.920  44
   0  -9   6 4493.62 250.041  15
   0  -9   6 3558.04 244.498  17
   0  -9   6 3697.58 240.275   8
   0  -9  -6 4318.96 262.552  18
   0   9   6 3903.28 251.833  19
   0   9  -6 4108.89 232.958 161
   0   9   6 4241.85 234.485 163
   0   9   6 4318.64 233.041 145
   0  -9   6 4066.68 231.900  68
   0  -9   6 3818.72 230.755  73
   0  -9   6 4082.11 232.160  53
   0   9  -6 3820.50 230.834 130
   0   9   6 3780.59 232.220 127
   0   9  -6 4165.17 232.120 108
   0   9   6 4027.74 232.594 116
   0   9  -6 4354.32 232.636  89
   0   9   6 3875.79 230.284  82
   0   9   6 3885.87 230.327  78
   0  -9  -7 517.938 85.1423  35
   0  -9   7 482.725 78.6165  42
   0  -9  -7 426.704 91.7611  29
   0  -9   7 596.792 80.1636  31
   0  -9   7 633.616 80.5454  40
   0   9  -7 513.520 71.9147  44
   0  -9  -7 576.331 91.9593  18
   0  -9   7 394.510 63.7992  17
   0  -9   7 563.701 71.1856  25
   0  -9   7 578.534 66.1847  15
   0  -9  -7 428.472 76.1940  21
   0   9   7 497.542 74.9419  19
   0   9  -7 536.117 46.1413 159
   0  -9   7 454.093 51.4668 162
   0   9   7 503.531 53.0378 170
   0   9   7 542.063 47.6205 154
   0  -9   7 502.724 47.1744 154
   0   9   7 547.454 49.1074 145
   0  -9   7 495.585 45.2826  68
   0  -9   7 553.700 44.7721  73
   0  -9   7 574.688 46.3513  53
   0  -9  -7 529.520 41.4968  59
   0   9   7 518.823 45.2833 126
   0   9  -7 460.531 44.6859 130
   0   9   7 502.626 53.9317 127
   0   9   7 553.322 41.2310 111
   0   9  -7 600.272 47.2766 108
   0   9  -7 583.077 43.6535 104
   0   9  -7 525.868 41.9105  87
   0   9   7 548.332 44.6303  78
   0  -9   8 4.53600 64.9941  31
   0  -9   8 40.4723 54.6903  41
   0  -9   8 24.3830 63.9410  40
   0  -9  -8 100.328 85.9815  29
   0  -9  -8 30.2134 64.5072  35
   0   9  -8 37.5878 59.0069  44
   0  -9   8 47.8376 55.3511  49
   0  -9   8-11.9020 50.9382  25
   0   9   8 71.4352 60.3154  19
   0  -9   8 8.21452 49.4513  17
   0  -9   8 3.22715 45.4420  15
   0  -9  -8-39.3933 60.2891  11
   0  -9  -8 22.9539 72.0627  18
   0   9  -8 16.2011 32.0722 159
   0   9   8 1.13917 41.6091 170
   0  -9   8 42.3402 42.3995 162
   0   9   8 9.36515 33.4624 154
   0  -9   8 45.1359 35.4484 154
   0   9   8 25.0727 37.6988 145
   0  -9   8 36.0323 30.6979  68
   0  -9   8-33.3795 31.0995  53
   0  -9  -8 33.1681 25.2370  59
   0   9   8 17.4856 29.8511 126
   0   9  -8 16.8310 28.7959 130
   0   9  -8 15.1927 29.9460 134
   0   9   8 20.1170 44.8616 127
   0   9   8 16.5315 25.8679 111
   0  -9   8 48.0448 29.9858 109
   0   9  -8 8.73126 28.4074 108
   0   9  -8 50.8232 32.5082 105
   0   9  -8 49.5326 27.8431 104
   0   9   8 41.3503 30.3973  78
   0  -9   8 5.19218 29.6614  80
   0  -9   8 18.8880 28.8075  81
   0   9  -9 82.0082 65.1228  44
   0  -9  -9 107.175 87.6255  46
   0  -9  -9 117.603 83.1144  39
   0  -9   9 89.8898 59.4918  49
   0  -9   9 57.6140 56.8843  41
   0  -9  -9 5.49163 70.5118  35
   0  -9  -9 62.7665 66.9863  21
   0  -9   9 35.6733 50.0155  25
   0  -9  -9 107.275 57.9684  11
   0   9   9 29.8568 42.9499   1
   0  -9   9 59.0215 53.3837  17
   0  -9   9 51.0606 47.3044   1
   0   9   9-4.31232 56.9820  19
   0  -9   9 76.4846 45.1763 162
   0   9  -9 103.728 36.0669 159
   0   9   9 105.220 46.1090 170
   0   9  -9 111.648 38.7492 161
   0   9   9 110.357 49.3202 163
   0   9   9 91.7787 40.3330 145
   0  -9   9 199.676 39.2032 154
   0  -9   9 49.9405 32.8384  53
   0  -9  -9 84.2969 30.1403  74
   0  -9  -9 78.7444 31.6516  72
   0   9   9 116.292 34.6578 126
   0   9  -9 70.7318 31.2399 134
   0   9   9 75.8148 46.0513 127
   0  -9   9 83.2707 34.9807 109
   0   9  -9 133.855 31.0168 104
   0   9  -9 57.6888 32.4794 108
   0   9   9 148.138 29.7033 111
   0   9   9 84.0484 32.7048  78
   0  -9   9 102.944 32.1499  81
   0  -9   9 85.9033 32.4249  80
   0   9   9 85.6026 41.4609  82
   0  -9  10 129.541 52.1945  41
   0  -9 -10 142.773 93.3102  46
   0   9 -10 58.6426 61.5333  44
   0  -9 -10 17.0605 69.8437  35
   0  -9  10 52.6650 53.5133  49
   0  -9 -10 30.0741 54.3900  11
   0  -9 -10 104.977 66.9074  21
   0   9  10 62.2349 42.7384   1
   0   9  10 93.3723 49.9979 163
   0   9 -10 120.881 42.1811 161
   0   9  10 109.623 46.6395 170
   0   9  10 72.3192 40.0501 172
   0   9  10 103.842 40.5210 145
   0  -9  10 124.779 39.4510 154
   0  -9  10 120.995 44.5655 140
   0  -9 -10 86.6831 29.9960  74
   0  -9 -10 102.333 31.4883  72
   0  -9  10 115.766 21.5149  52
   0  -9  10 95.0576 39.2812 131
   0   9  10 136.008 35.5047 126
   0   9 -10 91.5944 30.5364 134
   0   9 -10 95.5753 30.3366 104
   0   9  10 127.884 30.1396 111
   0   9 -10 63.1848 32.8437 108
   0  -9  10 83.6351 35.0456 109
   0   9  10 94.8848 32.9593  78
   0  -9  10 121.005 35.3389  80
   0   9  10 139.192 42.4939  82
   0  -9  10 144.667 31.9568  76
   0  -9 -11 489.820 96.0399  46
   0   9 -11 526.906 81.0162  44
   0  -9 -11 413.954 90.7666  39
   0  -9  11 401.527 57.4307  41
   0   9 -11 446.854 83.5778  24
   0  -9 -11 474.227 94.8118  28
   0  -9 -11 421.874 76.1235  21
   0   9  11 512.523 50.4929 172
   0   9  11 472.892 59.9739 163
   0   9 -11 553.310 52.8244 161
   0  -9  11 561.266 50.8538 154
   0   9  11 556.278 54.1850 145
   0  -9  11 529.503 58.2357 140
   0  -9 -11 490.650 44.1427  72
   0  -9  11 485.535 52.5131 131
   0   9 -11 514.375 42.4126 134
   0   9  11 538.909 47.9612 126
   0   9 -11 454.654 41.6257 129
   0   9 -11 460.514 41.4382 104
   0  -9  11 494.789 49.0540 109
   0   9 -11 509.328 47.7922 108
   0  -9  11 532.425 48.4971 112
   0   9  11 552.282 43.0309 111
   0   9  11 505.004 46.1722  78
   0  -9  11 528.555 44.9114  76
   0   9  11 526.240 52.0640  82
   0  -9  11 479.342 47.5718  80
   0  -9  11 529.234 42.2162  97
   0  -9 -11 485.941 49.3563  75
   0  -9 -12 86.3286 74.5804  46
   0   9 -12 73.6983 57.3691  44
   0  -9 -12 130.172 64.9678  39
   0  -9 -12-65.6739 73.9192  28
   0   9  12 143.424 31.5654 172
   0   9 -12 178.023 37.9511 161
   0  -9 -12 104.969 33.0017 175
   0   9  12 142.323 44.8656 163
   0  -9  12 105.353 40.1526 140
   0  -9  12 93.8932 33.7731 154
   0   9  12 73.1250 37.6571 145
   0  -9 -12 79.2816 32.1584  75
   0   9  12 116.384 29.9768 126
   0  -9  12 67.8444 36.7944 131
   0  -9 -12 109.666 28.3854 108
   0  -9  12 96.1511 30.7949 112
   0  -9  12 119.511 33.3124 109
   0   9 -12 72.3198 30.2246 108
   0   9  12 107.604 24.1998 111
   0  -9  12 79.9452 30.3450  85
   0  -9  12 23.6353 14.3095  79
   0   9  12 81.5565 29.4035  78
   0  -9  12 89.3014 20.4574  97
   0   9  12 64.6417 37.5561  82
   0  -9  12 120.216 26.5954  76
   0   9 -13 44.1753 45.1001  44
   0  -9 -13 141.879 52.8194  44
   0   9 -13 164.505 31.3992 161
   0  -9 -13 139.730 28.5681 175
   0  -9  13 109.436 28.2785 154
   0  -9  13 112.087 35.0782 140
   0   9  13 100.766 31.6965 145
   0  -9 -13 104.083 27.5531  75
   0  -9 -13 92.2157 31.8204  69
   0   9  13 96.5909 23.8033 126
   0  -9  13 123.140 31.5649 131
   0  -9  13 76.2868 26.2640 112
   0  -9 -13 82.5704 21.4206 108
   0   9 -13 117.581 26.2009 108
   0  -9 -13 124.205 29.0364  89
   0  -9  13 77.5005 21.7009  76
   0   9  13 81.0337 31.9508  82
   0   9  14 1072.44 72.9127 177
   0  -9 -14 1217.40 72.7888 175
   0   9 -14 1203.54 74.7226  89
   0   9  14 1274.52 73.6920  82
   0  -9 -14 1161.68 73.7648  89
   0  -9 -14 1182.64 75.8210 105
   0  -9  14 1278.41 73.9708 111
   0   9 -14 1179.75 73.1140 108
   0   9  14 1282.62 75.0106 145
   0  -9  14 1353.36 77.5037 140
   0  -9 -15 38.1947 12.8186 153
   0  -9  15 10.8188 12.3204 140
   0   9 -15 45.0274 16.0039 123
   0  10   0 257.684 53.6045  24
   0 -10   0 309.045 55.8650   7
   0 -10   0 278.898 43.5206  11
   0 -10   0 199.968 45.7887   9
   0 -10   1 917.988 68.3483  30
   0  10  -1 964.112 82.4357  24
   0  10   1 1025.53 83.0725  24
   0 -10   1 1050.21 73.0411  11
   0 -10   1 931.993 64.4325  21
   0 -10  -1 988.433 85.1090   7
   0 -10   1 1081.30 81.1790   7
   0  10   1 909.025 88.2262  19
   0 -10   1 852.681 66.8253  13
   0 -10   1 1021.59 75.4900   9
   0 -10   1 1059.55 82.2564  12
   0 -10   2 114.724 45.7248  12
   0  10   2 108.121 58.4926  19
   0 -10   2 116.662 40.1692  27
   0  10  -2 133.244 51.7671  24
   0 -10  -2 144.340 49.2414   7
   0  10   2 92.9114 46.8698  24
   0  10  -3 6398.50 353.341  24
   0  10   3 5863.15 352.290  19
   0 -10   3 6156.65 345.290  27
   0 -10  -3 7075.49 360.140   7
   0  10   3 5779.33 350.156  24
   0 -10   3 6564.57 353.580  10
   0 -10  -3 5807.20 345.437  20
   0 -10   3 6339.33 351.441  40
   0 -10   3 6844.96 353.121  32
   0  10  -3 6879.13 351.206  44
   0 -10   3 5291.97 333.026  56
   0  10   4 2750.43 178.732  19
   0 -10   4 2847.22 172.792   8
   0 -10  -4 2960.01 176.446  20
   0 -10  -4 3361.51 187.834   7
   0 -10   4 3271.22 179.556  10
   0  10   4 2602.39 156.625   1
   0 -10   4 2383.63 154.140  56
   0 -10   4 2472.37 154.952  68
   0 -10   4 3005.93 178.621  36
   0  10  -4 3116.97 175.711  44
   0 -10   4 2885.40 179.460  42
   0 -10   4 2827.84 177.031  40
   0 -10   4 3114.59 177.438  32
   0 -10  -5 9373.03 498.607  34
   0 -10   5 8818.11 505.338  40
   0 -10   5 9417.01 506.530  36
   0  10  -5 10135.4 505.494  44
   0 -10   5 9235.85 506.737  42
   0 -10  -5 8147.34 499.879  29
   0 -10   5 9644.07 504.074  10
   0 -10   5 9173.74 498.172   8
   0  10   5 8516.95 488.770   1
   0  10   5 8404.59 503.218  19
   0 -10  -5 8886.45 500.941  20
   0  10   5 9136.77 485.190 170
   0 -10   5 7935.35 483.267  56
   0 -10   5 7957.90 483.124  73
   0 -10   5 8223.45 484.034  68
   0 -10   5 8773.00 485.095  53
   0  10  -5 8225.07 484.011 130
   0  10  -5 9210.52 485.073 108
   0  10   5 8482.29 484.887 116
   0  10   5 8184.01 482.608  78
   0  10  -5 9458.93 485.301  89
   0 -10   6 52.6686 63.8105  31
   0 -10  -6 42.0223 59.8138  35
   0 -10   6 100.882 60.7668  40
   0 -10  -6 60.6884 42.2091  34
   0 -10   6-49.8326 63.3111  42
   0 -10  -6 57.3241 72.1931  29
   0  10  -6 49.8044 52.1932  44
   0 -10  -6 19.2963 69.0164  18
   0  10   6 7.71967 58.1267  19
   0 -10   6 52.2200 49.9104  15
   0 -10   6 59.7782 43.7691  17
   0 -10   6 25.2584 34.0691   1
   0  10   6 15.3982 31.1337   1
   0 -10   6 2.56181 41.1198   8
   0  10   6 46.2107 40.4333 163
   0  10  -6 86.6087 29.0398 160
   0  10  -6 25.4898 31.1047 161
   0  10   6 99.7065 56.8364 144
   0  10   6 36.1972 30.8424 145
   0 -10   6 20.7807 24.5065  73
   0 -10   6 23.0054 28.2490  53
   0 -10   6 23.8070 26.3112  68
   0  10  -6 27.9045 29.7656 130
   0  10   6 36.9865 25.9297 126
   0  10   6 53.6584 41.3230 127
   0  10   6 14.8818 33.7273 116
   0  10  -6 10.7576 25.0134 104
   0  10  -6 70.6080 27.4423 108
   0  10   6 49.7980 24.4553  78
   0  10  -6-5.39089 26.1364  89
   0  10  -6 61.2874 24.7960  87
   0  10   6 15.8140 30.6434  82
   0 -10   7 295.581 76.9597  42
   0 -10   7 507.443 77.0718  40
   0 -10   7 306.501 72.4582  31
   0 -10  -7 386.919 76.4468  35
   0 -10  -7 424.378 88.3087  29
   0  10  -7 411.487 72.2250  44
   0  10   7 313.368 68.8474  19
   0 -10  -7 460.707 85.6901  18
   0 -10  -7 354.279 77.0643  21
   0 -10   7 431.228 62.4684  15
   0 -10   7 502.696 70.4385  25
   0 -10   7 367.767 60.8385  17
   0  10   7 356.273 48.4655   1
   0 -10   7 392.354 47.4706 162
   0  10  -7 406.927 45.6778 161
   0  10  -7 400.908 38.6424 160
   0 -10   7 402.044 42.7309 154
   0  10   7 415.125 45.4308 145
   0 -10   7 449.093 41.7945  68
   0 -10   7 448.074 42.3920  53
   0  10   7 374.500 40.1346 126
   0  10  -7 361.351 41.3261 130
   0  10   7 449.805 52.4153 127
   0  10  -7 334.893 40.7870 134
   0  10  -7 442.604 42.7080 108
   0  10   7 381.263 34.8871 111
   0  10  -7 422.287 38.7774 104
   0  10   7 450.275 43.7734  82
   0  10  -7 346.193 37.0382  87
   0  10  -7 454.904 42.4554  89
   0 -10   7 411.686 41.1152  80
   0  10   7 441.862 39.1433  78
   0 -10   8 1106.52 99.0260  49
   0 -10   8 1158.78 97.8282  41
   0 -10  -8 1047.54 105.404  35
   0  10  -8 834.710 93.1604  44
   0 -10   8 930.827 100.655  40
   0 -10  -8 791.609 105.836  29
   0 -10   8 846.052 98.5973  31
   0  10   8 700.069 91.4379  19
   0 -10  -8 810.762 94.6789  11
   0 -10   8 673.405 83.9194  17
   0  10   8 871.975 76.5981   1
   0 -10   8 882.014 89.3697  25
   0 -10   8 723.266 81.9428  15
   0 -10  -8 1074.22 113.819  18
   0 -10   8 788.001 70.7352 162
   0  10   8 850.987 71.2695 170
   0 -10   8 964.991 66.6299 154
   0  10   8 914.507 68.0530 145
   0 -10  -8 863.655 60.7616  59
   0 -10   8 868.978 65.3323  68
   0 -10   8 979.002 66.6182  53
   0  10  -8 932.774 63.8638 130
   0  10   8 825.731 72.6379 127
   0  10   8 935.394 64.9870 126
   0  10  -8 853.670 65.1776 134
   0  10   8 873.067 60.3808 111
   0  10  -8 938.543 66.3245 108
   0  10  -8 918.620 62.4746 104
   0 -10   8 786.651 65.2615 109
   0  10   8 953.631 64.2124  78
   0 -10   8 927.537 65.7000  80
   0  10   8 1042.85 67.4147  82
   0 -10   9 1398.99 124.136  40
   0 -10   9 1456.57 115.840  41
   0 -10  -9 1509.18 138.279  46
   0 -10  -9 1155.27 121.703  35
   0 -10   9 1511.21 117.954  49
   0 -10  -9 1432.30 134.266  39
   0  10  -9 1335.60 119.127  44
   0 -10  -9 1185.94 117.973  11
   0 -10   9 1019.10 107.091  17
   0 -10  -9 1234.64 133.718  18
   0  10   9 1013.17 110.289  19
   0 -10   9 1179.69 108.584  25
   0  10   9 1295.65 96.5879 163
   0  10   9 1139.60 92.7624 170
   0 -10   9 1261.59 88.7945 154
   0  10   9 1406.86 92.4995 145
   0 -10   9 1398.39 90.1109  53
   0 -10  -9 1267.14 86.0705  74
   0  10   9 1330.73 88.3309 126
   0  10  -9 1269.65 87.4944 134
   0  10   9 1356.41 93.8569 127
   0 -10   9 1426.22 90.2460 109
   0  10  -9 1412.68 89.2482 108
   0  10   9 1282.71 83.5932 111
   0  10  -9 1346.78 85.3493 104
   0  10   9 1425.30 87.8546  78
   0  10   9 1539.42 90.1219  82
   0 -10   9 1496.97 90.1487  80
   0 -10 -10 599.565 101.591  46
   0  10 -10 413.077 77.4161  44
   0 -10  10 564.678 71.6780  41
   0 -10  10 496.899 73.5150  49
   0 -10 -10 513.212 90.3125  35
   0 -10 -10 456.619 82.5465  21
   0  10  10 525.393 58.0400 170
   0  10  10 537.040 61.6544 163
   0  10 -10 514.502 53.6840 161
   0  10  10 451.613 52.7185 172
   0  10  10 581.607 55.0722 145
   0 -10  10 639.050 59.9473 140
   0 -10  10 537.780 50.2909 154
   0 -10 -10 455.862 44.7173  74
   0 -10 -10 501.858 45.6310  72
   0  10 -10 508.503 45.7581 134
   0 -10  10 518.729 53.3227 131
   0  10  10 509.985 47.8567 126
   0  10 -10 440.537 45.8146 129
   0  10  10 465.834 41.7957 111
   0 -10  10 488.125 49.7438 109
   0  10 -10 503.984 43.1661 104
   0  10 -10 449.098 47.9026 108
   0 -10  10 503.354 49.0904  80
   0  10  10 462.998 46.2878  78
   0  10  10 503.349 51.5159  82
   0 -10  10 559.036 47.4873  76
   0 -10 -11-35.2404 76.6355  46
   0 -10  11 55.8948 45.6146  41
   0  10 -11 143.928 63.4327  44
   0 -10 -11 145.301 85.6069  28
   0  10 -11 103.751 39.7940 161
   0  10  11 38.2908 36.7073 172
   0  10  11 92.8445 49.2048 163
   0  10  11 45.6102 38.8796 145
   0 -10  11 61.6711 34.7209 154
   0 -10  11 124.845 44.8033 140
   0 -10 -11 132.322 35.3360  75
   0 -10 -11 64.9496 27.9687  72
   0  10  11 55.6016 29.9005 126
   0 -10  11 93.5549 40.3305 131
   0  10 -11 92.8163 27.5727 134
   0  10 -11 51.5493 27.2551 129
   0  10  11 86.1954 24.9554 111
   0 -10  11 79.5021 34.1036 112
   0 -10  11 28.8797 33.4505 109
   0  10 -11 124.799 32.6406 108
   0  10  11 77.5969 30.3229  78
   0 -10  11 75.8996 29.8824  76
   0 -10  11 79.5899 26.7010  97
   0 -10  11 52.8418 32.2656  80
   0  10  11 91.8646 38.8307  82
   0 -10 -12-25.4982 68.5960  46
   0 -10 -12-5.23970 62.2481  39
   0  10 -12 60.1976 50.6124  44
   0  10  12 84.1669 31.5200 172
   0  10 -12 110.137 36.3347 161
   0 -10 -12 83.4796 30.8440 175
   0  10  12 85.4438 35.4910 145
   0 -10  12 86.3882 30.6295 154
   0 -10  12 101.914 38.8975 140
   0 -10 -12 42.4299 35.3985  55
   0 -10 -12 50.2693 30.0802  75
   0  10  12 45.4771 26.6465 126
   0 -10  12 89.2405 36.3300 131
   0 -10  12 93.1736 30.3830 112
   0 -10 -12 31.2201 25.8682 108
   0 -10  12 62.1831 31.0315 109
   0  10 -12 82.2688 28.8037 108
   0 -10  12 117.354 30.7503  85
   0 -10  12 75.3827 26.0693  76
   0 -10  12 73.6102 21.5545  97
   0  10  12 47.2513 34.3659  82
   0 -10  12 55.2649 17.4307  79
   0  10  13 529.664 42.7844 177
   0  10  13 507.365 39.2445 172
   0  10 -13 516.593 44.3993 161
   0 -10 -13 578.882 41.2919 175
   0  10  13 567.508 44.8990 145
   0 -10  13 481.210 39.9055 154
   0 -10  13 578.291 48.5418 140
   0 -10 -13 507.910 44.8861  69
   0 -10 -13 540.946 42.4904  75
   0 -10  13 594.734 46.6123 131
   0 -10  13 499.115 41.5659 112
   0  10 -13 561.762 41.9022 108
   0 -10 -13 582.695 43.5754  89
   0 -10  13 492.778 38.9343  76
   0 -10  13 506.485 41.7670  85
   0  10  13 584.935 43.5767  82
   0  10 -14 5.80586 27.3226 123
   0 -10 -14 13.4058 21.0852 105
   0  10 -14 14.7890 18.6828 101
   0 -10  14 24.2998 18.6007 111
   0  10 -14 18.2778 15.2852 108
   0  10  14 18.0978 19.3125  82
   0 -10 -14 18.1471 16.9176  89
   0 -10  14 28.9774 22.6833 140
   0  10  14-20.8996 18.3970 145
   0  11   0 2.63837 46.8517  24
   0 -11   0-8.37765 28.4150  13
   0 -11   0 48.9365 50.5969   7
   0 -11   0 30.0216 31.4679  21
   0 -11   0 33.6879 37.6376   9
   0 -11   0-24.4000 37.5817  11
   0 -11   1 1787.63 118.783  30
   0  11   1 1774.60 135.735  19
   0 -11  -1 1989.28 130.217   9
   0 -11   1 1912.34 124.819   9
   0 -11   1 1614.82 116.664  13
   0 -11   1 2106.55 127.159  27
   0  11  -1 1851.60 131.406  24
   0 -11   1 2114.42 131.990  12
   0 -11   1 2210.38 131.291   7
   0  11   1 1851.81 129.413  24
   0 -11   1 1819.82 122.148  11
   0 -11  -1 2051.14 130.061  11
   0 -11  -1 2152.25 136.273   7
   0 -11   2 490.750 61.7849  12
   0 -11   2 531.003 53.7676  27
   0  11   2 355.933 59.0578  24
   0  11  -2 329.407 60.9082  24
   0  11   2 396.873 69.7870  19
   0 -11  -2 573.243 63.2078   7
   0 -11   3 449.558 66.9301  42
   0 -11   3 470.674 63.5978  40
   0 -11   3 541.836 63.3150  32
   0  11  -3 545.757 58.8841  44
   0 -11  -3 400.359 46.4798  15
   0 -11  -3 538.468 75.8440   7
   0  11   3 432.126 64.0376  24
   0 -11   3 536.164 72.4833  10
   0  11  -3 461.571 66.3353  24
   0  11   3 600.874 73.7834  19
   0 -11   3 588.703 56.6537  27
   0 -11  -3 367.772 66.1722  20
   0  11  -4 464.936 71.4532  24
   0 -11   4 699.149 73.4806  10
   0 -11   4 499.879 64.1362   8
   0 -11  -4 539.360 76.5882   7
   0  11   4 430.508 71.0817  19
   0 -11  -4 380.373 72.8316  20
   0  11  -4 532.761 40.7510  89
   0  11   4 491.720 41.0286  91
   0 -11   4 441.636 37.5688  68
   0 -11   4 396.749 36.2978  56
   0  11  -4 357.690 41.1690 130
   0  11  -4 499.913 42.7409 137
   0  11  -4 487.389 40.2575 108
   0  11   4 489.522 43.4621 116
   0 -11   4 565.450 68.7420  32
   0 -11   4 523.950 69.5249  42
   0  11  -4 541.177 63.8879  44
   0 -11   4 428.471 68.2207  36
   0 -11   4 504.825 68.0497  40
   0 -11   5 2577.11 165.570  36
   0  11  -5 2580.17 160.755  44
   0 -11   5 2400.51 164.466  42
   0 -11   5 2659.73 165.914  40
   0 -11  -5 2140.83 159.981  29
   0 -11  -5 2500.39 155.099  34
   0 -11   5 2711.96 163.851  10
   0 -11   5 2394.89 155.200   8
   0 -11   5 2886.17 165.032  15
   0  11   5 2201.70 161.450  19
   0 -11  -5 2447.34 162.729  20
   0  11  -5 2310.00 138.313 167
   0  11  -5 2393.21 138.812 161
   0  11   5 2315.40 139.921 170
   0  11  -5 2275.67 137.788 160
   0  11   5 2400.39 141.070 163
   0  11   5 2301.79 139.067 145
   0  11  -5 2279.67 137.110 155
   0  11   5 2331.98 145.077 144
   0 -11   5 2213.97 137.895  53
   0 -11   5 2261.44 137.132  68
   0  11   5 2307.36 137.342 126
   0  11  -5 2292.86 138.574 130
   0  11  -5 2222.54 138.605 134
   0  11  -5 2390.39 138.584 108
   0  11   5 2452.92 139.724 116
   0  11   5 2270.95 135.276  78
   0  11  -5 2174.67 136.008  90
   0  11  -5 2102.56 137.208  87
   0  11   5 2430.68 137.648  91
   0  11   5 2250.80 135.561  82
   0  11  -5 2601.49 138.759  89
   0 -11   6 4.47712 63.0346  42
   0 -11  -6 39.0351 43.6297  34
   0 -11   6 76.1824 61.8380  36
   0 -11   6 83.7295 66.4458  31
   0  11  -6 44.4118 53.7060  44
   0 -11  -6-24.0784 72.5965  29
   0 -11   6 81.1103 60.4159  40
   0 -11   6 6.39621 42.0344  17
   0 -11   6 31.7809 41.8404   8
   0 -11  -6-19.3686 59.7083  21
   0 -11   6 23.1698 52.7925  15
   0 -11  -6-10.3855 74.4035  18
   0  11   6-37.3395 61.1746  19
   0  11   6 50.8435 40.6502 163
   0  11  -6 40.3626 29.9845 160
   0  11   6 19.0204 40.0951 170
   0  11  -6 12.7915 32.7071 161
   0  11   6 72.6511 58.2725 144
   0  11   6 6.99297 32.5152 145
   0  11  -6 50.0714 26.5724 152
   0 -11   6 14.4443 23.8238  73
   0 -11   6 32.2777 27.5209  68
   0 -11   6 2.34248 28.5202  53
   0  11   6 16.0963 24.1046 125
   0  11  -6 10.4877 29.4271 134
   0  11   6 63.5202 27.8062 126
   0  11  -6 20.2555 31.4700 130
   0  11   6 22.9110 43.0893 127
   0  11   6 5.63750 34.6916 116
   0  11  -6 16.0468 28.3102 108
   0  11  -6 12.2001 24.5415  90
   0  11   6 35.8635 24.2952  78
   0  11   6 24.0026 30.6108  82
   0  11  -6 33.1009 28.4373  89
   0  11  -7 1271.27 109.497  44
   0 -11  -7 1075.31 117.010  29
   0 -11  -7 1318.33 115.665  35
   0 -11   7 1269.08 116.354  31
   0 -11   7 1425.74 115.210  49
   0 -11   7 1106.76 114.061  40
   0 -11   7 1141.29 115.113  42
   0 -11   7 1265.38 104.406  15
   0 -11  -7 1441.81 129.135  18
   0 -11   7 1064.80 97.9765  17
   0 -11  -7 1149.92 114.771  11
   0 -11   7 1241.61 108.850  25
   0 -11  -7 1338.25 115.890  21
   0  11   7 1157.70 110.290  19
   0  11   7 1227.20 87.9368 163
   0  11  -7 1138.65 78.4584 160
   0  11  -7 1221.34 83.3594 161
   0  11   7 1312.22 83.2801 145
   0 -11   7 1189.85 80.0358  68
   0 -11   7 1289.80 81.8370  53
   0  11  -7 1127.26 81.0876 134
   0  11   7 1282.99 87.0518 127
   0  11  -7 1129.79 80.3761 130
   0  11   7 1215.04 80.0599 126
   0  11  -7 1208.41 81.4106 108
   0  11  -7 1159.73 78.0885 104
   0  11  -7 1277.01 81.8254  89
   0  11   7 1244.65 79.9012  82
   0 -11   7 1226.44 81.0971  80
   0  11   7 1229.72 78.2137  78
   0  11  -8 562.844 82.1632  44
   0 -11   8 715.722 86.0458  49
   0 -11   8 640.850 81.4104  41
   0 -11   8 796.229 92.0831  40
   0 -11  -8 549.091 86.7252  35
   0 -11   8 632.566 85.9652  31
   0 -11   8 564.217 78.4178  25
   0  11   8 435.742 77.9929  19
   0 -11  -8 518.897 84.5914  21
   0 -11  -8 452.495 83.9413  11
   0 -11   8 458.034 71.0021  15
   0 -11  -8 599.777 103.000  18
   0  11  -8 621.261 55.5521 161
   0  11   8 553.538 60.5284 170
   0 -11   8 466.781 56.2722 162
   0  11   8 589.716 55.1635 145
   0 -11   8 612.278 52.3259 154
   0 -11   8 630.827 52.6207  53
   0  11  -8 595.418 50.1630 130
   0  11   8 547.441 49.1861 126
   0  11  -8 606.117 51.9047 134
   0  11   8 667.033 62.3699 127
   0  11  -8 589.197 46.9750 104
   0  11   8 539.097 43.5808 111
   0  11  -8 552.399 51.9158 108
   0 -11   8 619.743 51.0110 109
   0  11   8 499.401 47.7639  78
   0 -11   8 609.874 52.1992  80
   0  11  -8 539.304 51.2111  89
   0  11   8 621.255 52.5620  82
   0 -11  -9 1238.26 120.287  35
   0 -11  -9 1337.74 130.762  39
   0  11  -9 1300.45 111.961  44
   0 -11   9 1431.75 114.591  49
   0 -11   9 1228.74 107.409  41
   0 -11  -9 1420.42 136.564  28
   0 -11   9 1258.88 117.628  40
   0 -11  -9 1394.18 129.893  46
   0  11   9 878.106 102.314  19
   0 -11   9 1068.22 103.299  25
   0 -11  -9 1034.92 123.236  18
   0 -11   9 1074.49 95.9842  15
   0 -11  -9 1007.89 109.649  11
   0  11   9 1131.45 85.9026 170
   0  11   9 1131.78 83.5849 145
   0 -11   9 1118.51 80.2583 154
   0 -11  -9 1068.09 77.1726  74
   0 -11   9 1249.01 81.8084  53
   0  11   9 1146.84 79.8274 126
   0  11  -9 1235.04 80.2408 134
   0  11   9 1055.51 73.5726 111
   0 -11   9 1174.07 81.5903 109
   0  11  -9 1260.04 80.8765 108
   0  11   9 1174.45 78.2067  78
   0  11   9 1303.61 81.0407  82
   0 -11   9 1374.34 83.0573  80
   0  11 -10 818.584 93.7718  44
   0 -11  10 850.419 91.9545  49
   0 -11 -10 766.518 107.009  46
   0 -11  10 882.014 88.8150  41
   0 -11 -10 870.234 111.433  39
   0 -11 -10 818.436 99.9858  35
   0 -11 -10 882.738 99.9295  21
   0  11  10 837.655 75.6130 163
   0  11  10 891.405 70.5560 172
   0  11  10 877.810 72.6848 170
   0  11  10 958.448 70.3429 145
   0 -11  10 1000.01 74.9392 140
   0 -11  10 781.361 64.7136 154
   0 -11 -10 812.717 62.3307  72
   0 -11 -10 740.379 60.8611  74
   0  11  10 874.112 64.3344 126
   0  11 -10 914.157 63.5615 134
   0  11 -10 1043.91 65.3826 129
   0 -11  10 890.695 70.4498 131
   0  11 -10 803.282 65.2145 108
   0 -11  10 872.112 66.2426 109
   0  11  10 810.999 57.6863 111
   0  11  10 938.621 63.9130  78
   0 -11  10 891.378 65.5987  85
   0 -11  10 886.744 66.2516  80
   0  11  10 955.914 66.3451  82
   0  11 -11 281.682 68.9271  44
   0 -11  11 333.275 57.9013  41
   0 -11 -11 337.310 85.1552  46
   0  11 -11 472.581 49.6546 161
   0  11  11 399.221 47.2414 172
   0  11  11 411.467 56.6760 163
   0 -11  11 551.073 53.2710 140
   0 -11  11 505.092 43.3436 154
   0  11  11 386.793 47.1169 145
   0 -11 -11 393.401 39.3326  72
   0  11 -11 404.224 38.7260 134
   0  11 -11 418.063 39.0365 129
   0 -11  11 467.051 48.7083 131
   0  11  11 412.207 40.4012 126
   0 -11  11 378.663 44.3412 109
   0  11  11 299.176 31.2935 111
   0 -11  11 516.343 45.6340 112
   0  11 -11 482.270 43.9715 108
   0 -11 -11 487.171 45.2862  75
   0 -11  11 456.595 44.4724  80
   0 -11  11 467.606 41.9734  76
   0  11  11 476.799 45.7824  82
   0 -11  11 451.893 38.5445  97
   0 -11 -12 70.9935 65.6908  46
   0  11 -12 59.2216 47.2667  44
   0  11  12 70.3058 29.9727 177
   0  11 -12 141.316 35.5092 161
   0 -11 -12 100.954 28.0375 175
   0  11  12 127.825 31.1284 172
   0  11  12 112.152 33.7356 145
   0 -11  12 24.1086 36.0349 140
   0 -11 -12 90.9804 29.7103  75
   0 -11 -12 73.7294 33.7744  55
   0 -11  12 34.9595 33.5028 131
   0  11  12 75.3880 24.0018 126
   0  11 -12 54.6539 27.3677 108
   0 -11 -12 79.0098 24.1889 108
   0 -11  12 90.0616 29.2634 112
   0 -11  12 86.8479 19.1337  79
   0 -11  12 76.5606 25.0286  76
   0 -11  12 92.0187 22.5080  97
   0  11  12 42.2901 32.1672  82
   0  11  13 132.812 24.7816 177
   0  11 -13 160.303 28.6835 161
   0 -11 -13 115.785 21.8360 175
   0  11  13 151.246 22.7119 172
   0 -11  13 119.428 30.9382 140
   0  11  13 139.365 28.1579 145
   0 -11 -13 111.500 24.3183  75
   0 -11 -13 120.938 28.8546  55
   0 -11 -13 114.062 27.8792  69
   0  11 -13 101.918 36.2518 123
   0 -11  13 130.991 29.2547 131
   0 -11  13 151.889 25.0428 112
   0  11 -13 124.323 24.2844 108
   0  11 -13 125.402 25.7670 101
   0 -11 -13 109.305 25.2380  89
   0  11  13 167.978 26.8204  82
   0 -11  13 125.417 20.9932  76
   0  11  14 659.378 43.4467 178
   0 -11  14 755.630 45.4857 140
   0  11  14 644.049 42.1658 145
   0 -11 -14 746.846 45.4297 153
   0  11 -14 789.827 48.1020 123
   0  11 -14 651.383 41.7911 101
   0 -11  14 631.654 41.6665 111
   0 -11 -14 748.598 44.7963 105
   0  11 -14 646.870 41.3716 108
   0 -11 -14 537.972 40.7290  89
   0 -12   0 5344.65 295.857  11
   0 -12   0 5614.39 302.492   7
   0 -12   0 5290.42 297.716   9
   0  12   0 4768.01 296.984  24
   0 -12   0 4315.37 284.876  13
   0 -12   0 5198.37 289.074  21
   0 -12  -1 157.047 40.3058  21
   0  12  -1 212.124 53.8705  24
   0 -12  -1 278.641 53.8657   9
   0 -12   1 288.252 49.3287  27
   0 -12   1 268.311 35.9767  13
   0 -12   1 279.040 46.0108   9
   0 -12  -1 227.006 47.9785  11
   0  12   1 269.391 64.9876  19
   0 -12   1 235.568 41.8460  11
   0 -12  -1 152.861 57.1187   7
   0  12   1 293.896 56.2395  24
   0 -12   1 279.508 55.4060  12
   0 -12   1 221.201 36.5038  30
   0  12   2 8423.31 546.507  19
   0 -12   2 9736.83 546.106  12
   0 -12  -2 10069.3 549.886  11
   0  12   2 8483.62 543.523  24
   0 -12  -2 10859.3 554.125   7
   0 -12   2 9795.79 541.920  27
   0  12  -2 8909.55 545.681  24
   0 -12   2 9523.87 543.602  40
   0 -12   3 5694.28 304.724  32
   0 -12   3 5470.45 305.900  36
   0 -12   3 4979.08 300.547  40
   0 -12   3 4935.52 301.619  42
   0 -12   3 5834.95 307.343  10
   0 -12  -3 5812.50 311.496   7
   0  12  -3 4918.06 302.789  24
   0 -12  -3 4582.62 292.592  20
   0  12   3 4802.72 300.324  24
   0 -12  -3 4758.84 289.203  15
   0  12   3 4620.85 302.977  19
   0 -12   3 4945.23 294.641  27
   0  12  -3 4576.81 281.821 169
   0  12  -3 4602.73 281.690 160
   0  12   3 4932.23 282.443 145
   0  12  -3 4808.16 281.561 155
   0  12  -3 4999.21 282.669 134
   0  12  -3 4940.62 282.912 137
   0  12  -3 5311.66 282.191 101
   0  12  -3 5413.10 283.221 106
   0  12   3 5180.98 281.915  91
   0  12  -3 4683.87 281.037  90
   0 -12   4 502.561 72.9314  36
   0 -12   4 624.350 70.2628  32
   0  12  -4 584.234 67.6352  44
   0 -12   4 645.652 77.2438  42
   0 -12  -4 306.183 67.6487  29
   0 -12   4 592.856 74.2785  40
   0 -12  -4 442.024 73.7958  20
   0  12  -4 570.378 75.1102  24
   0 -12   4 615.591 77.2041  10
   0  12   4 452.324 73.1951  19
   0 -12   4 540.536 70.2243   8
   0  12   4 496.867 48.9035 170
   0  12   4 529.951 48.2087 164
   0  12  -4 538.983 45.5327 167
   0  12   4 555.849 45.6130 177
   0  12  -4 497.019 46.0910 160
   0  12   4 528.469 48.8663 163
   0  12   4 535.893 46.0943 145
   0  12  -4 443.428 43.1885 155
   0  12  -4 521.374 44.3556 152
   0  12   4 485.638 60.6615 144
   0 -12   4 543.423 43.4943  53
   0 -12   4 416.275 39.7163  68
   0  12  -4 521.644 52.0497 123
   0  12   4 502.474 52.5100 127
   0  12   4 533.415 42.9358 125
   0  12  -4 442.295 45.2352 130
   0  12  -4 578.776 46.5141 137
   0  12   4 652.940 54.4156 120
   0  12  -4 603.987 45.4383 101
   0  12  -4 587.363 46.8078 106
   0  12   4 585.825 47.0554 116
   0  12   4 570.807 44.9554  91
   0  12  -4 469.969 42.2886  90
   0 -12  -5 151.276 67.3563  29
   0 -12   5 182.378 66.6027  42
   0 -12   5 210.848 65.8167  36
   0  12  -5 225.865 56.0697  44
   0 -12   5 120.763 60.3115  40
   0 -12  -5 137.930 48.1708  34
   0  12  -5 204.740 64.9215  24
   0  12   5 163.300 64.4621  19
   0 -12   5 103.421 58.2984  10
   0 -12  -5 166.203 60.5914  21
   0 -12   5 94.2404 50.4547   8
   0 -12   5 183.409 61.7397  15
   0 -12  -5 223.591 71.7165  20
   0  12  -5 126.455 34.4814 160
   0  12  -5 200.532 34.1394 167
   0  12  -5 156.314 32.4583 161
   0  12   5 170.345 40.6967 163
   0  12   5 135.097 29.0958 169
   0  12   5 219.132 36.6595 164
   0  12   5 217.312 33.3633 177
   0  12   5 155.547 41.1131 170
   0  12   5 156.854 56.9408 144
   0  12   5 193.580 35.0460 145
   0  12  -5 156.641 30.6111 152
   0 -12   5 180.216 30.5447  53
   0 -12   5 123.791 27.6310  68
   0  12   5 145.970 29.3995 125
   0  12   5 182.563 30.0622 126
   0  12   5 194.336 39.9308 119
   0  12  -5 142.540 35.2594 130
   0  12  -5 144.927 32.9021 134
   0  12  -5 156.901 31.2693 108
   0  12   5 133.642 36.0038 116
   0  12  -5 191.899 29.2204  90
   0  12  -5 181.922 30.2309  89
   0  12   5 175.478 32.2271  91
   0  12   5 164.093 29.9975  82
   0  12  -6 844.834 87.3652  44
   0 -12   6 1094.69 104.838  31
   0 -12  -6 718.092 76.6846  34
   0 -12   6 904.202 95.0190  36
   0 -12   6 897.100 95.3527  40
   0 -12  -6 648.855 94.9960  29
   0 -12   6 800.260 97.8063  42
   0 -12  -6 1085.30 106.954  18
   0  12  -6 1015.43 98.0890  24
   0  12   6 726.683 91.7948  19
   0 -12   6 648.807 77.2878   8
   0 -12   6 1077.56 95.1655  15
   0 -12  -6 915.763 98.1384  21
   0  12   6 886.745 68.2120 170
   0  12  -6 922.059 64.3393 161
   0  12   6 872.090 68.2287 163
   0  12  -6 901.886 62.7749 160
   0  12  -6 751.517 59.6299 152
   0  12   6 878.370 81.0535 144
   0  12   6 962.608 64.6530 145
   0 -12   6 905.218 63.4702  53
   0 -12   6 777.609 59.8503  68
   0  12   6 770.934 58.0531 125
   0  12  -6 824.568 62.8351 134
   0  12  -6 941.006 64.2651 130
   0  12   6 879.507 60.8091 126
   0  12  -6 925.323 62.9304 108
   0  12   6 791.010 64.6057 116
   0  12  -6 824.028 58.8047  90
   0  12  -6 958.813 62.7482  89
   0  12   6 807.551 59.7899  82
   0 -12  -7 631.089 91.0458  35
   0  12  -7 789.457 85.6677  44
   0 -12   7 529.206 88.9072  40
   0 -12   7 810.586 94.7926  42
   0 -12   7 734.440 93.3702  31
   0 -12  -7 418.268 91.5910  29
   0 -12   7 780.113 88.1855  25
   0 -12  -7 720.343 100.386  18
   0  12   7 639.133 83.7087  19
   0 -12  -7 715.435 92.3723  11
   0 -12  -7 589.765 91.1737  21
   0 -12   7 713.803 82.4365  15
   0  12  -7 695.420 58.1341 161
   0  12   7 720.053 64.4427 163
   0  12  -7 719.886 53.9052 160
   0  12   7 631.194 57.9353 145
   0 -12   7 622.668 52.0935  68
   0 -12   7 706.509 56.2224  53
   0  12   7 675.407 53.4433 126
   0  12   7 610.385 64.0339 127
   0  12  -7 651.470 56.0725 134
   0  12  -7 608.409 55.4682 130
   0  12  -7 645.297 54.5239 108
   0  12   7 674.401 59.6446 116
   0  12   7 685.438 50.7649  78
   0  12  -7 846.548 56.7578  89
   0 -12   7 651.507 54.7022  80
   0  12   7 708.097 53.8321  82
   0 -12   8 4012.92 252.125  49
   0 -12  -8 3943.52 254.021  35
   0 -12   8 4374.40 252.792  41
   0 -12   8 3918.36 254.580  40
   0 -12   8 3526.93 249.061  31
   0  12  -8 4099.86 250.523  44
   0 -12   8 3946.00 247.907  25
   0 -12  -8 3557.72 252.804  21
   0 -12  -8 3853.37 262.673  18
   0 -12   8 4175.03 244.487  15
   0  12   8 3219.20 242.855  19
   0 -12  -8 3823.67 255.555  11
   0  12  -8 3858.71 223.275 161
   0  12  -8 3523.89 217.763 160
   0  12   8 3782.92 225.083 163
   0  12   8 3854.30 222.893 145
   0 -12   8 4016.08 222.899  53
   0  12   8 3558.32 222.631 127
   0  12  -8 3681.82 220.118 130
   0  12  -8 3874.68 221.925 134
   0  12   8 3810.61 220.835 126
   0  12  -8 3709.74 221.755 108
   0 -12   8 3751.43 222.301 109
   0  12   8 3887.49 219.155  82
   0  12  -8 3726.35 221.886  89
   0 -12   8 3956.94 222.252  80
   0  12   8 3803.49 219.153  78
   0 -12  -9 32.2518 78.1219  39
   0 -12  -9 117.732 73.1497  35
   0 -12   9 73.7721 66.3864  40
   0 -12   9 51.3045 61.5802  49
   0 -12  -9 121.920 83.0907  46
   0  12  -9 35.4109 59.0538  44
   0 -12  -9 111.748 92.4008  28
   0 -12   9 52.7109 60.9747  41
   0 -12  -9 119.803 87.5258  18
   0 -12  -9 36.4933 61.2108  21
   0 -12   9 72.4824 55.0736  25
   0 -12  -9-5.81271 60.3277  11
   0  12   9 150.570 49.6284 170
   0  12  -9 69.1191 40.7769 161
   0  12   9 73.8171 40.4898 145
   0 -12   9 83.3204 44.3708 140
   0 -12  -9 95.7740 30.4294  74
   0 -12   9 38.5218 34.1354  53
   0  12  -9 36.7672 34.3629 134
   0  12   9 54.1982 30.5611 126
   0  12  -9 57.5739 34.6556 108
   0 -12   9 86.5101 34.1375 109
   0  12   9 125.434 37.7431  82
   0 -12   9 78.3336 34.2123  80
   0  12  -9 90.9612 35.3147  89
   0 -12  10 1289.66 107.955  41
   0 -12 -10 982.721 113.228  35
   0  12 -10 1049.51 107.506  44
   0 -12 -10 1191.40 126.503  46
   0 -12  10 1192.54 110.316  49
   0 -12 -10 1033.77 122.519  39
   0  12  10 1270.05 88.1479 172
   0  12  10 1187.64 88.9769 170
   0  12  10 1279.50 86.2258 145
   0 -12  10 1351.71 90.6065 140
   0 -12  10 1339.63 78.2897  52
   0 -12 -10 1053.28 80.2510  72
   0 -12  10 1295.60 88.0341 131
   0  12 -10 1252.78 81.9947 134
   0  12 -10 1302.41 83.0361 129
   0  12  10 1157.66 81.3292 126
   0 -12  10 1236.95 84.5064 109
   0  12 -10 1234.19 84.0107 108
   0 -12  10 1300.51 84.4443  80
   0 -12  10 1291.19 84.5563  85
   0  12  10 1303.25 82.5074  82
   0 -12 -11 503.385 86.1477  39
   0 -12 -11 443.893 83.9988  46
   0  12 -11 388.901 68.3853  44
   0 -12  11 447.358 61.9334  41
   0  12  11 398.404 47.9031 172
   0 -12 -11 444.864 41.6141 175
   0  12  11 426.220 45.4006 177
   0  12  11 531.619 49.6483 145
   0 -12  11 636.829 54.6323 140
   0 -12 -11 435.617 39.4956  72
   0  12 -11 496.500 41.5216 129
   0  12  11 477.519 41.7135 126
   0  12 -11 432.301 41.1397 134
   0 -12  11 420.267 49.0075 131
   0 -12  11 455.311 45.1976 109
   0  12 -11 441.821 45.2592 108
   0 -12  11 502.148 41.3354  97
   0 -12  11 544.851 46.0732  80
   0  12  11 505.056 45.1167  82
   0 -12 -11 509.557 46.1948  75
   0 -12  11 479.392 45.3073  85
   0 -12  11 507.608 43.2996  76
   0  12 -12 229.669 36.1350 161
   0  12  12 232.520 32.2030 177
   0  12  12 230.238 33.0343 172
   0  12  12 223.929 31.6067 166
   0 -12  12 256.466 39.2580 140
   0  12  12 280.637 35.2874 145
   0 -12 -12 216.512 31.8002  75
   0 -12 -12 273.646 36.6747  55
   0  12 -12 197.278 24.9063 129
   0 -12  12 211.867 36.2095 131
   0  12 -12 294.126 33.7686 101
   0 -12  12 225.611 32.6214 112
   0 -12 -12 205.886 26.7711 108
   0  12 -12 223.388 31.1437 108
   0 -12  12 213.796 24.8566  79
   0  12  12 243.042 32.3101  82
   0 -12  12 244.405 26.2405  97
   0 -12  12 230.751 28.9093  76
   0  12  13 25.9934 19.1011 177
   0  12  13 19.7310 18.7405 172
   0  12 -13 13.8788 23.6592 161
   0  12  13 48.5973 23.1070 145
   0 -12  13 0.92204 25.5664 140
   0 -12 -13 35.4175 19.7569  75
   0 -12 -13 44.5500 23.9569  69
   0  12 -13 15.9610 21.0584 101
   0 -12  13 11.6097 20.4391 112
   0  12 -13 7.94722 18.8779 108
   0 -12 -13 40.8837 20.0806  89
   0  12  13 39.5683 21.3702  82
   0 -12  13-6.55403 24.5197 131
   0  12 -13 5.97999 30.4949 123
   0  12 -14 53.9359 20.3607 123
   0 -12 -14 84.4723 16.4015 105
   0  12  14 64.7423 15.4504 156
   0 -12  14 74.0227 16.1464 140
   0 -12 -14 78.0638 17.2923 153
   0  13   0 60.4280 31.4865 156
   0  13   0 52.4943 31.1619 160
   0  13   0 11.5819 29.3519 169
   0  13   0 19.5753 29.4672 165
   0 -13   0 3.29524 41.0975   9
   0  13   0-30.4340 49.6877  24
   0 -13   0-69.2929 41.1760  11
   0 -13   0-43.4033 54.0989  12
   0  13   0-8.21020 25.6789 101
   0  13   0 33.1094 31.0736 106
   0  13   0 13.1944 27.0802 117
   0 -13   0 7.52696 36.3796  30
   0 -13   1 1296.53 100.440  40
   0  13   1 1418.70 89.0539 166
   0  13   1 1350.96 86.9786 169
   0  13  -1 1326.31 87.6165 177
   0  13   1 1367.07 86.4524 177
   0  13   1 1408.72 87.5791 165
   0  13  -1 1329.20 87.8517 160
   0  13  -1 1561.12 88.2933 165
   0  13   1 1527.44 89.1744 156
   0  13  -1 1388.68 85.7680 155
   0  13  -1 1393.58 86.6071 152
   0  13  -1 1335.55 88.3685 156
   0 -13   1 1466.05 102.405   9
   0 -13  -1 1377.44 107.732   9
   0 -13   1 1313.24 102.665  27
   0  13  -1 1241.97 107.936  24
   0 -13   1 1554.04 111.109  12
   0  13   1 1232.08 107.408  24
   0 -13   1 1255.48 96.8907  11
   0 -13  -1 1249.57 103.836  11
   0 -13  -1 1456.70 99.2543  21
   0  13   1 1255.25 85.2228 101
   0  13   1 1532.77 88.1448 106
   0  13  -1 1389.75 86.6673 108
   0  13  -1 1342.28 85.5902 101
   0  13  -1 1346.87 86.0870  90
   0 -13   2 287.551 58.4886  42
   0 -13   2 189.162 51.9938  40
   0 -13   2 205.113 56.7436  32
   0  13  -2 240.480 36.6451 165
   0  13   2 251.612 34.6773 169
   0  13   2 245.748 38.4701 164
   0  13   2 221.895 33.3103 177
   0  13   2 256.846 33.4269 165
   0  13  -2 263.332 34.9091 152
   0  13  -2 291.622 38.0304 156
   0  13   2 214.400 34.1883 145
   0  13   2 298.713 68.1223  19
   0 -13   2 303.172 58.4273  12
   0  13  -2 260.161 56.4936  24
   0 -13  -2 329.685 60.2703   9
   0 -13  -2 239.657 48.2973  15
   0 -13  -2 388.936 60.5977  11
   0  13   2 159.128 55.2899  24
   0 -13   2 200.450 49.8693  27
   0 -13  -2 149.747 47.6936  21
   0  13  -2 283.111 40.2925 123
   0  13  -2 231.498 34.8895 130
   0  13   2 315.373 42.8094 120
   0  13  -2 252.921 34.1503 137
   0  13  -2 290.239 32.3885 134
   0  13  -2 279.763 34.8924 117
   0  13  -2 310.810 37.3968 106
   0  13  -2 241.631 31.9125 101
   0  13   2 254.402 34.3359 106
   0  13  -2 237.931 32.6755 108
   0  13  -2 232.679 32.7657  90
   0 -13   3 5345.44 309.335  32
   0 -13   3 5297.13 311.727  36
   0 -13   3 4682.13 304.169  40
   0 -13   3 5008.40 307.560  42
   0 -13   3 5684.15 314.998  10
   0  13  -3 4642.98 307.105  24
   0 -13  -3 4833.47 294.726  15
   0  13   3 4501.16 308.129  19
   0  13   3 4331.97 303.638  24
   0 -13   3 5590.82 310.995   8
   0 -13  -3 4893.05 306.925  21
   0 -13  -3 5527.49 313.570  11
   0  13  -3 4793.93 287.066 169
   0  13   3 5139.89 287.121 177
   0  13   3 5310.89 288.833 164
   0  13   3 4781.18 285.752 169
   0  13  -3 4981.45 286.924 160
   0  13   3 5163.03 286.404 170
   0  13  -3 5229.54 287.495 167
   0  13  -3 4954.57 286.659 152
   0  13   3 4939.10 287.150 145
   0  13  -3 4539.05 285.661 155
   0  13  -3 5135.89 288.020 137
   0  13   3 4766.08 286.916 127
   0  13  -3 5146.77 289.989 123
   0  13  -3 5053.53 287.135 134
   0  13   3 5365.31 289.481 120
   0  13   3 5150.69 286.026 106
   0  13  -3 5240.70 286.599 101
   0  13  -3 5446.38 288.024 106
   0  13   3 5202.69 286.637  91
   0  13  -3 4720.75 285.648  90
   0 -13   4 492.087 75.2585  36
   0 -13   4 568.405 72.7905  32
   0 -13   4 488.072 75.2955  42
   0 -13   4 599.057 74.5739  40
   0  13  -4 530.491 74.6332  24
   0  13   4 374.399 76.9495  19
   0 -13   4 500.533 71.3810   8
   0 -13  -4 563.426 76.0117  21
   0 -13   4 519.964 77.9786  10
   0 -13  -4 443.054 74.8637  11
   0  13   4 541.193 49.2181 164
   0  13   4 643.661 46.1892 177
   0  13   4 484.366 49.6370 170
   0  13  -4 491.016 42.9089 161
   0  13  -4 512.481 47.2968 167
   0  13  -4 417.107 46.5728 160
   0  13   4 500.668 43.0407 169
   0  13   4 476.004 46.3720 145
   0  13  -4 449.958 44.2477 152
   0  13   4 490.188 40.8785 146
   0  13   4 495.714 61.7965 144
   0  13  -4 469.319 44.1685 155
   0 -13   4 481.986 42.5445  53
   0  13  -4 601.963 54.8309 123
   0  13   4 627.995 55.1241 120
   0  13   4 473.453 43.5938 125
   0  13   4 482.520 47.8825 119
   0  13   4 539.145 53.6705 127
   0  13   4 508.529 42.5597 106
   0  13   4 494.259 46.7531 116
   0  13  -4 524.346 44.8968 101
   0  13   4 525.967 44.9375  91
   0  13  -4 454.877 43.0373  90
   0  13  -5 4.07505 50.9514  44
   0 -13  -5-7.16606 51.5235  34
   0 -13   5-13.9634 64.2241  42
   0 -13   5 28.6322 59.5251  36
   0 -13   5-13.7746 58.5669  40
   0 -13  -5 15.7382 59.6547  11
   0 -13   5 4.47018 58.7361  15
   0  13  -5-19.4134 60.8145  24
   0 -13  -5-9.81735 57.6297  21
   0 -13   5 34.9928 62.7844  10
   0 -13   5-3.76007 49.8152   8
   0  13   5 77.2629 64.6702  19
   0  13   5 8.57446 34.7385 164
   0  13   5 31.4605 29.2184 169
   0  13  -5 42.9763 34.7092 160
   0  13   5 61.2733 40.2106 170
   0  13   5 43.3917 31.2160 177
   0  13   5 34.7795 38.9894 163
   0  13  -5 33.4653 33.5240 167
   0  13  -5 20.0321 30.5752 161
   0  13   5 15.6843 33.6375 145
   0  13  -5 46.0876 29.8754 152
   0  13   5 46.7112 58.0939 144
   0 -13   5-12.9320 24.5457  68
   0 -13   5 20.0515 29.2449  53
   0  13  -5 26.1254 31.0912 134
   0  13  -5 7.97746 41.7650 123
   0  13  -5 32.3806 34.3264 130
   0  13   5 34.1217 45.1989 127
   0  13   5 35.8667 38.1926 119
   0  13   5-0.96576 27.1574 125
   0  13   5 1.16289 34.7679 116
   0  13  -5 42.5965 31.3475 101
   0  13  -5-4.83240 30.0217 108
   0  13   5 42.8449 27.3280  82
   0  13  -5 41.9138 27.6916  90
   0  13   5 48.9057 31.2831  91
   0 -13  -6 222.690 50.7251  34
   0 -13   6 116.200 66.3495  40
   0 -13   6 134.027 74.3166  31
   0 -13   6 218.296 72.3268  42
   0  13  -6 199.893 59.2226  44
   0 -13   6 164.357 68.6693  36
   0 -13   6 139.048 51.7596   8
   0 -13  -6 159.897 81.7819  18
   0  13  -6 223.988 71.2534  24
   0 -13   6 262.642 66.2218  15
   0 -13  -6 173.233 66.6179  21
   0  13   6 176.199 69.3321  19
   0 -13  -6 56.3247 60.7695  11
   0  13  -6 143.787 37.3923 160
   0  13  -6 241.129 37.2780 161
   0  13   6 174.918 45.8560 170
   0  13   6 119.166 44.5941 163
   0  13   6 180.860 30.4704 169
   0  13   6 189.043 36.6562 177
   0  13  -6 211.455 33.8074 152
   0  13   6 184.309 38.0911 145
   0 -13   6 142.775 30.5424  68
   0 -13   6 166.449 34.5406  53
   0  13  -6 195.443 38.1169 130
   0  13  -6 183.834 36.5938 134
   0  13   6 174.156 30.2603 125
   0  13  -6 145.139 36.6207 101
   0  13  -6 111.744 34.6713 108
   0  13   6 168.288 39.1699 116
   0  13   6 160.086 32.3810  82
   0  13  -6 146.745 31.0623  90
   0 -13   7 2196.45 170.709  42
   0 -13   7 2284.82 171.566  40
   0 -13   7 2282.32 172.675  31
   0  13  -7 2210.89 164.503  44
   0 -13  -7 2551.47 174.305  35
   0 -13   7 2294.55 168.349  25
   0 -13  -7 2699.47 184.362  18
   0  13   7 2248.39 166.451  19
   0  13  -7 2344.03 174.513  24
   0 -13   7 2467.14 165.347  15
   0 -13  -7 2030.14 169.878  21
   0  13   7 2219.82 142.012 163
   0  13  -7 2176.31 135.940 160
   0  13   7 2583.25 139.286 177
   0  13  -7 2319.08 139.186 161
   0  13   7 2414.95 141.245 170
   0  13  -7 2022.21 133.805 152
   0  13   7 2252.39 139.342 145
   0 -13   7 2359.22 138.775  53
   0 -13   7 1997.65 135.472  68
   0  13  -7 2222.92 137.780 130
   0  13   7 2154.34 141.150 127
   0  13  -7 2345.53 138.506 134
   0  13   7 2375.26 140.447 116
   0  13  -7 2306.12 138.437 108
   0  13  -7 2340.83 138.309  89
   0 -13   7 2460.95 138.641  80
   0  13  -7 1972.11 133.223  90
   0  13   7 2403.62 134.709  82
   0 -13   8-43.4323 63.8899  49
   0 -13  -8 44.5542 77.7295  39
   0  13  -8-84.0738 62.0985  44
   0 -13   8-5.14845 63.4710  41
   0 -13   8-5.67478 66.4383  40
   0 -13   8-75.8611 70.5958  31
   0 -13  -8-33.4975 72.4308  35
   0 -13   8-52.7728 56.0847  15
   0  13  -8 48.0345 68.8239  24
   0 -13   8-20.1695 58.1100  25
   0 -13  -8-24.3913 63.3562  11
   0 -13  -8-39.5697 80.3469  18
   0  13   8-24.1543 61.0674  19
   0 -13  -8-6.10220 64.0242  21
   0  13  -8 31.4249 38.0504 161
   0  13   8 11.0730 34.9971 177
   0  13   8 22.2607 48.8254 163
   0  13  -8 74.4795 32.4018 160
   0  13   8-12.9052 38.9354 145
   0 -13   8-11.7483 33.4876  53
   0  13  -8 51.6466 35.9017 130
   0  13   8 70.1439 52.0516 127
   0  13  -8 6.89722 34.7429 134
   0  13   8 24.1029 30.7484 126
   0  13  -8 38.1610 33.3972 108
   0 -13   8 34.3510 33.1376 109
   0  13   8 46.1816 34.2436  82
   0  13  -8-8.43554 32.5166  89
   0 -13   8-18.8707 31.8808  80
   0 -13  -9 561.468 92.4702  35
   0 -13  -9 529.084 97.0698  39
   0 -13  -9 711.961 103.745  46
   0 -13  -9 641.716 106.999  28
   0 -13   9 645.750 87.3553  49
   0 -13   9 670.644 85.0252  41
   0  13  -9 629.989 82.8508  44
   0 -13  -9 699.309 92.6427  21
   0 -13  -9 497.438 98.4421  18
   0 -13   9 563.775 78.1600  25
   0  13  -9 618.051 58.8448 161
   0  13   9 591.673 66.2364 163
   0  13   9 687.279 57.2081 177
   0  13   9 692.065 62.5106 172
   0 -13   9 588.051 60.8425 140
   0  13   9 719.172 59.3561 145
   0 -13  -9 602.382 50.2916  74
   0  13  -9 650.595 54.5653 134
   0 -13   9 616.646 53.7738 109
   0  13  -9 662.249 55.1710 108
   0  13   9 606.060 53.0319  82
   0 -13   9 636.435 55.4513  85
   0 -13   9 683.151 55.1790  80
   0  13  -9 675.652 55.6427  89
   0 -13  10 60.6720 56.9052  49
   0 -13 -10 39.2841 74.1763  46
   0 -13  10 95.0489 56.0581  41
   0 -13 -10 66.0221 71.2838  39
   0 -13 -10 273.154 69.6143  35
   0  13 -10 193.535 61.2085  44
   0 -13 -10 131.632 82.4867  28
   0  13  10 160.185 36.6433 177
   0  13  10 114.184 41.2585 172
   0  13 -10 212.193 41.3618 161
   0  13  10 122.319 37.9384 145
   0 -13  10 130.341 40.6972 140
   0 -13 -10 97.6068 28.8356  72
   0 -13  10 183.567 26.9072  52
   0  13 -10 147.743 34.2560 129
   0 -13  10 189.097 43.1301 131
   0  13 -10 115.912 32.7985 134
   0 -13  10 175.171 34.6361 109
   0  13 -10 127.215 34.5441 108
   0  13 -10 171.233 36.3374 101
   0 -13  10 140.062 34.6996  80
   0  13  10 190.241 35.4578  82
   0 -13  10 160.319 35.1191  85
   0 -13  11 591.617 68.9545  41
   0 -13 -11 718.972 91.9949  46
   0  13 -11 589.910 73.6457  44
   0 -13 -11 709.334 89.7115  39
   0  13  11 755.856 56.9332 172
   0  13  11 687.847 53.8392 177
   0 -13  11 736.233 58.6310 140
   0  13  11 724.905 56.3561 145
   0  13 -11 722.005 51.0899 129
   0  13 -11 657.581 49.8854 134
   0 -13  11 695.618 58.4307 131
   0 -13  11 608.371 52.3611 109
   0  13 -11 654.828 53.3297 101
   0  13 -11 629.986 52.7799 108
   0  13  11 702.885 51.9875  82
   0 -13  11 737.228 50.6389  97
   0 -13 -11 704.365 54.1101  75
   0 -13  11 618.330 52.7069  80
   0 -13  11 727.857 54.2189  85
   0  13  12 55.9000 26.7347 172
   0  13  12 39.2668 24.9659 166
   0  13  12 36.7742 24.5098 177
   0  13  12 67.8689 27.9945 145
   0 -13  12 22.4866 30.2928 140
   0 -13 -12 31.7659 23.5242  75
   0 -13 -12 60.9949 29.7927  55
   0  13 -12 27.6955 18.4335 129
   0 -13  12 51.0218 30.4191 131
   0  13 -12 42.2211 24.8181 101
   0  13 -12 25.0860 24.2957 108
   0 -13  12 40.7473 19.8066  97
   0 -13  12 12.5345 21.5031  76
   0 -13  12 70.1685 19.2255  79
   0 -13  12 6.43400 24.2330  85
   0  13  12 44.7702 24.2451  82
   0  13  13 68.7533 24.2622 178
   0  13  13 52.0770 17.7224 172
   0  13  13 67.5232 19.8246 145
   0 -13  13 46.4991 22.6771 140
   0 -13  13 62.1042 18.0801 111
   0  13 -13 51.8182 18.2363 108
   0  13 -13 86.1276 18.3973 101
   0 -13  13 56.3602 19.3095 112
   0 -13 -13 63.3111 17.7717  89
   0  14   0 4180.59 247.668 178
   0  14   0 4341.62 248.113 177
   0  14   0 4308.06 247.807 169
   0  14   0 4276.68 248.930 166
   0  14   0 4508.01 248.877 165
   0  14   0 4300.13 247.513 160
   0  14   0 4504.28 249.181 156
   0 -14   0 4498.89 266.807   9
   0 -14   0 4576.53 263.756  11
   0 -14   0 4693.57 272.298  12
   0  14   0 3997.83 267.165  24
   0  14   0 4121.42 245.271 134
   0  14   0 4216.58 246.460 130
   0  14   0 4715.16 249.094 106
   0  14   0 4182.41 246.653 101
   0  14   0 4155.90 246.798 117
   0 -14   0 4475.44 259.545  30
   0  14   1 4430.97 237.074 177
   0  14   1 4032.45 235.614 160
   0  14   1 4058.02 236.712 178
   0  14  -1 3958.92 237.046 166
   0  14  -1 3993.56 236.146 160
   0  14   1 4049.44 236.159 169
   0  14  -1 3844.10 237.025 177
   0  14   1 4222.88 238.337 166
   0  14  -1 4453.28 237.827 165
   0  14   1 4068.29 236.751 165
   0  14   1 4218.35 237.795 156
   0  14  -1 4137.93 237.711 156
   0  14  -1 4088.41 235.513 155
   0 -14  -1 4134.90 257.271   9
   0  14  -1 3939.41 256.765  24
   0 -14   1 4446.98 254.638  27
   0 -14  -1 3994.31 252.724  15
   0 -14  -1 4142.38 247.334  21
   0 -14   1 4553.74 260.472  12
   0  14   1 3855.04 255.674  24
   0 -14   1 3972.22 246.902  11
   0 -14  -1 4321.98 256.370  11
   0  14  -1 3919.23 235.563 130
   0  14  -1 4072.05 235.014 134
   0  14  -1 4042.27 238.318 123
   0  14   1 3806.40 235.042 117
   0  14   1 4466.38 237.236 106
   0  14  -1 4235.90 235.741 101
   0 -14   1 3998.69 251.711  42
   0 -14   1 4218.97 249.379  40
   0 -14   2 362.105 64.4877  32
   0 -14   2 228.646 54.8989  40
   0 -14   2 300.104 62.3839  42
   0 -14  -2 295.635 60.4856  11
   0 -14  -2 375.744 64.7246   9
   0 -14   2 245.371 53.1419  27
   0 -14  -2 233.160 51.9219  15
   0  14  -2 340.113 63.8765  24
   0 -14   2 370.850 63.4292  12
   0 -14  -2 295.903 51.9208  21
   0  14   2 375.541 64.1223  24
   0  14  -2 253.292 41.3101 165
   0  14   2 321.780 43.3086 164
   0  14   2 361.096 41.8694 166
   0  14   2 345.395 38.2472 177
   0  14   2 332.800 38.0823 160
   0  14   2 306.735 37.9902 169
   0  14   2 334.147 39.4294 178
   0  14   2 343.677 37.5137 165
   0  14  -2 327.113 38.5656 152
   0  14  -2 248.683 36.4305 155
   0  14  -2 297.015 41.4590 156
   0  14   2 398.396 45.4849 120
   0  14  -2 265.834 37.3499 137
   0  14  -2 381.602 35.8763 134
   0  14  -2 289.177 39.8568 130
   0  14   2 326.328 43.4478 127
   0  14  -2 385.227 43.9535 123
   0  14   2 307.638 35.4658 117
   0  14  -2 329.869 36.1241 108
   0  14  -2 327.213 37.0094 101
   0  14   2 305.751 38.7018 106
   0  14  -2 380.995 41.2453 106
   0  14  -2 230.989 35.7126  90
   0 -14   3 224.938 63.7349  36
   0 -14   3 215.878 58.3665  40
   0 -14   3 226.057 60.7118  32
   0 -14   3 178.403 63.5919  42
   0  14  -3 209.047 60.9279  24
   0 -14   3 296.701 68.0535  15
   0 -14   3 231.629 72.4327  10
   0 -14  -3 226.596 64.7444   9
   0 -14   3 225.026 64.3882   8
   0  14   3 213.427 60.3115  24
   0 -14  -3 199.519 62.2432  11
   0 -14  -3 195.351 41.2456  15
   0 -14  -3 222.515 57.3989  21
   0  14   3 211.865 69.7169  19
   0  14  -3 202.686 37.8323 169
   0  14   3 225.164 34.4120 169
   0  14  -3 263.457 38.0305 167
   0  14  -3 253.410 39.4176 160
   0  14   3 233.567 37.0919 170
   0  14   3 231.738 34.9643 177
   0  14   3 236.570 40.0572 164
   0  14   3 211.887 35.1315 165
   0  14   3 200.529 32.4192 160
   0  14  -3 238.476 35.7849 152
   0  14   3 192.637 53.0353 144
   0  14   3 249.802 36.9185 145
   0 -14   3 231.469 30.0942  53
   0  14   3 235.412 44.7266 127
   0  14   3 280.073 45.0869 120
   0  14  -3 250.772 43.5590 123
   0  14  -3 201.407 38.2140 130
   0  14  -3 254.230 38.4162 137
   0  14  -3 241.592 34.5723 134
   0  14  -3 297.290 40.0404 106
   0  14  -3 186.059 34.0979 101
   0  14   3 222.141 34.3608 106
   0  14   3 226.169 31.0513 117
   0  14   3 173.223 35.1091  91
   0  14  -3 190.696 33.4598  90
   0 -14   4 111.618 63.7526  36
   0 -14   4 87.2447 59.8389  32
   0 -14   4-4.49750 58.4930  42
   0 -14   4 139.113 61.3308  40
   0 -14   4-17.1390 58.5910   8
   0 -14  -4 57.1690 61.2979  11
   0  14  -4 61.5154 59.0211  24
   0 -14   4 65.6063 63.0725  10
   0  14   4 37.5540 65.8491  19
   0 -14  -4 23.0868 57.5988  21
   0  14  -4 91.6603 35.4602 167
   0  14   4 97.5328 31.9406 177
   0  14   4 89.7085 36.9028 164
   0  14   4 109.312 31.8098 169
   0  14  -4 83.6367 28.8170 161
   0  14  -4 60.1047 36.6012 160
   0  14   4 134.378 38.3525 170
   0  14  -4 42.7295 31.1737 152
   0  14   4 84.2727 34.8288 145
   0  14   4 127.002 55.0270 144
   0 -14   4 27.7022 27.4404  53
   0  14  -4 103.990 41.8945 123
   0  14   4 86.8038 31.1512 125
   0  14   4 65.4116 43.4254 120
   0  14   4 112.447 44.5803 127
   0  14  -4 86.2149 32.3921 134
   0  14  -4 85.3485 32.3112 101
   0  14   4 46.6159 24.7337 117
   0  14   4 37.1032 35.2546 116
   0  14   4 67.7325 29.7211 106
   0  14   4 71.2192 32.6389  91
   0  14  -4 98.1053 30.0450  90
   0 -14   5 512.258 82.5010  42
   0 -14   5 612.177 82.3932  36
   0 -14   5 419.260 77.4351  40
   0 -14  -5 343.855 63.9130  34
   0 -14   5 533.902 82.9480  10
   0  14  -5 453.569 79.3917  24
   0 -14   5 472.930 69.5696   8
   0  14   5 293.253 77.3392  19
   0 -14   5 600.823 80.7598  15
   0 -14  -5 453.526 78.3083  21
   0 -14  -5 359.220 76.5939  11
   0  14   5 403.652 41.5919 169
   0  14  -5 390.134 47.1248 160
   0  14  -5 399.439 45.8194 167
   0  14   5 512.195 51.5425 170
   0  14  -5 475.009 43.6325 161
   0  14   5 473.059 44.7202 177
   0  14   5 429.865 47.4561 164
   0  14   5 524.140 66.7532 144
   0  14   5 516.862 47.4107 145
   0  14  -5 415.186 43.5024 152
   0 -14   5 460.369 42.7358  53
   0  14  -5 512.092 56.0349 123
   0  14  -5 439.060 46.9165 130
   0  14   5 429.167 42.0217 125
   0  14   5 483.152 55.2577 127
   0  14   5 425.559 48.3162 119
   0  14  -5 400.506 45.3890 108
   0  14   5 438.736 47.6010 116
   0  14  -5 426.095 44.6641 101
   0  14   5 390.190 38.6311 106
   0  14  -5 386.642 42.1084  90
   0  14   5 382.686 38.1958  82
   0  14   5 498.994 44.9965  91
   0 -14   6 529.620 82.2314  40
   0 -14   6 668.368 89.5506  42
   0 -14   6 666.178 96.3608  31
   0 -14   6 543.635 87.2055  36
   0 -14  -6 635.942 102.273  18
   0 -14  -6 528.734 83.2894  21
   0  14   6 347.237 77.4944  19
   0  14  -6 448.970 81.4208  24
   0 -14   6 532.952 82.0980  15
   0 -14  -6 458.855 85.0369  11
   0  14  -6 562.136 51.4898 160
   0  14   6 447.953 43.4868 169
   0  14   6 558.742 49.6640 177
   0  14  -6 504.808 49.0729 161
   0  14   6 585.572 57.6076 170
   0  14  -6 469.811 46.0880 152
   0  14   6 565.506 51.9988 145
   0 -14   6 596.295 48.8458  53
   0 -14   6 435.005 43.2130  68
   0  14  -6 586.022 51.0880 134
   0  14  -6 541.845 52.1547 130
   0  14   6 528.790 44.7278 125
   0  14  -6 542.415 61.2447 123
   0  14  -6 581.873 50.0168 101
   0  14  -6 579.348 50.1096 108
   0  14   6 550.503 53.4295 116
   0  14   6 446.936 43.6214  82
   0  14  -6 483.574 45.2123  90
   0 -14   6 481.385 45.8808  80
   0 -14  -7 283.092 79.5817  35
   0  14  -7 101.075 58.5780  44
   0 -14   7 61.3003 74.6110  42
   0 -14   7 144.473 71.6970  40
   0 -14   7 240.950 79.2097  31
   0  14  -7 239.834 73.4642  24
   0 -14   7 231.149 75.9960  25
   0 -14  -7 169.525 87.1361  18
   0 -14   7 68.1073 60.0394  15
   0 -14  -7 119.425 70.4436  21
   0  14   7 176.964 68.5908  19
   0  14   7 182.567 38.5294 177
   0  14   7 173.621 48.7129 170
   0  14  -7 219.767 38.0043 160
   0  14  -7 142.167 38.2171 161
   0  14   7 144.186 41.2329 145
   0 -14   7 159.818 36.3566  53
   0  14  -7 145.635 39.1225 134
   0  14  -7 182.330 52.7301 123
   0  14   7 98.9802 27.8792 125
   0  14  -7 159.433 39.9886 130
   0  14  -7 168.465 38.6604 101
   0  14  -7 156.992 37.6535 108
   0  14   7 199.692 44.7403 116
   0  14   7 162.595 32.8377  82
   0 -14   7 173.277 34.9794  80
   0  14  -7 131.713 30.3459  90
   0 -14   8 4100.57 247.524  41
   0 -14  -8 3863.97 255.998  39
   0  14  -8 3227.70 237.870  44
   0 -14   8 3914.56 249.628  31
   0 -14   8 3840.24 249.012  40
   0 -14  -8 3652.29 246.279  35
   0 -14  -8 3785.22 257.745  18
   0 -14   8 3658.42 243.532  25
   0 -14  -8 3634.17 249.500  21
   0  14  -8 3302.29 245.279  24
   0  14   8 2887.96 235.913  19
   0 -14   8 3687.64 239.396  15
   0  14  -8 3714.00 216.092 161
   0  14   8 3769.09 215.655 177
   0  14  -8 3629.86 212.181 160
   0  14   8 3635.52 216.443 145
   0 -14   8 3945.29 216.505  53
   0  14  -8 3896.12 222.531 123
   0  14   8 3498.95 216.801 127
   0  14  -8 3738.73 215.454 134
   0  14  -8 3883.41 214.947 130
   0  14  -8 3725.51 215.895 108
   0 -14   8 3302.74 214.161 109
   0  14  -8 3999.44 215.877 101
   0 -14   8 3590.87 214.986  80
   0  14   8 3540.55 211.224  82
   0 -14  -9 696.356 105.409  46
   0 -14  -9 728.646 103.943  39
   0  14  -9 560.048 85.6291  44
   0 -14  -9 779.610 97.6264  35
   0 -14   9 834.456 94.1226  49
   0 -14  -9 1088.68 120.162  28
   0 -14   9 855.807 95.5646  41
   0 -14  -9 729.960 97.4236  21
   0  14  -9 623.262 93.2837  24
   0 -14   9 754.994 88.0393  25
   0  14   9 934.119 71.5997 172
   0  14   9 883.049 65.2008 177
   0  14  -9 927.125 67.4484 161
   0 -14   9 941.400 69.6546 140
   0  14   9 842.263 66.8677 145
   0 -14  -9 806.117 60.0468  74
   0  14  -9 900.142 64.7033 134
   0  14  -9 875.514 65.3632 129
   0 -14   9 805.355 62.8020 109
   0  14  -9 942.385 64.4519 101
   0  14  -9 768.518 64.1195 108
   0 -14   9 927.724 65.4616  85
   0 -14   9 910.561 64.4958  76
   0 -14   9 847.828 63.6442  80
   0  14   9 821.148 60.9758  82
   0 -14  10 2184.74 154.385  49
   0 -14 -10 1828.24 162.413  39
   0 -14  10 2204.30 152.811  41
   0 -14 -10 1977.82 161.567  46
   0 -14 -10 2032.85 168.657  28
   0  14  10 2202.45 128.478 177
   0  14  10 2144.55 132.199 172
   0  14 -10 2256.08 130.060 161
   0 -14  10 2181.41 131.701 140
   0  14  10 2008.17 129.135 145
   0 -14  10 2181.68 124.563  52
   0 -14 -10 1788.55 124.860  72
   0 -14  10 2223.95 131.666 131
   0  14 -10 2274.30 128.393 129
   0  14 -10 1998.57 126.867 134
   0  14 -10 2091.27 128.210 101
   0 -14  10 1992.09 127.666 109
   0  14 -10 2108.59 128.519 108
   0 -14  10 2152.81 128.901  85
   0  14  10 2090.80 125.142  82
   0 -14  10 2145.89 128.904  80
   0 -14  10 2213.91 128.287  76
   0 -14 -11 382.217 73.3512  46
   0  14  11 494.106 46.5694 172
   0  14 -11 529.102 45.9516 161
   0  14  11 458.832 42.4418 177
   0  14  11 427.539 44.8542 166
   0  14  11 511.664 45.1252 145
   0 -14  11 513.239 47.1705 140
   0  14 -11 502.541 40.4779 129
   0 -14  11 506.709 46.4525 131
   0  14 -11 486.107 42.7487 108
   0 -14  11 442.680 40.8997 109
   0 -14 -11 415.248 38.3591 108
   0  14 -11 501.309 43.0105 101
   0  14  11 504.749 40.4046  82
   0 -14  11 530.051 40.3776  97
   0 -14  11 456.268 42.7059  85
   0 -14 -11 514.425 42.6621  75
   0  14  12 43.6126 22.7254 166
   0  14  12 27.0585 20.7943 177
   0  14  12 61.4034 24.8919 172
   0  14  12 36.9375 24.9191 145
   0 -14  12 32.5392 26.5539 140
   0 -14 -12 27.8814 25.5872  55
   0 -14 -12 14.5111 21.0878  75
   0 -14  12 1.80764 26.9833 131
   0  14 -12 11.4373 22.2359 108
   0  14 -12 24.9002 22.2638 101
   0 -14  12 41.6765 22.7092  85
   0 -14  12 62.8233 18.4559  97
   0 -14  12 41.9780 17.7067  79
   0 -14  12 27.7436 20.2386  76
   0  14  13 940.704 56.2481 178
   0  14 -13 768.924 53.1882 108
   0 -14  13 895.379 54.3934 112
   0 -14  13 932.677 54.8471 140
   0  14  13 920.766 55.6425 156
   0  15   0 22.2539 35.5058 156
   0  15   0 53.3688 31.0489 176
   0  15   0 28.2872 34.5043 160
   0  15   0 10.6890 31.9244 177
   0  15   0 22.1055 31.9542 166
   0  15   0 19.2709 33.1452 165
   0  15   0 51.2202 35.0370 169
   0  15   0 26.1047 30.2682 178
   0  15   0-6.64253 29.8104 130
   0  15   0-4.00341 30.8699 117
   0  15   0 18.4108 35.5815 106
   0  15   0 21.0507 28.4417 101
   0 -15   0-12.1076 43.8244   9
   0 -15   0-19.2679 49.3610  27
   0 -15   0-31.6440 56.5078  12
   0 -15   0 31.3663 54.4958  15
   0  15   0-16.7530 51.8762  24
   0 -15   0-56.5032 43.3357  11
   0 -15   1 12.6461 59.1300  15
   0 -15  -1 30.4229 50.0930   9
   0  15   1 50.2534 54.1079  24
   0 -15  -1-42.0412 61.2446  12
   0 -15   1 22.1076 48.3124  27
   0 -15  -1-28.7933 50.7614  15
   0  15  -1 12.8329 52.4950  24
   0 -15   1-8.86017 56.7486  12
   0 -15  -1 8.19426 42.1561  11
   0  15  -1 26.2729 35.9055 156
   0  15   1 34.9282 36.6699 156
   0  15  -1 51.4386 31.3959 166
   0  15  -1-2.47308 35.2272 165
   0  15   1 14.2950 31.3607 165
   0  15  -1 2.08951 35.1308 160
   0  15   1 37.2246 38.7724 164
   0  15   1 23.3654 33.7309 160
   0  15   1 21.4328 31.7137 178
   0  15   1-22.3714 31.4547 177
   0  15   1 9.61126 33.5298 169
   0  15   1-1.36266 33.4535 166
   0  15   1 18.3350 29.3898 176
   0  15  -1 15.7545 25.1320 134
   0  15   1 24.8633 34.9628 127
   0  15   1 8.64202 27.6143 130
   0  15  -1 22.3904 38.4247 123
   0  15  -1 24.5351 31.7265 130
   0  15   1 51.6500 34.3259 106
   0  15   1 38.8700 30.4800 117
   0  15  -1 41.6023 29.7598 101
   0 -15  -1-34.1903 43.0366  30
   0 -15   1 23.6767 48.7995  42
   0 -15  -2 225.740 64.0033   9
   0 -15   2 336.918 69.8171  15
   0 -15  -2 257.063 50.2517  21
   0 -15  -2 303.049 54.4979  15
   0  15   2 192.855 55.4379  24
   0 -15   2 242.555 63.1463  12
   0  15  -2 288.145 63.5662  24
   0 -15   2 282.694 54.6844  27
   0 -15  -2 272.208 60.1502  11
   0  15   2 264.467 37.4678 160
   0  15   2 229.826 35.9644 165
   0  15   2 248.654 39.5240 178
   0  15   2 219.193 41.1542 166
   0  15  -2 269.877 39.6130 165
   0  15   2 265.367 43.1677 164
   0  15   2 258.869 38.2209 169
   0  15   2 255.338 38.6258 177
   0  15  -2 306.850 42.5776 156
   0  15   2 320.860 47.2628 120
   0  15  -2 265.454 35.0697 134
   0  15   2 330.303 44.8608 127
   0  15  -2 268.337 39.3879 137
   0  15  -2 258.585 39.5852 130
   0  15  -2 307.931 44.4512 123
   0  15   2 277.745 38.8055 106
   0  15  -2 246.938 35.5077 108
   0  15  -2 237.065 40.9045 106
   0  15  -2 268.107 36.0820 101
   0  15   2 268.329 35.8583 117
   0 -15   2 245.964 53.2774  40
   0 -15   2 381.117 67.9627  32
   0 -15   2 196.079 59.7116  42
   0 -15   3 395.286 70.5614  42
   0 -15   3 322.161 73.4119  36
   0 -15   3 241.986 62.1986  40
   0 -15   3 303.943 69.0776  32
   0  15  -3 235.606 66.3423  24
   0 -15   3 289.643 71.6819  15
   0 -15   3 274.327 77.2120  10
   0  15   3 173.289 61.9536  24
   0 -15  -3 269.612 59.3422  21
   0 -15   3 167.357 68.2335   8
   0 -15  -3 244.626 66.8407  11
   0 -15  -3 214.132 60.7927   9
   0  15  -3 246.027 40.6979 167
   0  15   3 302.380 44.8393 166
   0  15   3 336.736 39.0390 177
   0  15  -3 251.197 41.5623 169
   0  15   3 289.886 43.3752 164
   0  15   3 228.165 38.9875 165
   0  15   3 300.391 42.2351 178
   0  15   3 250.599 37.6239 169
   0  15   3 236.185 39.0411 170
   0  15   3 157.188 34.3288 160
   0  15  -3 265.636 42.6145 160
   0  15   3 228.983 54.6029 144
   0 -15   3 260.538 31.1641  53
   0  15   3 292.248 47.2538 127
   0  15  -3 296.801 46.7145 123
   0  15   3 261.898 39.1021 125
   0  15   3 279.599 46.2635 120
   0  15  -3 223.492 40.4631 130
   0  15  -3 284.054 38.9723 137
   0  15  -3 305.309 37.7907 134
   0  15   3 296.374 38.0943 106
   0  15  -3 238.731 36.5661 101
   0  15  -3 260.312 42.3015 106
   0  15   3 229.845 33.5086 117
   0  15   3 270.405 38.4291  91
   0  15  -3 245.332 37.2959  90
   0 -15   4 1429.34 120.361  40
   0 -15   4 1781.29 130.287  32
   0 -15   4 1339.48 122.974  42
   0 -15   4 1564.42 129.565  36
   0 -15   4 1801.12 134.225  10
   0  15   4 1354.23 127.339  19
   0  15  -4 1121.45 120.667  24
   0 -15   4 1673.18 129.612  15
   0 -15   4 1482.72 127.013   8
   0 -15  -4 1402.01 121.958  21
   0 -15  -4 1407.49 128.667  11
   0 -15  -4 1706.50 131.320   9
   0  15  -4 1543.69 97.4015 167
   0  15   4 1570.58 97.0567 165
   0  15   4 1513.21 94.9691 169
   0  15  -4 1448.93 97.2217 160
   0  15  -4 1466.91 92.3814 161
   0  15   4 1509.41 95.7828 177
   0  15   4 1554.56 98.7717 164
   0  15   4 1545.12 96.8770 170
   0  15   4 1271.93 104.388 144
   0  15   4 1369.87 96.6033 145
   0 -15   4 1435.70 93.4220  53
   0  15   4 1464.68 94.9863 125
   0  15   4 1395.41 99.7603 127
   0  15  -4 1601.72 97.0628 134
   0  15  -4 1587.47 102.125 123
   0  15   4 1616.79 102.200 120
   0  15  -4 1472.21 95.3228 101
   0  15   4 1511.76 97.4247 116
   0  15   4 1449.79 93.5912 106
   0  15  -4 1426.41 94.5877  90
   0  15   4 1443.69 94.8244  91
   0 -15   5 27.4006 66.2901  36
   0 -15   5-34.8158 62.5982  40
   0 -15   5-15.3858 67.1011  42
   0 -15  -5-28.7095 54.8753  34
   0 -15   5-10.2583 63.9730  10
   0 -15  -5 29.4679 62.6339   9
   0  15  -5 37.7882 64.8236  24
   0 -15  -5-69.1877 59.8457  21
   0 -15  -5 17.7795 64.5481  11
   0  15   5 46.6219 69.3056  19
   0  15   5 4.04295 31.0093 169
   0  15   5 10.9391 38.7998 164
   0  15  -5 40.1816 39.1686 160
   0  15  -5 53.1554 31.0465 161
   0  15   5 31.4129 42.8700 170
   0  15  -5 56.3906 37.1752 167
   0  15   5 40.4455 33.9745 177
   0  15   5-10.1850 59.7386 144
   0  15   5-20.1834 36.7395 145
   0 -15   5 27.7790 28.6098  53
   0  15   5 6.58715 30.4072 125
   0  15  -5 5.02970 37.1164 130
   0  15   5 49.6133 48.5197 127
   0  15  -5 91.3900 46.3281 123
   0  15   5 13.6429 27.8023 106
   0  15  -5 16.9560 33.4794 101
   0  15   5 24.6903 37.8536 116
   0  15  -5 34.9793 30.4400  90
   0  15   5-19.8271 33.4323  91
   0 -15   6 3654.93 227.812  41
   0 -15   6 3423.22 225.965  42
   0 -15   6 3634.21 227.324  49
   0 -15   6 3208.53 222.122  40
   0  15  -6 2989.40 220.399  24
   0 -15  -6 3746.17 236.869  18
   0 -15  -6 2985.59 224.504  11
   0 -15  -6 3086.55 222.478  21
   0 -15   6 3482.46 222.404  15
   0  15   6 3032.45 218.641  19
   0  15   6 3416.85 191.930 177
   0  15   6 3209.59 192.543 170
   0  15  -6 3376.51 191.088 160
   0  15  -6 3328.14 190.668 161
   0  15   6 2936.57 187.077 169
   0  15   6 3012.28 191.620 145
   0 -15   6 3187.58 190.544  53
   0  15  -6 3186.30 191.537 130
   0  15  -6 3468.49 198.186 123
   0  15   6 3332.10 194.175 127
   0  15   6 3066.71 188.074 125
   0  15  -6 3482.77 192.495 134
   0  15  -6 3632.81 191.995 101
   0  15  -6 3213.77 192.223 108
   0  15   6 3403.49 192.827 116
   0 -15   6 3291.46 190.495  80
   0  15  -6 2863.45 187.952  90
   0 -15   7 109.647 75.1917  31
   0 -15  -7 50.2701 70.0055  35
   0 -15   7-33.3543 66.9458  40
   0 -15   7 175.374 70.4123  49
   0 -15  -7 97.2863 76.4921  39
   0  15   7 71.8390 65.0940  19
   0 -15   7 205.475 72.6438  25
   0 -15  -7 92.6186 85.3842  18
   0  15  -7 64.7351 65.0370  24
   0 -15  -7 50.5448 68.7468  11
   0 -15  -7 150.352 68.3524  21
   0 -15   7 100.472 62.1775  15
   0  15  -7 118.791 39.0295 160
   0  15   7 153.765 48.7784 170
   0  15  -7 127.900 37.9660 161
   0  15   7 125.663 37.4361 177
   0  15   7 146.520 40.4198 145
   0 -15   7 178.738 35.0177  53
   0  15  -7 168.589 38.9133 134
   0  15   7 144.745 28.2672 125
   0  15  -7 142.374 40.4447 130
   0  15  -7 112.033 50.9052 123
   0 -15   7 147.904 32.9582 109
   0  15  -7 140.503 37.3498 101
   0  15  -7 137.733 36.7781 108
   0 -15   7 101.945 32.0921  80
   0  15  -7 83.8832 29.0239  90
   0 -15  -8 24.4900 73.5363  39
   0 -15   8-33.3597 64.4428  40
   0 -15  -8 65.0286 66.8326  35
   0 -15   8-61.0030 72.4261  31
   0 -15   8-21.0778 66.4889  41
   0 -15   8-23.0209 56.6596  15
   0 -15   8-15.7612 60.2495  25
   0 -15  -8 52.5336 76.5029  18
   0  15  -8 5.85647 66.0578  24
   0 -15  -8-6.02927 61.8422  21
   0  15   8 16.0153 35.3693 177
   0  15   8 154.141 48.1123 170
   0  15  -8 40.6001 33.1422 160
   0  15   8 34.7461 43.6033 172
   0  15  -8 29.1990 35.7212 161
   0  15   8 62.7564 38.8489 145
   0 -15   8 64.6837 37.3959 140
   0 -15   8 35.5754 32.3920  53
   0  15  -8 45.0589 51.1573 123
   0  15  -8 12.3412 36.0236 134
   0  15  -8 74.4949 35.4096 108
   0  15  -8 24.9581 34.6782 101
   0 -15   8 48.8494 30.1000 109
   0 -15   8 42.8805 31.7049  80
   0  15   8 32.3111 28.4733  82
   0 -15   9 993.497 99.9254  49
   0 -15  -9 1027.49 118.349  28
   0 -15  -9 856.154 97.0421  35
   0 -15  -9 770.424 107.542  39
   0 -15  -9 988.624 110.173  46
   0 -15   9 1059.96 100.582  41
   0  15   9 1095.99 71.3292 177
   0  15  -9 1073.74 71.6662 161
   0  15   9 1052.76 77.5857 172
   0 -15   9 825.964 71.9724 140
   0  15   9 1067.99 73.1335 145
   0  15  -9 973.500 70.2768 134
   0  15  -9 1103.71 72.0961 129
   0  15  -9 976.029 80.7954 123
   0  15  -9 909.625 70.2959 108
   0  15  -9 1013.43 70.4809 101
   0 -15   9 928.403 68.0629 109
   0 -15   9 1048.27 69.9356  76
   0 -15   9 954.844 70.2819  85
   0 -15   9 873.378 68.1772  80
   0 -15  10 959.010 88.5072  41
   0 -15  10 864.467 89.0732  49
   0 -15 -10 787.762 95.5976  46
   0 -15 -10 684.005 96.6707  39
   0  15  10 856.453 67.7549 166
   0  15  10 907.413 63.8022 177
   0  15  10 1006.09 70.2254 172
   0  15 -10 934.666 66.3614 161
   0 -15  10 856.929 66.7597 140
   0  15  10 930.354 66.7314 145
   0 -15  10 936.902 59.8454  52
   0  15 -10 940.575 64.5668 129
   0  15 -10 893.917 63.0308 134
   0 -15  10 957.526 69.0451 131
   0  15 -10 908.459 64.1484 101
   0 -15  10 808.802 62.0381 109
   0  15 -10 881.660 64.7308 108
   0 -15  10 1009.90 64.9200  76
   0 -15  10 997.333 65.5323  85
   0 -15  10 870.118 63.1363  80
   0  15  11 20.1166 24.8726 177
   0  15  11-8.32267 30.1390 172
   0  15  11 21.2115 28.0904 166
   0  15 -11 39.4965 29.1264 161
   0  15  11 34.3411 28.3225 145
   0 -15  11 24.7557 27.7874 140
   0 -15 -11 34.6495 28.6523  55
   0 -15 -11 51.8100 25.5135  75
   0 -15  11 32.8501 30.5153 131
   0  15 -11 45.3900 24.0928 129
   0 -15  11 37.9783 27.4359 112
   0  15 -11-8.27876 24.9736 108
   0  15 -11 13.3295 25.0197 101
   0 -15  11 13.4485 25.2186  85
   0 -15  11 40.4203 23.9386  76
   0 -15  11 53.9163 23.8348  97
   0 -15  11 64.6124 23.1711  79
   0  15  12 97.7928 27.0080 178
   0  15  12 129.186 23.9141 172
   0  15  12 117.561 21.3074 166
   0 -15  12 102.147 25.7091 131
   0 -15  12 126.818 23.0878 140
   0  15  12 115.321 26.9906 156
   0  15  12 91.5695 22.7255 145
   0  15 -12 121.656 20.2705 101
   0  15 -12 110.448 20.9107 108
   0 -15  12 113.352 17.9504  97
   0 -15  12 111.566 17.3360  79
   0 -15 -12 115.384 19.1468  89
   0 -15  12 92.3570 21.7259  85
   0  15  13 36.6120 14.3467 156
   0  15 -13 25.9680 13.9390 128
   0 -15  13 16.4641 12.0210 112
   0  15  13 19.9784 14.0972 178
   0  16   0 496.358 52.7800 156
   0  16   0 416.258 74.2750  24
   0 -16   0 669.258 82.3554  12
   0 -16   0 421.992 68.2594  27
   0 -16   0 569.194 76.0670  15
   0 -16   0 386.472 59.8525  11
   0  16   0 495.039 42.2663 129
   0  16   0 517.836 47.3145 130
   0  16   0 639.049 53.4016 106
   0  16   0 564.120 49.0315 176
   0  16   0 561.305 50.2647 177
   0  16   0 455.683 47.7564 178
   0  16   0 606.038 51.6988 169
   0  16   0 600.253 52.3485 165
   0  16   0 520.317 50.3774 166
   0  16   0 578.132 52.5545 160
   0 -16  -1 180.797 48.6530  30
   0  16   1 164.282 38.6214 166
   0  16   1 179.473 33.8014 176
   0  16   1 124.307 38.1206 160
   0  16   1 127.918 36.8022 177
   0  16   1 141.993 43.2067 164
   0  16   1 195.078 36.2451 178
   0  16  -1 149.213 40.1351 160
   0  16  -1 144.372 35.5573 166
   0  16  -1 113.081 38.1548 165
   0  16   1 178.773 36.5702 165
   0  16   1 128.780 37.2749 169
   0  16   1 151.798 40.6788 156
   0  16  -1 151.123 41.2721 156
   0  16   1 95.7981 53.7328  24
   0 -16   1 273.820 68.0791  15
   0 -16   1 203.758 65.1386  12
   0 -16  -1 73.8883 51.6098  15
   0 -16   1 219.340 56.5074  27
   0  16  -1 41.9384 56.6591  24
   0 -16  -1 122.171 52.8474   9
   0 -16  -1 148.032 66.7082  12
   0 -16  -1 138.802 48.3315  11
   0  16  -1 143.438 35.7583 130
   0  16  -1 118.857 28.7889 134
   0  16   1 150.771 31.8635 130
   0  16   1 156.227 46.0914 120
   0  16   1 119.094 37.0602 127
   0  16  -1 118.695 33.6142 101
   0  16   1 180.100 39.2959 106
   0  16   1 130.184 36.6064  91
   0 -16  -2 131.994 54.7723  11
   0 -16  -2 161.770 60.3159   9
   0 -16   2 266.561 73.4985  15
   0 -16  -2 159.041 50.5087  15
   0 -16   2 141.465 69.5528   8
   0  16   2 199.347 60.5605  24
   0 -16   2 215.090 54.3268  27
   0  16  -2 149.301 63.5151  24
   0 -16   2 100.882 60.7151  12
   0  16   2 124.323 36.4565 177
   0  16   2 132.301 37.4905 169
   0  16   2 141.938 40.1745 166
   0  16  -2 113.842 39.6872 167
   0  16   2 221.475 44.3059 164
   0  16   2 133.585 37.1003 178
   0  16   2 197.830 36.9204 165
   0  16  -2 161.199 39.7983 165
   0  16   2 166.723 37.2579 160
   0  16   2 138.703 41.6576 156
   0  16  -2 196.257 42.4662 156
   0  16  -2 164.218 38.7145 130
   0  16  -2 165.362 37.9628 137
   0  16  -2 153.916 44.3758 123
   0  16   2 240.110 46.9273 120
   0  16   2 178.869 42.5482 127
   0  16  -2 178.630 32.7280 134
   0  16   2 193.464 37.9954 106
   0  16  -2 145.005 40.8378 106
   0  16  -2 113.790 34.7375 101
   0 -16   2 119.896 58.4434  42
   0 -16   2 244.401 67.0641  32
   0 -16   3 3390.31 214.632  15
   0 -16  -3 3142.72 210.895   9
   0  16  -3 2893.98 206.935  24
   0 -16  -3 2938.09 209.529  11
   0 -16  -3 2847.75 200.237  21
   0 -16   3 3346.10 218.855  10
   0  16   3 3070.00 183.231 178
   0  16  -3 3033.16 182.295 167
   0  16   3 2892.86 178.637 160
   0  16   3 3063.79 181.756 177
   0  16   3 3202.99 181.976 165
   0  16   3 3229.53 184.673 164
   0  16   3 2938.96 179.021 170
   0  16   3 3144.59 185.135 166
   0  16   3 3108.62 180.748 169
   0  16  -3 3095.07 182.382 160
   0  16   3 2597.32 182.886 144
   0 -16   3 2948.81 178.082  53
   0  16   3 2971.05 181.287 125
   0  16   3 2967.72 181.772 127
   0  16  -3 3085.73 185.549 123
   0  16  -3 3112.43 181.919 130
   0  16   3 3289.26 185.948 120
   0  16  -3 3227.82 181.390 134
   0  16  -3 3198.55 182.895 137
   0  16   3 3097.76 180.489 106
   0  16  -3 3316.82 180.987 101
   0 -16   3 3252.15 211.085  32
   0 -16   3 3186.76 214.784  36
   0 -16   3 3053.55 201.690  40
   0 -16   3 2934.06 205.351  42
   0 -16   4 32.2236 58.5873  40
   0 -16   4-39.0137 65.7643  42
   0 -16   4 55.9586 68.1832  36
   0 -16   4-31.4756 60.7866  32
   0 -16  -4-19.5679 54.0786  21
   0 -16  -4 63.7484 61.0088   9
   0 -16   4 15.8226 68.1440  15
   0  16  -4-10.6219 61.5396  24
   0 -16   4-32.9886 71.1871  10
   0 -16  -4 98.7522 64.2108  11
   0  16   4 38.3107 39.3570 178
   0  16  -4 28.3846 38.6119 167
   0  16   4 74.5999 33.2511 169
   0  16   4 3.98098 34.7040 177
   0  16   4 15.3341 37.8151 170
   0  16   4-30.4026 35.6128 165
   0  16  -4 29.9445 41.6340 160
   0  16   4 8.64048 39.2476 164
   0  16  -4 9.44465 25.3340 161
   0  16   4 73.3727 57.7333 144
   0 -16   4 38.1147 27.4166  53
   0  16   4 98.7195 47.3654 127
   0  16   4-42.1260 33.8279 125
   0  16  -4 50.9213 33.7735 134
   0  16  -4 15.5702 44.3317 123
   0  16   4 68.1358 46.8095 120
   0  16   4 6.53434 39.5877 116
   0  16  -4-3.63865 33.3919 101
   0  16   4 58.1367 32.3475 106
   0  16   4-1.15244 34.5748  91
   0 -16   5 3730.02 229.717  40
   0 -16  -5 3183.95 220.280  34
   0 -16  -5 3460.92 231.346  39
   0 -16   5 3410.16 231.623  36
   0 -16   5 3848.91 235.042  41
   0 -16   5 3339.40 229.888  42
   0 -16  -5 3245.25 232.259   9
   0  16  -5 3145.60 229.218  24
   0 -16   5 3673.07 235.038  10
   0 -16  -5 3593.13 230.007  21
   0 -16  -5 3343.19 233.852  11
   0  16   5 3307.83 200.121 177
   0  16  -5 3599.92 200.740 160
   0  16   5 3383.93 201.177 164
   0  16  -5 3449.16 200.660 167
   0  16   5 3209.65 197.444 169
   0  16  -5 3405.14 197.534 161
   0  16   5 3489.80 200.486 165
   0  16   5 3361.68 199.799 170
   0  16   5 3186.85 200.430 145
   0 -16   5 3329.04 198.632  53
   0  16   5 3350.35 202.182 127
   0  16  -5 3449.06 200.604 130
   0  16  -5 3527.61 205.812 123
   0  16   5 3262.93 198.069 125
   0  16   5 3400.68 201.281 116
   0  16  -5 3572.50 200.063 101
   0  16   5 3285.17 196.249 106
   0 -16   5 3252.99 197.734  80
   0  16   5 3779.41 199.594  91
   0 -16   6 1845.16 142.004  49
   0 -16   6 2054.91 142.695  41
   0 -16   6 1538.67 131.234  40
   0 -16   6 1703.11 138.161  42
   0 -16  -6 1719.77 138.349  35
   0 -16  -6 1750.82 140.593  39
   0 -16  -6 1256.87 129.123  21
   0 -16  -6 1589.01 145.768  18
   0 -16  -6 1332.07 134.437  11
   0  16  -6 1372.35 131.812  24
   0 -16   6 1641.46 134.211  15
   0  16   6 1373.45 95.3992 169
   0  16  -6 1556.29 98.7636 161
   0  16   6 1636.71 100.936 165
   0  16   6 1607.91 101.048 177
   0  16   6 1591.01 103.443 170
   0  16  -6 1534.09 101.450 160
   0  16   6 1505.28 101.932 145
   0 -16   6 1507.74 98.9629  53
   0  16  -6 1518.35 101.935 130
   0  16   6 1615.48 106.740 127
   0  16  -6 1611.96 109.140 123
   0  16   6 1443.84 96.9038 125
   0  16   6 1617.84 103.143 116
   0  16  -6 1683.02 100.796 101
   0  16  -6 1633.15 101.743 108
   0 -16   6 1458.20 97.8965  80
   0 -16  -7 2383.49 185.944  35
   0 -16   7 2671.82 186.841  40
   0 -16   7 2924.33 190.563  49
   0 -16   7 2656.99 192.791  31
   0 -16   7 3154.92 192.525  41
   0 -16  -7 2774.52 192.626  39
   0 -16  -7 2032.48 182.296  21
   0 -16  -7 2480.05 196.270  18
   0 -16   7 2872.80 193.504  25
   0 -16   7 2479.69 183.247  15
   0  16  -7 1819.32 178.609  24
   0  16   7 2881.42 156.004 177
   0  16  -7 2547.97 153.891 160
   0  16   7 2866.61 160.325 172
   0  16   7 2664.08 157.048 170
   0  16  -7 2682.63 154.162 161
   0  16   7 2681.49 154.634 165
   0  16   7 2521.47 155.916 145
   0 -16   7 2479.24 153.813  53
   0  16  -7 2708.17 155.939 130
   0  16  -7 2639.53 156.025 134
   0  16  -7 2825.46 162.934 123
   0  16   7 2372.20 149.809 125
   0 -16   7 2154.52 151.646 109
   0  16  -7 2405.27 155.103 108
   0  16  -7 2776.30 155.057 101
   0 -16   7 2516.17 153.462  80
   0 -16   8 5452.15 353.422  31
   0 -16  -8 5920.64 356.947  39
   0 -16  -8 4763.92 347.056  35
   0 -16   8 5388.12 351.045  25
   0  16  -8 5785.08 321.821 160
   0  16   8 5781.29 323.629 165
   0  16   8 5878.84 324.549 177
   0  16  -8 5947.62 324.083 161
   0 -16   8 5168.77 323.993 140
   0  16   8 5537.99 324.859 145
   0  16  -8 6107.08 330.169 123
   0  16  -8 6240.36 326.283 129
   0  16  -8 5849.54 324.904 134
   0  16  -8 5879.87 323.914 101
   0 -16   8 4863.13 322.079 109
   0  16  -8 5366.25 324.428 108
   0 -16   8 6138.59 324.846  76
   0 -16   8 5554.29 323.704  80
   0 -16   9 574.632 78.1996  49
   0 -16   9 490.685 73.6492  41
   0 -16  -9 369.115 79.9240  46
   0 -16  -9 519.991 81.7331  39
   0 -16  -9 514.150 91.9434  28
   0  16   9 560.548 53.7716 172
   0  16   9 465.630 42.4445 165
   0  16   9 470.852 45.1576 177
   0  16   9 472.051 51.7877 166
   0  16  -9 482.481 46.1785 161
   0  16   9 496.024 47.2683 145
   0 -16   9 435.357 45.0846 140
   0 -16  -9 450.024 39.9954  72
   0  16  -9 518.193 57.4785 123
   0  16  -9 544.985 47.6310 129
   0  16  -9 510.999 45.2324 134
   0  16  -9 440.724 44.2991 101
   0 -16   9 407.531 40.1280 109
   0  16  -9 416.853 45.5549 108
   0 -16   9 435.029 44.8635  85
   0 -16   9 368.415 42.0872  80
   0 -16   9 496.071 44.3312  76
   0 -16  10 55.1578 49.3311  49
   0  16  10 72.3259 36.4169 172
   0  16  10 46.0868 27.8119 177
   0  16  10 52.4162 33.9304 166
   0  16 -10 63.2120 29.8604 161
   0 -16  10 55.6100 28.2230 140
   0  16  10 49.6224 30.9309 145
   0 -16  10 37.2482 21.4637  52
   0  16 -10 52.1726 28.7371 129
   0 -16  10 30.6066 34.0565 131
   0  16 -10 140.484 41.7249 123
   0  16 -10 41.1153 27.2719 101
   0 -16  10 51.7135 22.9394 109
   0  16 -10 70.6068 29.0215 108
   0 -16  10 34.6085 25.2065  80
   0 -16  10 51.5095 26.7351  76
   0 -16  10 58.3491 28.1948  85
   0  16  11 382.150 36.2595 166
   0  16  11 411.928 37.4446 172
   0  16  11 344.996 40.2117 178
   0 -16  11 389.783 33.5186 140
   0  16  11 332.538 34.5641 145
   0  16  11 395.375 39.1148 156
   0 -16 -11 300.547 31.8029  75
   0 -16 -11 405.251 37.4295  55
   0  16 -11 412.134 32.5885 129
   0 -16  11 374.943 37.9950 131
   0 -16  11 351.531 34.8537 112
   0  16 -11 321.563 33.5144 108
   0  16 -11 326.643 32.2660 101
   0 -16  11 375.709 32.6526  76
   0 -16  11 366.072 31.6071  79
   0 -16  11 411.731 32.4002  97
   0 -16  11 381.610 33.9677  85
   0  16  12 369.885 30.4153 156
   0 -16  12 335.459 29.1819 131
   0  16  12 366.417 30.9850 178
   0  16  12 249.347 25.1846 166
   0  16  12 365.320 28.5130 172
   0  16 -12 375.603 27.5175 168
   0 -16  12 291.674 27.1158  85
   0 -16  12 331.502 24.2245  97
   0  17   0 35.1434 37.3002 165
   0  17   0 29.7034 36.9663 166
   0  17   0-16.7784 33.8536 176
   0  17   0 8.86727 39.5916 169
   0  17   0 5.82730 39.8539 160
   0  17   0-11.5641 40.7014 156
   0  17   0-68.7613 60.1268  24
   0 -17   0 4.51690 57.8575  15
   0 -17   0 16.0100 63.7639  12
   0 -17   0 79.8657 55.8415  27
   0  17   0 31.9807 33.3569 130
   0  17   0 8.43137 24.1011 129
   0  17   0 31.9434 38.0108 106
   0 -17   0 55.1581 50.0686  41
   0 -17   1 342.433 71.7657  32
   0  17  -1 427.137 50.0405 169
   0  17   1 351.175 47.0476 160
   0  17   1 351.650 45.2635 177
   0  17  -1 342.201 44.9595 176
   0  17  -1 376.716 48.3175 165
   0  17  -1 428.854 49.7368 160
   0  17   1 334.062 47.4195 169
   0  17   1 360.738 44.6914 178
   0  17   1 377.529 41.4824 176
   0  17   1 420.322 48.3763 166
   0  17   1 403.970 47.7722 165
   0  17   1 357.059 52.9671 164
   0  17  -1 443.908 50.3501 156
   0  17   1 298.965 47.4749 156
   0 -17   1 383.320 75.2989  15
   0 -17   1 464.870 78.4534  12
   0 -17   1 376.138 65.1001  27
   0 -17  -1 395.250 68.3334  15
   0 -17  -1 295.034 68.5786  27
   0  17  -1 274.968 69.1843  24
   0  17   1 254.723 67.2815  24
   0 -17  -1 428.607 80.0161  12
   0 -17  -1 444.264 69.0873   9
   0 -17  -1 394.883 60.4298  11
   0  17   1 290.315 39.4553 130
   0  17   1 424.880 54.4744 120
   0  17  -1 387.329 39.9412 129
   0  17  -1 363.002 44.3266 130
   0  17  -1 333.930 42.3182 101
   0  17   1 410.842 47.5712 106
   0  17   1 383.718 45.6787  91
   0 -17  -2 273.640 60.1010  11
   0 -17   2 277.232 74.6656  15
   0  17  -2 174.702 66.0716  24
   0 -17  -2 256.073 65.1789   9
   0  17   2 147.751 62.7529  24
   0 -17  -2 198.523 71.7378  12
   0  17   2 293.078 46.6116 156
   0  17  -2 232.370 45.7383 167
   0  17   2 164.989 36.0402 172
   0  17   2 319.652 41.2149 165
   0  17   2 259.851 44.6514 166
   0  17   2 173.507 40.3508 178
   0  17  -2 278.809 45.9149 165
   0  17   2 239.799 41.1206 177
   0  17   2 228.425 47.8023 164
   0  17   2 221.906 40.7763 160
   0  17   2 248.365 41.7335 169
   0  17  -2 219.921 35.2851 134
   0  17   2 279.670 51.3137 120
   0  17  -2 272.141 42.3515 137
   0  17   2 280.669 44.6735 127
   0  17   2 222.058 44.7534 125
   0  17  -2 196.745 40.8321 130
   0  17  -2 249.460 38.4556 101
   0  17   2 221.274 42.1690 106
   0 -17   2 206.979 66.8283  32
   0 -17   2 124.905 58.0571  42
   0 -17   2 232.245 72.9063  36
   0 -17  -2 184.158 55.1298  30
   0 -17  -3 28.3862 59.0175   9
   0 -17   3-29.4257 75.0761  10
   0 -17   3 85.6702 66.1911  15
   0 -17  -3 44.4850 56.6556  11
   0  17  -3 15.9275 59.0501  24
   0  17   3 15.0557 36.7281 165
   0  17   3 23.6212 36.0508 169
   0  17   3 37.3061 41.9780 166
   0  17  -3 44.7161 40.9657 167
   0  17   3 46.4174 36.3447 177
   0  17   3 57.9964 40.1705 178
   0  17   3 53.2683 43.3307 164
   0  17  -3 64.2779 43.3474 160
   0  17   3 36.3170 32.9234 160
   0  17   3 16.7380 34.7672 172
   0  17   3 87.5695 51.9448 144
   0  17   3 35.7477 44.6779 127
   0  17  -3 1.71983 44.4795 123
   0  17  -3 36.2560 40.7860 137
   0  17   3 61.4330 47.4895 120
   0  17  -3 27.6976 33.2180 134
   0  17   3 24.9400 37.4994 125
   0  17  -3 70.3100 39.2198 130
   0  17  -3-1.22148 33.0795 101
   0  17   3 47.4559 35.8246 106
   0 -17   3 53.9806 60.3291  42
   0 -17   3 5.37450 60.7969  32
   0 -17   3 51.8374 67.8077  36
   0 -17   4 3704.31 239.824  32
   0 -17   4 3961.77 243.288  41
   0 -17   4 3470.07 241.348  36
   0 -17   4 3404.09 235.976  42
   0 -17   4 3224.09 230.910  40
   0  17   4 3352.59 209.986 177
   0  17  -4 3744.34 211.371 167
   0  17  -4 3664.18 211.161 160
   0  17   4 3531.85 211.885 164
   0  17   4 3535.45 210.309 165
   0  17   4 3453.77 211.860 178
   0  17   4 3468.30 208.387 169
   0  17   4 3840.80 212.750 172
   0 -17   4 3346.13 206.809  53
   0 -17   4 3918.25 247.929  10
   0 -17   4 3890.93 243.615  15
   0  17  -4 3048.25 235.151  24
   0 -17  -4 3455.88 233.959  21
   0 -17  -4 3804.89 244.443   9
   0 -17  -4 3091.69 239.818  11
   0  17   4 3829.19 214.196 120
   0  17   4 3491.92 211.105 127
   0  17  -4 3790.55 210.775 134
   0  17  -4 3693.96 215.291 123
   0  17   4 3505.24 209.321 125
   0  17   4 3541.34 211.068 116
   0  17  -4 3718.45 209.843 101
   0  17   4 3504.11 208.236 106
   0  17   4 3829.06 209.668  91
   0 -17   5 130.759 74.1327  49
   0 -17   5 11.7658 67.3216  36
   0 -17   5 34.3218 59.2437  40
   0 -17  -5 56.2067 54.9858  34
   0 -17   5-5.17852 65.2442  42
   0 -17   5 109.511 71.4046  41
   0 -17  -5 42.2396 56.8943  21
   0  17  -5 22.5661 61.3340  24
   0 -17   5-22.4627 67.9953  10
   0 -17  -5-6.22839 65.6321  11
   0  17  -5 64.2932 26.7165 161
   0  17  -5 112.919 41.2645 167
   0  17   5 64.2802 32.9726 169
   0  17   5 82.7086 43.4401 178
   0  17   5 71.2762 35.9656 177
   0  17   5 72.5570 40.8323 164
   0  17   5 44.9108 42.0423 172
   0  17   5 50.0566 36.7255 165
   0  17  -5 48.8841 42.3052 160
   0 -17   5 21.9807 27.8693  53
   0  17  -5 87.4839 48.4047 123
   0  17  -5 72.2649 37.3764 134
   0  17   5 87.4596 49.7596 127
   0  17   5 67.4804 33.8843 125
   0  17  -5 36.5698 34.7910 101
   0  17   5 28.7272 41.2839 116
   0 -17   5 72.5783 27.2283  80
   0 -17  -6 121.990 76.3236  35
   0 -17   6 362.105 78.3371  41
   0 -17   6 260.682 68.5438  40
   0 -17  -6 341.934 77.4413  39
   0 -17   6 426.848 81.8271  49
   0 -17   6 173.887 78.4991  25
   0 -17  -6 394.547 72.6570  21
   0  17  -6 279.166 71.8658  24
   0 -17   6 264.304 74.6306  15
   0 -17  -6 367.757 90.0594  18
   0  17  -6 368.476 47.1481 160
   0  17   6 333.908 43.2658 165
   0  17   6 352.875 50.5413 178
   0  17   6 230.338 33.5344 169
   0  17   6 321.332 43.1084 177
   0  17   6 395.238 51.7773 172
   0  17   6 324.941 52.1670 166
   0  17  -6 299.243 37.9958 161
   0  17   6 254.276 44.8970 145
   0 -17   6 350.395 38.6791  53
   0  17  -6 324.328 46.8123 130
   0  17  -6 327.876 55.0381 123
   0  17  -6 303.929 38.0755 125
   0  17   6 356.579 37.9675 125
   0  17  -6 268.589 41.4819 101
   0  17   6 311.468 47.5788 116
   0  17  -6 311.754 43.3220 108
   0 -17   6 345.063 36.8026  80
   0 -17  -7-48.7852 65.8867  39
   0 -17   7-45.9277 73.2173  31
   0 -17   7 32.9046 62.3544  49
   0 -17  -7-57.7238 71.1747  35
   0 -17   7 10.5615 64.0328  41
   0 -17   7 91.6620 68.1104  25
   0  17   7 19.7204 34.3049 165
   0  17   7 24.0044 44.9651 166
   0  17  -7 5.23791 36.5504 160
   0  17   7 48.7175 44.1638 178
   0  17   7 1.28603 33.7841 177
   0  17  -7 36.8706 31.1572 161
   0  17   7-12.8902 42.6474 172
   0  17   7 8.08108 36.9304 145
   0  17   7 24.0669 44.2125 156
   0 -17   7 11.5399 28.5227  53
   0  17  -7 25.8433 35.6015 134
   0  17  -7 78.0678 38.1882 129
   0  17  -7 60.5725 48.1220 123
   0  17  -7 56.7246 38.8387 130
   0  17   7-8.54272 23.0683 125
   0  17  -7-31.1145 34.4938 101
   0  17  -7 49.7092 34.1573 108
   0 -17   7 32.7032 27.9327  80
   0 -17   8 90.7037 63.6293  49
   0 -17  -8 129.539 69.6929  46
   0 -17  -8 62.6869 63.7160  39
   0 -17   8 46.9623 66.6133  31
   0  17   8 49.0410 31.4295 165
   0  17  -8 68.7417 31.5053 161
   0  17   8 28.1813 31.6438 177
   0  17  -8 28.6921 31.3659 160
   0  17   8 59.9796 41.9854 166
   0  17   8 36.5048 42.4423 156
   0  17   8 11.2002 35.3092 145
   0  17  -8 105.856 37.1249 129
   0  17  -8 53.1753 46.6089 123
   0  17  -8 53.2613 34.3135 134
   0  17  -8 105.667 33.3173 101
   0  17  -8 31.9611 32.5199 108
   0 -17   8 54.5328 30.6887  76
   0 -17   8 75.7238 32.6485  85
   0 -17   8 49.4861 27.5512  80
   0 -17  -9 1804.15 165.229  46
   0 -17   9 2380.27 167.690  41
   0  17   9 2535.81 143.493 177
   0  17   9 2214.80 141.250 165
   0  17  -9 2406.04 142.808 161
   0  17   9 2498.60 147.918 166
   0  17   9 2287.69 144.226 145
   0  17   9 2680.69 147.873 156
   0 -17   9 2670.36 142.588  52
   0  17  -9 2544.53 149.645 123
   0  17  -9 2661.37 145.182 129
   0  17  -9 2217.09 143.907 108
   0  17  -9 2292.71 142.705 101
   0 -17   9 2342.57 143.736  85
   0 -17   9 2583.99 143.953  76
   0 -17   9 2319.45 142.666  80
   0 -17  10-7.02966 44.4393  49
   0  17  10 106.454 33.1282 172
   0  17  10 107.387 32.5901 166
   0  17  10 128.908 25.4085 177
   0  17  10 110.967 34.1971 156
   0 -17  10 115.443 21.3109  52
   0  17 -10 84.2943 37.8332 123
   0 -17  10 141.569 31.3985 131
   0  17 -10 130.956 27.2600 129
   0  17 -10 92.9772 26.0494 108
   0 -17  10 96.7604 28.2892 112
   0  17 -10 92.6983 25.3470 101
   0 -17  10 119.194 25.4502  76
   0 -17  10 114.909 26.7454  85
   0  17  11 461.278 37.3997 178
   0  17  11 440.334 34.6667 166
   0  17  11 418.263 35.7529 172
   0  17 -11 400.520 39.4927 123
   0  17 -11 414.887 31.0211 129
   0 -17  11 392.231 35.1345 131
   0  17  11 418.847 36.4425 156
   0 -17  11 362.239 33.2959 112
   0 -17  11 427.470 31.3090  79
   0 -17  11 330.338 28.0214  93
   0 -17  11 405.297 31.3217  97
   0 -17  11 367.678 32.0722  85
   0 -17  11 357.426 31.2242  76
   0  17  12 1007.16 61.3222 156
   0  17 -12 1177.29 62.1486 128
   0  17 -12 1037.51 62.5820 123
   0 -17  12 950.872 60.5585 112
   0  17  12 1008.13 61.7767 178
   0  17  12 986.233 60.6239 172
   0  18   0 969.599 79.6815 164
   0  18   0 941.232 65.5452 168
   0  18   0 912.011 72.3900 166
   0  18   0 1027.47 69.8655 176
   0  18   0 884.189 73.3548 169
   0  18   0 939.578 72.9256 160
   0  18   0 929.459 74.0723 165
   0  18   0 996.179 75.2149 156
   0 -18   0 770.813 101.963  12
   0 -18   0 1059.56 100.047  15
   0 -18   0 931.124 92.5478  27
   0  18   0 850.945 95.4281  24
   0  18   0 1061.90 79.0643 120
   0  18   0 881.201 62.7568 129
   0  18   0 965.743 68.2897 130
   0  18   0 1067.13 75.2747 106
   0  18   0 1012.39 71.7849  91
   0 -18   1 827.972 87.0881  41
   0 -18   1 1033.59 100.812  32
   0  18   1 854.771 66.7649 169
   0  18   1 828.355 63.9567 178
   0  18   1 880.715 65.8514 160
   0  18   1 784.433 60.5571 176
   0  18   1 810.981 67.5059 166
   0  18  -1 780.879 67.2482 160
   0  18  -1 876.557 64.6301 176
   0  18   1 904.065 66.4060 165
   0  18  -1 798.511 67.3482 169
   0  18  -1 792.747 68.2148 165
   0  18   1 758.298 64.6861 177
   0  18   1 938.803 72.8146 164
   0  18   1 805.059 68.0307 156
   0  18  -1 766.223 68.7777 156
   0 -18  -1 739.160 85.4103  15
   0 -18  -1 772.930 98.5231  12
   0  18  -1 607.521 89.1589  24
   0 -18  -1 730.318 87.7069  27
   0  18   1 594.854 87.7778  24
   0 -18   1 757.870 95.0344  12
   0 -18   1 801.277 95.1921  15
   0  18   1 770.146 58.6703 130
   0  18  -1 825.192 62.9785 130
   0  18   1 845.252 72.2824 120
   0  18  -1 789.357 59.2830 129
   0  18   1 910.342 67.0024 106
   0  18   1 793.468 64.1964  91
   0  18   2 709.927 61.4072 166
   0  18   2 612.831 56.8444 177
   0  18  -2 656.253 60.4426 165
   0  18   2 673.363 63.4049 164
   0  18   2 605.192 56.7346 165
   0  18   2 602.515 55.8420 160
   0  18   2 621.622 52.0257 172
   0  18   2 617.383 56.9624 178
   0  18  -2 717.860 61.4601 167
   0  18   2 669.282 57.2927 169
   0  18   2 581.042 60.1706 156
   0  18  -2 657.407 53.7653 129
   0  18   2 699.367 59.1903 125
   0  18  -2 638.535 59.5981 137
   0  18   2 631.812 65.2118 120
   0  18  -2 725.430 57.9847 130
   0 -18   2 644.488 92.4635  36
   0 -18   2 638.207 87.0066  32
   0 -18   2 644.105 83.4512  41
   0  18  -2 670.066 54.6839 101
   0  18   2 714.657 59.0103 106
   0 -18  -2 602.787 77.1840  11
   0 -18  -2 544.530 81.7063  27
   0  18  -2 502.074 81.8544  24
   0  18   2 393.651 77.7108  24
   0 -18  -2 664.069 91.5994  12
   0 -18  -2 572.519 79.8269   9
   0 -18   2 435.589 86.1529  15
   0 -18   3 12.1825 75.8568  10
   0 -18  -3-6.06275 71.4164  12
   0 -18   3 43.9776 69.5612  15
   0  18  -3 54.6923 64.1093  24
   0 -18  -3 61.5072 57.6066  11
   0  18   3 86.6988 34.1104 160
   0  18  -3 80.7230 42.3090 165
   0  18   3 39.3165 38.1659 165
   0  18  -3 60.9048 44.2676 160
   0  18   3 84.6279 38.6592 169
   0  18   3 92.3675 35.9041 172
   0  18   3 56.0850 43.6602 164
   0  18  -3 59.8151 42.4841 167
   0  18   3 63.0714 36.5261 177
   0  18   3 86.4497 44.1176 166
   0  18   3 81.0725 40.4346 178
   0  18   3 39.1563 37.8048 125
   0  18   3 67.2014 44.1158 127
   0  18  -3 21.6314 35.1508 129
   0  18  -3 49.2042 46.1614 123
   0  18   3 106.293 47.7840 120
   0  18  -3 63.6746 40.4075 130
   0  18   3 35.5766 40.4523 116
   0  18  -3 67.3678 36.0416 101
   0 -18   3 111.245 67.7199  41
   0 -18  -3-9.26695 54.0581  30
   0 -18   3 10.9955 60.4914  32
   0 -18   3-4.37143 55.5945  42
   0 -18   3 23.7862 69.1483  36
   0 -18   4 2172.10 169.477  42
   0 -18   4 2796.65 180.104  41
   0 -18   4 2384.92 177.417  49
   0 -18   4 2369.64 180.482  36
   0  18   4 2271.67 149.681 166
   0  18   4 2338.52 145.505 177
   0  18   4 2351.58 147.660 164
   0  18   4 2413.49 147.525 178
   0  18  -4 2466.94 147.437 167
   0  18   4 2159.62 143.156 169
   0  18  -4 2499.54 147.296 160
   0  18   4 2406.09 146.776 172
   0  18   4 2389.05 145.761 165
   0  18  -4 2078.20 172.742  24
   0 -18   4 2645.67 180.882  15
   0  18  -4 2445.61 146.740 130
   0  18   4 2326.87 144.524 125
   0  18  -4 2483.24 151.319 123
   0  18  -4 2542.32 145.620 134
   0  18  -4 2364.80 144.396 101
   0  18   4 2236.68 146.280 116
   0  18   4 2513.54 145.146  91
   0  18   5 823.979 67.0246 172
   0  18   5 777.954 59.5681 169
   0  18   5 841.624 63.7195 165
   0  18  -5 895.030 66.4122 167
   0  18   5 848.255 68.1734 178
   0  18   5 730.381 63.0163 177
   0  18  -5 792.997 66.7474 160
   0 -18   5 768.858 57.0089  53
   0  18  -5 931.959 66.5148 129
   0  18  -5 687.666 71.1534 123
   0  18  -5 859.973 64.1053 134
   0  18   5 780.253 60.6587 125
   0  18  -5 791.344 61.5366 125
   0 -18   5 798.012 99.5236  49
   0 -18   5 589.533 83.5576  40
   0 -18   5 717.370 96.7565  41
   0 -18   5 703.663 97.6482  36
   0  18  -5 840.613 62.5519 101
   0  18   5 839.934 66.3733 116
   0  18  -5 761.268 92.5959  24
   0 -18  -5 683.156 106.229  18
   0 -18  -6 1457.96 134.599  35
   0 -18   6 1655.65 136.659  49
   0 -18   6 1871.51 137.823  41
   0  18   6 1888.14 108.105 172
   0  18   6 1673.41 109.043 166
   0  18  -6 1788.08 104.963 160
   0  18   6 1732.00 108.061 178
   0  18   6 1548.05 102.195 165
   0  18   6 1408.90 96.4092 169
   0  18   6 1735.19 103.545 177
   0 -18   6 1570.67 142.049  25
   0  18  -6 1750.56 111.443 123
   0  18   6 1663.22 99.7439 125
   0  18  -6 1451.55 98.6469 125
   0  18  -6 1668.52 104.909 130
   0  18   6 1668.18 105.578 116
   0  18  -6 1508.90 101.895 101
   0 -18   6 1477.85 98.3459  80
   0 -18   7 1955.59 137.728  41
   0 -18   7 1628.47 133.816  49
   0 -18   7 1578.98 137.843  31
   0  18   7 1667.13 106.536 156
   0  18   7 1666.77 107.036 178
   0  18   7 1611.63 100.620 165
   0  18   7 1726.26 106.240 172
   0  18   7 1747.88 108.519 166
   0  18   7 1626.55 101.689 177
   0  18  -7 1722.09 101.515 160
   0  18  -7 1582.20 108.639 123
   0  18  -7 1771.06 103.186 134
   0  18   7 1428.23 95.3555 125
   0  18  -7 1501.67 100.597 101
   0  18  -7 1539.43 102.148 108
   0 -18   7 1706.98 101.005  76
   0 -18   7 1409.16 97.6994  80
   0 -18   8 87.9956 58.2155  49
   0 -18  -8 91.8092 61.5290  46
   0  18   8 110.624 40.8713 178
   0  18   8 117.724 29.3900 165
   0  18   8 106.196 31.6727 177
   0  18   8 149.087 41.3059 166
   0  18   8 193.791 41.5013 172
   0  18   8 141.100 40.7984 156
   0  18  -8 167.864 44.3024 123
   0  18  -8 149.747 35.5892 129
   0  18  -8 109.279 31.7634 101
   0  18  -8 96.9583 32.5738 108
   0 -18   8 154.700 26.7783  80
   0 -18   8 115.923 29.5673  76
   0 -18   8 163.143 31.7902  85
   0  18   9 299.774 40.1176 166
   0  18   9 269.735 32.5176 177
   0  18   9 288.034 39.9685 156
   0 -18   9 346.015 30.8601  52
   0 -18   9 289.880 38.3323 131
   0  18  -9 316.276 44.6835 123
   0  18  -9 288.592 35.3002 129
   0  18  -9 200.656 33.5269 108
   0  18  -9 298.523 32.3818 101
   0 -18   9 216.305 31.6946  85
   0 -18   9 327.920 32.3707  76
   0  18  10 226.366 31.9310 172
   0  18  10 196.391 31.2136 166
   0  18  10 192.628 32.4191 156
   0 -18 -10 130.980 23.4069  75
   0  18 -10 257.030 26.9552 129
   0 -18  10 232.190 29.5104 131
   0  18 -10 168.878 34.3555 123
   0 -18  10 166.325 27.0991 112
   0  18 -10 118.443 21.9612 101
   0 -18  10 236.897 26.6039  97
   0 -18  10 230.445 25.9044  79
   0 -18  10 220.658 25.1188  76
   0 -18  10 191.922 26.0122  85
   0  18 -11 419.122 30.6663 168
   0  18  11 338.449 29.4051 166
   0  18  11 367.386 30.7788 172
   0  18  11 452.219 32.0323 156
   0 -18  11 350.732 30.1411 131
   0  18 -11 412.292 34.1314 123
   0 -18  11 331.701 29.0517 112
   0 -18  11 298.938 27.7903  85
   0 -18  11 419.475 27.9207  97
   0 -18  11 371.502 27.7833  76
   0  19   0 32.9624 39.8716 165
   0  19   0 10.8258 33.4864 176
   0  19   0-19.2457 26.2745 168
   0  19   0 64.6797 42.5979 169
   0  19   0 35.1457 50.8728 164
   0  19   0 50.4454 41.2958 160
   0  19   0 63.5907 44.4042 156
   0 -19   0-63.4229 65.0086  12
   0 -19   0-14.1396 56.3133  15
   0  19   0-52.8186 63.8869  24
   0  19   0-19.3416 32.6915 130
   0  19   0-45.0398 50.5596 120
   0  19   0 4.48451 42.6481 125
   0 -19   0 50.2475 64.1681  32
   0  19   0 67.8119 39.1034  91
   0  19   1 2023.63 122.744 160
   0  19  -1 2167.23 125.126 160
   0  19   1 1977.62 125.201 165
   0  19  -1 2013.09 122.417 176
   0  19   1 1849.50 124.932 166
   0  19  -1 1961.94 125.766 167
   0  19   1 1790.32 122.911 169
   0  19  -1 2060.94 125.515 165
   0  19   1 1936.74 127.778 164
   0  19  -1 2058.42 120.549 168
   0  19   1 1956.12 126.101 156
   0 -19  -1 1970.51 157.886  12
   0  19   1 1472.58 144.899  24
   0 -19   1 1835.77 149.825  15
   0 -19  -1 1782.48 145.284  27
   0  19  -1 1691.65 148.566  24
   0  19  -1 2054.33 118.694 129
   0  19  -1 2180.11 125.808 125
   0  19   1 1697.78 116.995 130
   0  19   1 2109.25 128.363 120
   0  19  -1 1905.95 121.146 130
   0 -19   1 1905.84 143.845  49
   0 -19   1 1787.39 142.649  41
   0 -19   1 2037.62 153.834  32
   0  19   1 2090.06 123.369  91
   0  19  -1 2047.58 123.358  91
   0  19   2 794.325 66.9346 156
   0  19  -2 780.085 64.6020 137
   0  19   2 827.585 70.0556 120
   0  19  -2 898.864 59.3719 129
   0  19  -2 714.520 61.8846 130
   0  19   2 749.808 64.2723 125
   0  19   2 717.469 65.0608 166
   0  19  -2 773.523 65.3880 165
   0  19   2 652.515 54.0545 172
   0  19  -2 737.062 64.6406 167
   0  19  -2 817.422 62.8096 176
   0  19   2 722.137 62.6081 177
   0  19   2 618.877 61.1617 178
   0  19   2 737.380 60.6202 160
   0  19   2 704.958 67.9919 164
   0  19   2 714.049 62.1817 169
   0  19   2 814.740 63.2487 165
   0 -19   2 628.344 96.0210  36
   0 -19   2 727.228 87.3784  41
   0 -19   2 798.742 92.9042  32
   0 -19   2 809.209 90.2216  49
   0 -19  -2 764.495 99.1164  12
   0 -19   2 731.782 94.5836  15
   0 -19  -2 743.014 87.2184  27
   0  19  -2 513.875 85.5772  24
   0  19  -3 174.643 65.5545  24
   0 -19   3 218.897 73.3696  15
   0 -19  -3 201.148 73.7865  12
   0 -19  -3 193.796 64.7129  27
   0  19  -3 305.590 49.8701 160
   0  19   3 215.919 43.1735 178
   0  19   3 141.015 40.4525 177
   0  19  -3 238.553 46.2954 167
   0  19   3 296.151 46.9714 166
   0  19   3 265.030 48.6890 164
   0  19   3 273.902 42.9289 165
   0  19   3 262.698 39.2816 172
   0  19   3 245.474 37.4107 160
   0  19   3 240.312 41.4674 169
   0  19  -3 311.019 44.2576 130
   0  19   3 272.599 44.4094 125
   0  19  -3 267.022 40.0602 129
   0  19   3 362.677 53.5070 120
   0  19   3 226.070 45.4638 116
   0  19  -3 230.778 40.7498 101
   0 -19   3 353.073 73.8457  32
   0 -19   3 281.039 70.8156  49
   0 -19   3 281.172 69.7102  41
   0 -19   3 166.414 73.5634  36
   0 -19   4-68.6082 80.1407  31
   0 -19   4 51.1782 62.9016  41
   0 -19   4 95.1606 66.3308  49
   0 -19   4 58.4357 68.5093  36
   0 -19  -4 51.0905 59.9842  34
   0  19  -4 5.46834 59.1266  24
   0 -19   4 60.2428 67.2970  15
   0  19  -4 65.7264 40.1735 130
   0  19  -4 116.431 37.5154 129
   0  19  -4 66.6260 36.9245 125
   0  19   4 78.2800 36.1693 125
   0  19   4 68.5238 34.9409 169
   0  19   4 91.5398 44.5843 166
   0  19   4 76.7553 37.4811 172
   0  19   4 56.8758 39.4930 178
   0  19   4 46.0661 36.5945 177
   0  19  -4 88.9374 45.0661 160
   0  19  -4 84.7255 41.5138 167
   0  19   4 82.8158 42.0392 164
   0  19   4 70.0354 37.2885 165
   0  19   4 32.3593 41.2864 116
   0  19  -4 38.8700 35.0246 101
   0  19   4 74.9942 38.3205  91
   0  19  -5 71.6975 36.5606 129
   0  19  -5 87.3830 32.5771 125
   0  19   5 90.6207 33.6657 125
   0  19  -5 73.2725 45.9109 123
   0  19   5 106.175 41.3269 178
   0  19   5 151.673 37.9147 177
   0  19  -5 116.972 42.7643 160
   0  19   5 105.580 30.9246 169
   0  19   5 76.7408 38.3494 172
   0  19   5 83.9470 36.5767 165
   0  19   5 83.6395 41.0469 116
   0  19  -5 132.434 35.8965 101
   0 -19   5 138.591 66.9509  41
   0 -19   5 63.4912 63.4439  49
   0 -19  -5 69.1584 55.3346  30
   0 -19   5 90.4057 67.3878  36
   0 -19   6 49.6195 61.3290  41
   0 -19  -6-4.88671 59.5514  35
   0 -19  -6 14.9008 54.5933  30
   0 -19   6-15.3092 61.2876  49
   0  19  -6 34.4651 27.1677 125
   0  19  -6-17.8834 45.3793 123
   0  19  -6 19.4914 35.2413 129
   0  19  -6 20.0032 38.1997 130
   0  19   6 32.4041 28.4365 125
   0  19   6-1.40855 38.0298 172
   0  19  -6 14.8671 37.8574 160
   0  19   6 49.9981 33.3319 165
   0  19   6 14.4509 31.7694 177
   0  19   6 71.1073 41.0065 178
   0  19  -6 31.6796 32.6960 101
   0  19   6 77.9092 40.4681 116
   0 -19   6 13.2028 27.5423  76
   0 -19   7 140.999 59.6859  49
   0 -19   7 137.028 58.6776  41
   0  19   7 100.556 42.7787 166
   0  19  -7 213.858 36.4696 160
   0  19   7 165.526 33.1367 177
   0  19   7 155.701 40.4736 172
   0  19   7 127.758 32.3936 165
   0  19   7 159.995 40.8026 178
   0  19  -7 150.817 44.5865 123
   0  19  -7 178.509 32.5839 101
   0 -19   7 155.925 31.2779  85
   0 -19   7 228.382 30.6981  76
   0  19  -7 133.066 26.5026  91
   0 -19   8 159.921 54.6521  49
   0  19   8 166.777 38.1110 172
   0  19   8 263.747 39.5306 178
   0  19   8 194.036 38.6886 166
   0  19   8 164.253 30.9148 177
   0  19   8 204.288 39.1714 156
   0 -19   8 271.523 30.3505  52
   0  19  -8 216.456 41.5413 123
   0  19  -8 207.203 34.0039 129
   0  19  -8 204.058 30.9696 101
   0 -19   8 178.170 29.7660  85
   0 -19   8 231.369 29.5410  76
   0  19   9 193.914 33.8456 178
   0  19   9 193.053 33.4190 166
   0  19  -9 181.718 35.3677 123
   0 -19   9 202.780 30.3597 131
   0  19  -9 132.198 27.4884 129
   0  19   9 159.468 33.2765 156
   0 -19   9 183.678 28.3877 112
   0  19  -9 129.258 23.9413 101
   0 -19   9 142.497 24.2092  76
   0 -19   9 142.580 24.8883  85
   0  19  10 38.3457 22.4123 166
   0  19 -10 34.0724 23.1649 168
   0  19 -10 24.3865 18.6951 164
   0  19 -10 60.4672 26.6351 123
   0 -19  10 75.2906 21.4446 131
   0  19 -10 57.4889 19.1005 129
   0 -19  10 20.9507 19.4490 112
   0  19  10 42.6729 24.4972 156
   0 -19  10 40.3798 18.9601  97
   0 -19  10 41.7821 17.2285  85
   0 -19  10 47.0729 16.7131  76
   0  19  11 400.414 28.7517 156
   0  19  11 387.949 28.1964 172
   0  19 -11 457.552 29.5215 176
   0  20   0 1127.87 82.3735 167
   0  20   0 1081.25 80.6592 165
   0  20   0 1161.21 87.2257 164
   0  20   0 1115.17 79.7991 160
   0  20   0 1088.33 73.6268 176
   0  20   0 1056.81 82.3837 156
   0  20   0 704.272 98.1522  24
   0  20   0 1039.25 73.8259 130
   0  20   0 1161.98 81.9201 125
   0  20   0 1175.31 85.7840 120
   0 -20   0 1130.82 107.872  32
   0  20   0 1174.97 79.6051  91
   0  20   1 130.005 40.8994 169
   0  20   1 91.0084 40.7906 160
   0  20  -1 116.027 30.0031 168
   0  20  -1 110.464 45.1599 167
   0  20   1 136.968 41.7551 165
   0  20  -1 114.169 43.8573 160
   0  20  -1 209.504 36.5154 176
   0  20  -1 107.509 42.4590 165
   0  20   1 94.8431 47.6448 164
   0  20   1 104.224 44.7900 156
   0  20   1 159.202 61.4690  24
   0 -20   1 98.8930 61.3643  15
   0  20  -1 73.8222 60.0541  24
   0  20  -1 68.4782 36.0903 130
   0  20   1 99.1184 49.9218 120
   0  20  -1 133.509 50.9875 120
   0  20  -1 100.712 43.0947 125
   0  20   1 47.5641 24.3948 130
   0  20  -1 109.907 26.5563 129
   0  20   1 107.887 40.1329  91
   0  20  -1 88.6206 39.1231  91
   0 -20   1 48.4937 59.6502  32
   0 -20   1 188.129 72.3607  36
   0 -20  -1 5.45119 59.6378  32
   0 -20   2 370.413 69.9286  32
   0 -20   2 298.175 63.9591  49
   0 -20   2 367.646 76.4695  36
   0 -20   2 133.501 56.1033  41
   0  20  -2 327.122 40.3254 168
   0  20  -2 285.686 49.0912 167
   0  20   2 262.893 44.1805 165
   0  20   2 261.943 46.5802 166
   0  20  -2 329.813 49.4392 165
   0  20  -2 252.167 42.5861 176
   0  20   2 260.019 41.8764 160
   0  20   2 347.135 45.7043 169
   0  20   2 331.067 51.0577 164
   0  20   2 240.557 48.7708 156
   0 -20  -2 183.357 62.3774  27
   0  20  -2 275.040 68.4627  24
   0  20  -2 246.326 35.5488 129
   0  20   2 300.843 46.8771 125
   0  20   2 274.042 52.4909 120
   0  20  -2 201.201 45.1110 125
   0  20  -2 231.728 41.7520 130
   0  20  -2 370.385 48.6506 137
   0  20   2 254.928 45.6719 116
   0  20  -2 330.637 42.8010  91
   0 -20   3 541.420 75.1321  49
   0 -20   3 451.979 74.6309  41
   0 -20   3 463.626 81.9193  36
   0  20  -3 542.827 51.4572 176
   0  20   3 485.023 54.4686 164
   0  20   3 469.873 49.4041 178
   0  20  -3 455.002 53.8623 167
   0  20   3 467.378 53.1136 166
   0  20   3 506.560 49.7163 165
   0  20   3 335.887 39.8704 172
   0  20   3 501.612 42.5133 160
   0  20   3 435.104 47.9673 169
   0  20   3 415.177 48.2142 177
   0  20   3 459.019 54.4886 156
   0  20  -3 430.533 48.9881 130
   0  20   3 472.020 49.9150 125
   0  20  -3 431.782 49.0502 125
   0  20  -3 499.731 45.5580 129
   0  20  -3 370.732 46.5301  91
   0  20   3 442.489 52.1826 116
   0 -20  -3 311.989 67.3332  27
   0 -20   4 1570.89 125.789  41
   0 -20   4 1468.50 138.704  31
   0 -20   4 1452.41 124.063  49
   0 -20   4 1355.18 127.322  36
   0 -20  -4 1385.46 123.519  27
   0  20   4 1530.13 95.7516 125
   0  20  -4 1465.13 97.5521 130
   0  20  -4 1445.05 95.8036 125
   0  20   4 1507.09 98.8918 137
   0  20  -4 1781.80 97.2578 129
   0  20  -4 1538.79 92.1156 128
   0  20   4 1547.60 101.766 166
   0  20  -4 1691.09 99.1227 167
   0  20   4 1420.84 95.1721 172
   0  20   4 1451.20 97.9030 178
   0  20   4 1334.54 93.9920 169
   0  20   4 1409.29 95.9172 177
   0  20   4 1484.16 96.6119 165
   0  20   4 1547.10 99.3086 164
   0  20  -4 1542.77 99.1030 160
   0  20   4 1481.71 98.3047 116
   0  20  -4 1244.13 94.3501 101
   0  20  -4 1406.29 94.8780  91
   0 -20   5 270.805 79.0330  31
   0 -20   5 277.574 68.2524  41
   0 -20   5 332.283 69.3664  49
   0  20   5 394.807 40.7505 125
   0  20  -5 463.749 44.4209 129
   0  20  -5 372.518 39.4630 125
   0  20   5 341.119 46.1816 178
   0  20   5 359.352 34.6786 169
   0  20  -5 392.460 48.2768 160
   0  20   5 383.610 42.0485 165
   0  20   5 434.920 44.4041 172
   0  20   5 343.875 42.7684 177
   0  20   5 425.391 48.0339 116
   0  20  -5 365.398 40.9053 101
   0 -20   5 321.109 34.5062  76
   0  20  -5 317.708 39.7594  91
   0 -20   6 2295.62 153.303  49
   0 -20   6 2013.97 150.215  41
   0  20   6 1986.53 121.206 125
   0  20  -6 2317.17 125.780 129
   0  20  -6 1849.01 122.409 101
   0 -20   6 1847.58 121.789  85
   0 -20   6 2091.68 121.658  76
   0  20  -6 1779.65 120.811  91
   0  20   6 2175.35 127.264 178
   0  20   6 2458.35 127.127 172
   0  20   6 1900.15 123.623 177
   0  20   6 2144.58 123.998 165
   0  20  -6 2306.12 125.174 160
   0 -20   7 57.4671 52.1958  49
   0  20   7 47.2383 33.0126 172
   0  20   7 44.3866 23.8240 165
   0  20   7 9.12199 36.1531 166
   0  20   7 67.8264 34.9598 178
   0  20  -7 85.8261 30.8365 160
   0  20   7 32.0269 27.5760 177
   0  20  -7 28.5573 26.5180 101
   0 -20   7 51.4530 23.4700  76
   0 -20   7 86.9523 24.7730  85
   0  20   8 141.285 32.7212 178
   0  20  -8 71.8783 33.4809 164
   0  20   8 71.2326 32.3130 166
   0  20   8 76.8933 30.3880 172
   0  20   8 81.2428 32.6424 156
   0 -20   8 127.469 23.6291  52
   0  20  -8 85.8730 23.0057 101
   0 -20   8 91.4982 21.5598  76
   0 -20   8 43.3662 22.3264  85
   0  20   9 253.650 32.0936 156
   0  20   9 231.280 31.5684 166
   0  20  -9 305.837 31.3993 168
   0  20   9 317.541 31.8133 172
   0  20   9 263.073 32.3326 178
   0  20  -9 263.171 30.3443 164
   0 -20   9 256.147 29.2946 131
   0  20  -9 302.065 28.3111 129
   0  20   9 293.611 29.2218 137
   0  20  -9 307.844 29.7586 128
   0 -20   9 275.119 27.6799 112
   0 -20   9 283.723 27.5288  79
   0 -20   9 281.033 25.2332  76
   0 -20   9 242.305 24.8585  85
   0 -20   9 315.940 27.9711  97
   0  20  10 826.694 50.2380 156
   0  20  10 698.655 47.9406 137
   0  20 -10 821.034 48.9393 128
   0  20  10 793.673 50.0689 178
   0  20 -10 876.972 50.4469 176
   0  20 -10 852.132 49.7152 168
   0 -20  10 703.958 48.1857 112
   0 -20  10 781.725 47.4206  93
   0  21   0 9.87060 48.2478 164
   0  21   0-4.52248 39.4047 160
   0  21   0 59.8113 40.3386 165
   0  21   0-78.5083 43.7687 167
   0  21   0 9.75004 40.9022 125
   0  21   0-26.5163 46.3875 120
   0 -21   0-144.210 71.3497  36
   0  21   0 10.7526 37.9850  91
   0  21   1 505.512 54.5432 156
   0  21  -1 484.009 52.3771 160
   0  21   1 527.727 57.5374 164
   0  21   1 524.764 49.0728 160
   0  21  -1 444.371 51.2376 165
   0  21   1 414.221 49.5272 165
   0  21  -1 420.678 40.0700 176
   0  21  -1 426.498 37.3642 168
   0  21  -1 451.319 53.9160 167
   0  21  -1 466.499 57.8607 120
   0  21  -1 380.284 44.5388 130
   0  21   1 408.507 55.7524 120
   0  21  -1 504.502 52.6448 125
   0  21   1 447.666 49.9782  91
   0  21  -1 516.826 48.6775  91
   0 -21   1 542.280 82.8789  36
   0 -21  -1 343.959 69.2038  32
   0 -21  -2 2416.94 186.396  32
   0 -21   2 2471.34 191.678  36
   0  21   2 2646.78 165.142 156
   0  21   2 2560.54 159.883 160
   0  21  -2 2794.15 164.521 167
   0  21  -2 2706.70 160.457 168
   0  21  -2 2671.88 160.957 176
   0  21   2 2603.49 163.014 165
   0  21   2 2706.36 165.825 164
   0  21   2 2802.93 165.746 120
   0  21   2 2862.69 164.323 125
   0  21  -2 2772.68 158.971 129
   0  21  -2 2985.97 164.513 125
   0  21  -2 2589.78 160.951 130
   0  21  -2 2804.89 167.193 120
   0  21   2 2748.44 163.824 116
   0  21  -2 2774.62 162.255  91
   0 -21   3 4.17835 50.2013  49
   0 -21   3 17.2745 71.0084  31
   0 -21   3 20.5107 51.7701  41
   0 -21   3-5.27262 59.4746  36
   0 -21  -3-18.0569 55.5497  34
   0  21   3 49.0286 42.4379 156
   0  21  -3 80.5126 36.3467 125
   0  21  -3 23.1952 35.0238 130
   0  21   3 33.9301 36.6231 125
   0  21  -3 34.6338 29.4697 129
   0  21  -3 24.3065 32.7084 168
   0  21  -3 51.7644 40.1598 167
   0  21   3 22.6263 39.0570 166
   0  21   3 78.0617 40.8276 164
   0  21  -3 66.7701 35.6526 176
   0  21   3 39.6136 36.0935 165
   0  21  -3-23.3846 50.5495 164
   0  21   3 17.3765 39.3454 116
   0  21  -3 18.0930 33.6320  91
   0 -21   4 776.307 101.029  31
   0 -21   4 858.178 89.3566  49
   0 -21   4 725.537 95.3619  36
   0 -21   4 915.619 89.6432  41
   0  21  -4 986.198 65.2663 129
   0  21   4 978.378 66.4186 125
   0  21   4 945.670 68.4868 137
   0  21  -4 945.320 65.8778 125
   0  21   4 898.891 71.7577 166
   0  21  -4 1024.78 69.7507 167
   0  21  -4 901.840 68.2101 176
   0  21   4 894.989 61.1294 172
   0  21  -4 967.489 70.2292 160
   0  21  -4 957.035 78.1987 164
   0  21   4 827.957 66.0096 165
   0  21  -4 984.608 67.8258 168
   0  21   4 924.682 69.1840 116
   0  21  -4 789.679 64.2235  91
   0 -21   5 79.1450 53.5317  49
   0 -21   5 32.8413 50.8001  41
   0  21  -5 110.740 31.9207 129
   0  21  -5 109.966 28.5076 125
   0  21   5 99.3913 34.7471 137
   0  21   5 101.623 29.7686 125
   0  21   5 97.9733 31.8734 177
   0  21  -5 124.804 36.5143 176
   0  21   5 85.5392 30.2772 172
   0  21   5 133.526 40.5574 166
   0  21  -5 119.098 37.9524 160
   0  21  -5 29.4868 44.9415 164
   0  21   5 104.653 31.3434 165
   0  21   5 69.4341 34.5981 178
   0  21   5 111.602 36.9169 116
   0 -21   5 120.502 24.4202  85
   0  21  -5 103.181 29.4419  91
   0  21  -6 2.58316 40.0024 164
   0  21   6 9.78449 31.9748 178
   0  21   6 44.2836 29.5571 172
   0  21  -6 24.1316 34.0852 176
   0  21   6 17.8311 26.7421 165
   0  21  -6 20.7788 32.3015 160
   0  21   6 37.8466 27.0358 177
   0  21   6 19.5078 30.5112 137
   0  21   6 28.6384 20.9143 125
   0  21  -6 34.1267 28.4322 129
   0 -21   6-27.1172 49.9467  49
   0 -21   6-1.50360 21.3558  85
   0 -21   6 6.42625 19.2597  76
   0  21  -6 12.5874 22.5094  91
   0  21   7 590.277 48.2751 137
   0  21  -7 665.868 47.1389 129
   0 -21   7 637.302 44.9519  52
   0  21  -7 748.721 50.9322 168
   0  21  -7 657.418 50.5105 176
   0  21   7 660.047 49.6448 178
   0  21   7 668.901 51.6947 166
   0  21  -7 575.576 52.9238 164
   0  21   7 644.633 47.6228 172
   0 -21   7 555.077 42.0530  76
   0 -21   7 537.046 42.3504  85
   0  21   8 1269.24 77.1433 178
   0  21   8 1305.88 78.0234 166
   0  21   8 1318.65 76.4768 172
   0  21  -8 1197.37 77.0337 164
   0  21  -8 1367.93 77.4470 176
   0  21   8 1418.38 76.2693 137
   0 -21   8 1119.04 74.5776 131
   0 -21   8 1159.59 74.4895 112
   0 -21   8 1142.32 72.4835  76
   0 -21   8 1027.71 72.1378  85
   0 -21   8 1402.12 74.9711  79
   0  21   9 352.979 29.4747 156
   0  21   9 297.872 26.5895 137
   0  21   9 320.384 27.5442 172
   0  21  -9 348.813 28.4880 176
   0 -21   9 311.682 25.5938 112
   0 -21   9 353.199 26.2022  97
   0  22   0 510.860 57.2919 120
   0  22   0 657.627 54.4842 125
   0  22   0 594.861 55.3147 167
   0  22   0 515.372 52.0948 165
   0  22   0 537.260 52.0086 160
   0  22   0 634.234 59.9685 164
   0  22   0 547.202 50.7180  91
   0 -22  -1 2612.68 204.407  36
   0 -22   1 2521.84 203.589  36
   0  22  -1 3101.50 179.261 160
   0  22   1 3110.64 182.569 164
   0  22   1 2982.54 177.251 160
   0  22  -1 3057.50 180.574 167
   0  22  -1 3000.61 183.897 164
   0  22   1 2985.25 179.447 165
   0  22   1 3021.52 181.145 120
   0  22  -1 3033.12 181.812 120
   0  22  -1 3265.58 180.684 125
   0  22   1 3110.47 180.159 116
   0  22  -1 3051.74 178.457  91
   0  22   1 2956.65 178.640  91
   0  22   2 1146.05 80.0160 156
   0  22   2 1049.14 76.8552 165
   0  22  -2 1133.48 78.3028 167
   0  22   2 1031.40 79.3558 164
   0  22   2 1090.82 72.6863 160
   0  22  -2 1086.84 78.4295 160
   0  22  -2 1104.25 81.4663 120
   0  22  -2 1222.31 77.3585 125
   0  22   2 1015.79 77.7172 116
   0  22  -2 1139.92 75.2924  91
   0  22   3 467.380 50.8261 156
   0  22  -3 396.380 57.2686 164
   0  22  -3 541.492 43.5672 168
   0  22   3 478.565 50.1260 167
   0  22   3 498.561 46.0896 165
   0  22  -3 556.667 50.8123 167
   0  22   3 512.322 50.3229 164
   0  22  -3 548.896 47.0042 125
   0  22  -3 466.606 40.5710 129
   0  22  -3 505.970 54.0617 120
   0  22   3 440.047 47.0928 125
   0  22   3 506.478 48.6562 116
   0  22  -3 442.084 44.6376  91
   0 -22   4 401.672 60.2174  49
   0  22   4 471.378 46.3594 167
   0  22  -4 501.603 54.0625 164
   0  22   4 450.237 42.9588 165
   0  22  -4 472.210 41.6750 176
   0  22  -4 453.991 46.9163 160
   0  22  -4 489.001 42.8079 168
   0  22   4 423.714 48.9600 156
   0  22   4 457.887 45.0578 137
   0  22  -4 418.058 51.5187 120
   0  22   4 441.892 42.3182 125
   0  22  -4 479.547 41.6778 125
   0  22  -4 477.932 40.2562 129
   0  22   4 446.670 46.0014 116
   0  22  -4 402.454 41.0659  91
   0  22   5 2612.24 153.544 166
   0  22  -5 2535.73 150.824 176
   0  22  -5 2767.39 151.429 168
   0  22  -5 2670.07 150.972 160
   0  22  -5 2837.02 156.000 164
   0  22   5 2435.56 149.468 165
   0  22   5 2559.10 151.186 167
   0  22  -5 2425.59 147.852 125
   0  22   5 2564.96 151.627 137
   0  22  -5 2649.57 149.853 129
   0  22   5 2539.76 148.881 125
   0 -22   5 2761.93 149.907  52
   0  22   5 2760.29 152.055 116
   0  22  -5 2175.86 147.690  91
   0  22  -6 2081.58 129.352 164
   0  22  -6 2119.80 126.027 176
   0  22   6 1922.94 124.898 167
   0  22  -6 2236.27 126.861 168
   0  22   6 2223.05 126.827 137
   0  22  -6 2191.29 125.295 129
   0 -22   6 2140.27 124.701  52
   0  22  -7 536.733 39.3814 176
   0  22  -7 505.141 43.1273 164
   0  22  -7 561.489 40.4233 168
   0  22   7 481.690 37.3555 172
   0 -22   7 484.988 36.6454  79
   0  22  -7 534.022 38.1155 129
   0  22   7 532.466 39.5653 137
   0 -22   7 424.157 36.8450 131
   0  22  -8 203.813 22.3260 168
   0  22  -8 151.203 19.8861 176
   0  22   8 189.790 19.3358 172
   0  22  -8 159.089 22.3643 164
   0 -22   8 121.932 17.0954 112
   0 -22   8 158.331 19.4508  97
   0  22  -8 120.155 23.6168 120
   0  22   8 173.486 20.6119 137
   0  23   0 23.8471 32.9657 160
   0  23   0 58.7351 36.2630 167
   0  23   0 29.7382 40.5958 164
   0  23   0-10.6348 35.3486 116
   0  23   0 30.8917 31.3789  91
   0  23   0-9.79650 33.3978 125
   0  23   0 37.8534 37.7730 120
   0  23   1 1701.81 108.567 164
   0  23   1 1715.95 105.126 165
   0  23  -1 1801.03 106.763 167
   0  23   1 1626.49 102.784 160
   0  23  -1 1757.90 105.488 160
   0  23  -1 1759.08 110.452 164
   0  23  -1 1735.80 105.859 125
   0  23  -1 1594.34 107.505 120
   0  23   1 1691.68 106.065 116
   0  23  -1 1671.09 103.828  91
   0  23   1 1582.48 104.043  91
   0  23   2 354.088 39.9007 165
   0  23  -2 419.957 43.2992 160
   0  23   2 379.751 44.2939 164
   0  23  -2 369.311 43.2039 167
   0 -23   2 316.088 31.4033  52
   0  23  -2 415.055 41.0904 125
   0  23  -2 404.519 46.1838 120
   0  23   2 345.321 42.9094 116
   0  23  -2 371.116 38.9624  91
   0  23   3 1504.74 94.6954 165
   0  23   3 1573.57 97.1845 167
   0  23   3 1397.81 97.7685 156
   0 -23   3 1485.75 91.7473  52
   0  23  -3 1538.56 98.1483 120
   0  23  -3 1620.60 94.8055 125
   0  23   3 1610.97 95.2816 125
   0  23   3 1569.20 96.3600 116
   0  23  -3 1478.73 93.5633  91
   0  23  -4 7.66638 30.2895 160
   0  23  -4 44.6435 38.0662 164
   0  23   4 49.7769 25.5523 165
   0  23   4 0.85661 30.8612 167
   0  23   4 56.0771 25.7293 125
   0  23  -4 13.0524 34.4333 120
   0  23   4 22.0418 28.8207 137
   0  23  -4 37.6847 23.6024 125
   0  23   4 14.7520 32.8106 156
   0  23   4 52.1271 30.6407 116
   0  23  -4 25.6292 23.2064  91
   0  23   5 31.7856 26.7496 167
   0  23  -5 144.311 34.8324 164
   0  23  -5 44.8078 26.9909 160
   0  23  -5 51.6672 23.6747 168
   0  23  -5 70.2134 19.7691  91
   0 -23   5 65.4476 18.3395  79
   0  23   5 78.3728 21.4703 125
   0  23  -5 49.4834 31.6890 120
   0  23   5 46.1059 26.4089 137
   0  23  -5 36.5338 17.9390 125
   0  23  -5 38.8987 20.5313 129
   0 -23   6 259.338 23.9610 112
   0  23   6 265.960 27.2081 167
   0  23  -6 364.702 29.0392 168
   0  23  -6 378.975 35.4594 164
   0 -23   6 237.259 24.5418 131
   0  23  -6 301.568 33.3841 120
   0  23   6 367.241 30.9494 137
   0  23  -7 63.5915 16.6231 168
   0  23  -7 72.1475 21.3357 164
   0 -23   7 30.1133 14.8871  97
   0  23   7 46.7760 16.5146 137
   0  24   0 347.229 39.4472 167
   0  24   0 390.111 35.6271 160
   0  24   0 324.335 41.8162 164
   0  24   0 327.099 38.5152 116
   0  24   0 330.188 35.3351  91
   0  24   0 297.962 37.0804 125
   0  24  -1 1554.32 97.7660 160
   0  24  -1 1684.40 102.330 164
   0  24  -1 1627.26 99.3340 167
   0  24   1 1700.09 101.166 164
   0  24   1 1554.04 98.9068 116
   0  24  -1 1660.03 99.1301 116
   0  24  -1 1457.69 97.0077  91
   0  24  -1 1670.11 98.5789 125
   0  24  -2 481.426 43.0552 160
   0  24   2 490.422 42.7454 116
   0  24  -2 510.231 40.3160  91
   0  24  -2 469.559 41.3781 125
   0  24   2 547.051 42.7372 125
   0  24   3 47.6839 27.8670 167
   0  24   3 80.0766 28.2649 116
   0  24  -3 68.7588 22.9661  91
   0  24   3 67.8313 27.1004 137
   0  24   3 118.356 25.5790 125
   0  24  -3 49.6847 23.3655 125
   0  24   4 175.500 27.7180 167
   0  24  -4 174.560 33.0362 164
   0  24  -4 150.156 21.7473  91
   0  24   4 207.012 23.9625 125
   0  24   4 189.373 26.9189 137
   0  24  -4 167.852 21.5844 125
   0  24   5 598.809 43.7021 167
   0 -24   5 589.711 40.8516  97
   0  24  -6 233.970 24.7931 164
   0  24   6 228.002 21.0748 137
   0  25   0 12.7259 24.3069 116
   0  25   0 57.7611 25.6179 167
   0  25   0 60.9326 27.7800 164
   0  25   0 16.4697 23.6901 125
   0  25  -1 734.863 51.8398 116
   0  25   1 773.212 51.9817 116
   0  25  -1 786.520 54.4215 164
   0  25  -1 737.727 50.6613 125
   0  25  -2 102.189 24.3542 116
   0  25   2 106.433 24.5691 116
   0  25  -2 94.1523 21.0753 125
   0  25   2 80.7723 22.6407 125
   0  25   3 989.739 64.8755 167
   0  25   3 1153.14 64.0903 125
   0  25  -3 1007.36 62.4278 125
   0  25  -4 60.1193 22.2256 164
   0  25   4 92.8483 17.5197 167
   0  26   0 2960.56 166.848 116
   0  26   0 2919.96 166.487 125
   0  26  -1 17.4725 15.9273 116
   0  26   1 44.6203 16.6110 116
   0  26  -1 18.0101 13.7357 125
   1   0 -15 22.4465 22.5126 175
   1   0 -15 35.0721 22.3272 159
   1   0 -15 4.78271 20.7131 104
  -1   0  15 35.4868 19.1556  82
   1   0 -15 24.4351 14.8529  89
   1   0 -14 114.140 32.3710 159
  -1   0  14 136.224 30.2980 163
   1   0 -14 171.152 34.2590 175
   1   0 -14 143.350 26.9368  67
  -1   0  14 174.467 29.7208 111
   1   0 -14 136.496 31.5863 104
   1   0 -14 169.881 31.9020 105
   1   0 -14 199.931 26.8143  89
  -1   0  14 147.726 29.9095  82
   1   0 -13 73.9177 59.1769  44
   1   0 -13-61.4271 54.0273  47
   1   0 -13 64.8109 38.0603 159
   1   0 -13 21.5617 24.6232 161
  -1   0  13-13.6449 37.3855 163
   1   0 -13 18.5422 38.2476 175
  -1   0  13 27.3444 28.6803 140
   1   0 -13-1.17772 30.1879  67
  -1   0  13 32.3092 32.2895 111
   1   0 -13 7.34021 36.3339 104
   1   0 -13 41.6199 34.9987 105
  -1   0  13 76.8852 34.3036  82
   1   0 -13 30.6595 27.9200  89
   1   0 -13-4.66711 19.7735  95
   1   0 -12 2485.81 189.235  44
   1   0 -12 2016.92 182.170  47
  -1   0  12 2704.31 161.548 163
   1   0 -12 2848.02 162.340 159
   1   0 -12 2758.40 157.673 161
  -1   0  12 2837.61 160.228 140
   1   0 -12 2462.27 158.337  89
   1   0 -12 2588.50 160.039  67
   1   0 -12 2774.14 161.956 105
  -1   0  12 2841.28 158.775 111
  -1   0  12 2286.79 181.999   1
   1   0 -12 2231.68 186.442   3
  -1   0  11-20.2446 57.0843   1
   1   0 -11-65.6850 69.3627   3
  -1   0  11 37.7329 29.9253  78
   1   0 -11 33.0569 32.9091  89
  -1   0  11 45.8433 35.2615 140
   1   0 -11 4.44100 38.6439  67
   1   0 -11 66.8968 42.7497  55
   1   0 -11 18.8670 39.3806 105
  -1   0  11-4.55811 36.2972 111
   1   0 -11 11.5070 68.0704  44
   1   0 -11-5.42375 70.9725  47
   1   0 -10 5923.85 340.730  39
   1   0 -10 5594.36 349.647  44
   1   0 -10 5309.94 348.143  47
   1   0 -10 5693.79 348.938   3
  -1   0  10 5149.30 346.587  19
  -1   0  10 5881.71 346.159   1
  -1   0  10 5248.37 320.598 162
  -1   0  10 6094.60 321.764 140
   1   0 -10 5585.26 321.702  69
   1   0 -10 5797.40 322.512  55
  -1   0  10 5670.85 319.327 131
   1   0 -10 5426.46 321.007 105
  -1   0  10 5672.87 318.811 111
   1   0 -10 5234.02 319.301  89
  -1   0  10 5692.46 318.084  78
  -1   0  10 5468.29 315.612  97
   1   0  -9-24.4660 61.1633  44
   1   0  -9 54.3106 68.9989  47
   1   0  -9 69.5341 65.4854   3
  -1   0   9-14.2369 71.7640  19
  -1   0   9 13.0280 58.5549   1
  -1   0   9 2.63815 28.6379 174
  -1   0   9-18.0143 40.4212 162
   1   0  -9-9.47099 28.9702  75
   1   0  -9-10.8128 35.1095  69
   1   0  -9 10.9216 36.7637  55
  -1   0   9 23.5953 29.0954 131
  -1   0   9 34.4078 29.5307 112
   1   0  -9 4.78104 27.7354  89
  -1   0   9-8.10649 21.7048  97
  -1   0   9 39.2942 26.9310  78
   1   0  -8 1760.94 161.175  29
   1   0  -8 1934.79 145.450  44
  -1   0   8 1871.13 127.979  43
  -1   0   8 1871.57 151.384  19
  -1   0   8 1954.10 146.178   1
   1   0  -8 2098.68 147.557   3
  -1   0   8 1844.12 122.262 162
  -1   0   8 2118.88 122.994 154
  -1   0   8 1979.93 120.048 131
  -1   0   8 1800.91 121.933 122
  -1   0   8 2317.33 121.787 112
   1   0  -8 1979.51 120.280  89
  -1   0   8 1974.31 118.722  78
  -1   0   8 1935.37 117.474  97
  -1   0   8 2068.70 118.633  76
   1   0  -8 2147.49 122.919  69
   1   0  -8 1973.84 120.124  75
   1   0  -8 2015.96 122.920  55
  -1   0   7 41.1547 23.8844  78
  -1   0   7 5.33164 21.9848  76
  -1   0   7 41.1166 24.8850  85
  -1   0   7 41.5310 61.9272   1
   1   0  -7-40.8888 31.4037   7
   1   0  -7 17.8247 82.3329  29
   1   0  -7 91.9100 54.5320  44
   1   0  -7 18.9303 30.9324  69
   1   0  -7-5.01112 31.9298  55
   1   0  -7 17.0964 24.2232  75
  -1   0   6 3392.97 223.215   1
   1   0  -6 3443.00 232.403  20
   1   0  -6 3617.87 230.978  29
   1   0  -6 3668.50 206.747  55
  -1   0   5 62.7484 54.8376   1
   1   0  -5-8.53906 60.8362  28
   1   0  -5 55.7387 84.2018  20
   1   0  -5-51.8324 74.1656  29
  -1   0   5 35.4198 36.4817  41
   1   0  -5 18.9698 28.1550  55
  -1   0   4 10244.8 585.774   1
   1   0  -4 10926.0 588.558  20
  -1   0   4 10536.8 583.210  41
   1   0  -4 10186.2 589.728  28
   1   0  -4 10413.3 586.787  37
   1   0  -4 10102.9 576.218  55
  -1   0   3 12.2491 41.6200   1
   1   0  -3 26.3674 48.3153  37
   1   0  -3 29.0839 34.2822  44
   1   0  -3 45.4983 44.0023  38
  -1   0   2 2247.26 121.977   4
  -1   0   2 1634.08 111.719   8
   1   0  -2 2261.79 125.555  23
  -1   0   2 1878.35 117.789   1
   1   0  -2 2044.04 120.958  38
   1   0  -2 1822.25 122.889  37
   1   0  -1-3.79696 33.4518  26
  -1   0   1 23.9940 17.1950  10
  -1   0   1-14.7017 35.1919   4
  -1   0   1 38.7174 24.9847  32
   1   0   0 1590.31 92.1406  22
  -1   0   0 1282.88 83.4723  24
   1   0   0 1479.69 93.1353  26
   1   0   0 1693.66 98.7873  16
  -1   0   0 1562.78 90.5230  43
   1   0   1-23.8450 31.2906  13
  -1   0  -1-9.03961 16.1367  19
  -1   0  -1-9.64932 20.3086  27
  -1   0  -1 22.1131 16.7063  24
  -1   0  -1 72.0925 30.0306  43
  -1   0  -1 11.1780 28.2151  30
  -1   0  -2 28.7958 21.3250   9
  -1   0  -2 86.5718 40.0239  18
   1   0   2 56.7798 35.1758  22
   1   0   2 47.3189 38.7339  26
   1   0   2 35.6730 38.3909   2
   1   0   2 59.7896 37.9459  13
  -1   0  -2 44.5728 29.6837  30
  -1   0  -2 65.2811 44.0434  35
   1   0   2-31.7642 38.4148  45
   1   0   3 22.6752 41.3380   2
  -1   0  -3 13.1977 40.6762  18
   1   0   3 24.0535 37.6710  26
   1   0   3 28.6464 33.7796  22
   1   0   3 69.8876 41.3284  45
  -1   0  -3 42.1401 45.5349  35
   1   0   4 2676.29 162.325  19
   1   0   4 2620.71 171.932  26
   1   0   4 3547.67 180.053   2
   1   0   4 2564.53 167.579  22
  -1   0  -4 2836.07 177.376  18
   1   0   4 3047.49 175.569  48
  -1   0  -4 3003.38 181.558  35
  -1   0  -4 3009.24 180.614  39
   1   0   4 3129.69 163.814  56
  -1   0  -4 2896.91 164.505  59
   1   0   5-11.1836 26.0738  19
   1   0   5 11.7453 53.7783   2
   1   0   5-29.7981 42.9440  14
   1   0   5 13.4319 36.3444  26
   1   0   5 17.2917 28.0413  22
   1   0   5 29.2869 41.2036  48
  -1   0  -5 58.5996 55.4034  46
   1   0   5 28.9899 34.9792  42
  -1   0  -5 57.9508 49.3854  28
  -1   0  -5 15.5706 54.4986  39
   1   0   5 25.0703 21.6568  68
   1   0   5 9.58739 22.4840  56
  -1   0  -5-14.3579 23.0511  64
  -1   0  -5-11.2557 24.0794  59
   1   0   5 1.27488 24.3485  70
   1   0   6 18440.3 999.247  77
   1   0   6 16485.6 1003.55  26
   1   0   6 17348.7 1009.50  14
   1   0   6 16940.1 1005.80  42
  -1   0  -6 18578.3 1016.18  39
  -1   0  -6 18499.8 1012.34  28
  -1   0  -6 18111.4 1016.23  46
   1   0   6 16792.6 1006.49  40
   1   0   6 17866.6 998.551  73
   1   0   6 17926.9 998.620  68
  -1   0  -6 18552.4 999.407  59
   1   0   6 19346.1 999.014  56
  -1   0  -6 17946.0 999.305  74
   1   0   6 17141.5 997.172  53
   1   0   7 2.20048 18.9326  80
  -1   0  -7 2.98199 28.1090  75
  -1   0  -7-14.9291 26.1767  72
   1   0   7 34.0343 24.5135  73
   1   0   7 15.6657 23.6305  68
   1   0   7 0.66333 18.0200  53
  -1   0  -7 19.1922 28.0141  74
   1   0   7 42.6083 37.8491  40
   1   0   7-28.7711 37.8108  42
  -1   0  -7-18.2056 55.4864  39
  -1   0  -7 33.3084 65.1972  46
   1   0   7-2.79125 42.7303  14
  -1   0  -7 47.0842 55.7383  28
   1   0   7-31.3027 29.1639  26
  -1   0  -8 3092.14 204.402  28
   1   0   8 3084.11 194.163  40
  -1   0  -8 3263.22 212.657  46
   1   0   8 2971.80 198.006  14
  -1   0  -8 2857.19 182.655 175
  -1   0  -8 2877.53 181.960 159
   1   0   8 2991.31 182.531 154
   1   0   8 3078.82 185.044 140
   1   0   8 3330.40 182.291  68
  -1   0  -8 3032.19 183.300  72
  -1   0  -8 3243.68 183.503  75
  -1   0  -8 3294.16 183.771  74
   1   0   8 2942.93 179.169  53
  -1   0  -8 3289.51 182.370  55
   1   0   8 3300.95 182.329  73
   1   0   8 3287.90 183.361 135
   1   0   8 3136.98 183.614 131
   1   0   8 3389.04 183.537 109
  -1   0  -8 3096.77 183.037 108
  -1   0  -8 3121.01 183.602  92
   1   0   8 3262.24 183.487  96
   1   0   8 2983.61 179.820  80
  -1   0  -9 5.08920 73.5355  46
   1   0   9 21.8149 27.9137   5
  -1   0  -9 9.90313 35.2371 175
  -1   0  -9-20.0243 32.6058 159
   1   0   9-27.7512 35.5332 140
   1   0   9 46.1468 34.5992 154
  -1   0  -9 1.32959 30.7053  72
  -1   0  -9 30.8778 31.4066  55
  -1   0  -9-9.51550 32.1159  75
  -1   0  -9-15.1794 31.9082  74
   1   0   9-23.3679 30.0745 135
  -1   0  -9 37.5873 31.6185 108
   1   0   9 18.7158 28.4556 109
   1   0   9-18.3893 22.4408  80
  -1   0  -9 6.73349 30.6415  92
   1   0   9-5.07865 20.5378  85
   1   0  10 51.7270 29.2703   5
  -1   0 -10 55.6269 36.1557 159
  -1   0 -10 30.0365 39.1631 175
   1   0  10 30.1464 37.4411 140
   1   0  10 56.4818 33.9865 149
   1   0  10 62.0387 37.5717 154
  -1   0 -10 40.2740 32.8118  55
   1   0  10 18.0961 30.5760 135
   1   0  10 64.5633 32.1569 109
  -1   0 -10 65.1994 34.8939 108
   1   0  10 8.93594 20.5976  85
  -1   0 -10-4.36194 32.4022  92
  -1   0 -10 38.3294 35.4936  89
   1   0  10 20.8112 23.6199  80
  -1   0 -11-28.2369 63.8507  44
   1   0  11-4.10881 30.3862   5
  -1   0 -11-1.33394 36.7902 159
  -1   0 -11 22.6907 39.6930 175
   1   0  11 14.8945 33.7989 149
  -1   0 -11-1.63975 37.0290 153
   1   0  11-6.65801 38.7447 154
   1   0  11 49.9257 38.3588 140
  -1   0 -11 25.8744 32.5819  55
  -1   0 -11 65.1311 32.8223  69
   1   0  11 17.6094 29.7198 135
  -1   0 -11-23.3250 35.1600 108
   1   0  11-9.09861 32.4826 109
  -1   0 -11 18.3586 36.6719  89
  -1   0 -11-36.8143 34.9477  92
   1   0  12 397.968 43.5931   5
  -1   0 -12 442.037 50.2837 175
   1   0  12 563.310 49.3911 154
   1   0  12 472.607 51.3757 140
   1   0  12 466.055 45.0052 149
  -1   0 -12 466.924 50.3871 153
  -1   0 -12 386.564 42.5538  69
   1   0  12 403.798 39.7080 135
  -1   0 -12 473.117 46.7889 108
  -1   0 -12 435.304 46.9909 105
  -1   0 -12 287.445 74.7294  44
   1   0  13 61.6779 28.5637  78
   1   0  13-6.88245 33.4290 140
   1   0  13 36.1149 25.9518 149
  -1   0 -13 38.3439 32.4338 153
  -1   0 -13 16.4194 25.2198  69
   1   0  13 47.7669 35.3465 126
  -1   0 -13 29.5307 31.2581 105
  -1   0 -13-9.38735 29.3355 108
  -1   0 -13 9.37516 54.6121  44
  -1   0 -14 221.874 29.8191 153
   1   0  14 202.606 29.1619 145
   1   0  14 243.623 27.3213  78
   1   0  14 265.946 28.3394 111
  -1   0 -14 195.122 29.3284 105
  -1   0 -14 223.057 29.2525 108
  -1   0 -15 10.6980 18.3180 124
  -1   0 -15 7.30627 16.1775 108
   1   0  15-3.97816 14.2102  78
   1   1 -15 217.748 26.6966 175
   1   1 -15 243.621 26.6305 159
   1  -1 -15 231.050 26.2036 159
  -1  -1  15 240.115 27.2106 154
   1   1 -15 239.064 25.2257 104
   1  -1 -15 244.895 26.5463 105
   1  -1 -15 221.540 26.0929 104
  -1  -1  15 248.808 24.6449 111
   1  -1 -15 180.920 20.4231  89
  -1   1  15 231.563 24.3331  82
   1   1 -15 188.746 21.1656  89
  -1  -1  15 233.855 22.9218  82
   1  -1 -14 295.680 35.5104 159
  -1   1  14 256.003 34.0493 163
   1   1 -14 274.075 36.1388 175
   1   1 -14 216.762 34.9977 159
  -1  -1  14 227.064 28.0275 140
  -1  -1  14 252.631 35.6494 154
   1   1 -14 176.460 28.1131  67
   1  -1 -14 241.993 30.5840  67
  -1  -1  14 208.487 27.5039 126
   1  -1 -14 212.242 33.8717 105
   1   1 -14 277.373 34.7976 105
   1  -1 -14 222.593 34.1996 104
  -1  -1  14 263.134 31.6935 111
   1   1 -14 199.577 33.8542 104
   1   1 -14 236.109 29.2123  89
  -1  -1  14 269.693 31.9628  82
   1  -1 -14 268.915 28.5258  89
  -1   1  14 250.452 33.2992  82
   1  -1 -13 34.4402 58.5127  47
   1  -1 -13 4.90025 57.9752  44
   1   1 -13 19.7026 58.1276  44
   1   1 -13 40.3463 37.2437 159
  -1   1  13 60.9666 39.2698 163
  -1  -1  13 59.7821 35.9634 163
   1  -1 -13 21.8010 36.7256 159
   1   1 -13 26.6363 36.8684 175
   1   1 -13 27.1821 27.1045 161
  -1  -1  13 50.6780 39.2992 154
  -1   1  13 5.24076 23.8212 140
  -1  -1  13 43.6594 30.7235 140
   1   1 -13 39.7001 30.1664  67
   1  -1 -13-13.3223 31.6513  67
  -1   1  13 16.7115 26.7165 126
  -1  -1  13 19.0086 32.2947 111
   1   1 -13 34.7486 35.3730 105
   1  -1 -13 42.0910 35.6640 104
   1   1 -13 73.3343 36.1857 104
   1  -1 -13 35.0090 34.7967 105
   1  -1 -13-10.1303 27.0459  89
  -1  -1  13 40.2282 34.4648  82
   1   1 -13-23.9863 28.8915  89
   1  -1 -13 2.94044 24.1045  95
  -1   1  13 69.8109 35.8316  82
   1  -1 -12 73.2561 69.0192  47
   1   1 -12 183.892 69.5954  44
   1  -1 -12 106.037 67.7683  44
   1   1 -12 52.8849 62.1806  47
  -1  -1  12 114.384 55.8069   1
   1  -1 -12 5.34249 62.5252   3
  -1   1  12 204.133 47.1069 163
   1   1 -12 120.133 42.5908 159
   1   1 -12 130.733 34.1870 161
  -1  -1  12 166.115 44.1906 163
   1   1 -12 189.297 43.2619 175
   1  -1 -12 153.355 30.6437 161
  -1  -1  12 146.637 36.5394 140
  -1   1  12 122.437 32.9725 140
   1   1 -12 102.827 37.1706  67
   1  -1 -12 117.294 39.1918  67
  -1  -1  12 151.537 37.6787 111
   1  -1 -12 132.888 38.9397 105
   1   1 -12 157.613 40.9598 104
   1   1 -12 167.472 41.3832 105
  -1   1  12 141.836 37.9751 111
   1   1 -12 107.472 33.7406  89
   1   1 -12 122.155 33.2576  95
  -1   1  12 181.875 40.8268  82
   1  -1 -12 167.082 34.9259  89
   1  -1 -11 7972.21 545.906  47
   1  -1 -11 8557.69 548.105  44
   1  -1 -11 9475.87 542.355  39
   1   1 -11 8771.44 549.140  44
   1   1 -11 8535.28 545.313  47
  -1   1  11 8559.54 544.267  19
  -1  -1  11 8614.68 544.926  19
  -1  -1  11 9535.21 546.712   1
   1  -1 -11 9415.04 549.037   3
  -1  -1  11 8800.73 521.450 162
  -1  -1  11 10137.5 522.751 140
  -1   1  11 9781.42 521.354 140
   1  -1 -11 9385.84 522.529  69
   1  -1 -11 8490.69 521.071  67
   1   1 -11 8716.48 520.575  67
   1  -1 -11 9557.43 522.997  55
  -1  -1  11 9770.38 520.519 131
   1   1 -11 9031.37 521.809 105
   1  -1 -11 9028.25 521.912 105
  -1  -1  11 9576.58 519.423 111
  -1   1  11 9594.55 519.527 111
   1   1 -11 9127.56 520.532  89
  -1   1  11 9677.80 519.105  78
  -1  -1  11 8735.67 515.901  97
  -1  -1  11 9186.53 518.276  78
   1  -1 -11 9100.19 520.396  89
   1   1 -10 1827.29 147.165  44
   1  -1 -10 1948.10 147.750  44
   1   1 -10 1831.64 146.710  47
   1   1 -10 1853.50 131.658  39
   1  -1 -10 1757.26 147.787  47
  -1  -1  10 1755.94 146.004  19
  -1  -1  10 1938.75 143.443   1
  -1   1  10 1543.52 143.362  19
   1  -1 -10 1830.58 145.690   3
   1  -1 -10 1451.85 126.848  21
  -1  -1  10 1733.71 116.941 162
  -1   1  10 1566.00 109.269 174
  -1   1  10 1717.18 116.146 162
  -1   1  10 1849.67 116.407 154
  -1   1  10 1915.37 113.835 140
   1   1 -10 1841.85 116.850  55
   1  -1 -10 1969.50 117.558  55
   1  -1 -10 1778.48 112.125  75
   1  -1 -10 1830.44 115.716  69
   1   1 -10 1826.57 115.073  67
  -1  -1  10 1907.29 112.643 131
   1   1 -10 1821.55 114.985 105
  -1   1  10 1844.27 111.995 111
  -1  -1  10 2066.72 113.712 112
   1  -1 -10 1668.62 111.946  89
  -1   1  10 1918.03 111.127  78
  -1  -1  10 1812.04 110.165  78
  -1  -1  10 1701.88 107.419  97
   1   1 -10 1734.30 112.572  89
   1   1  -9 4419.31 274.823  44
   1   1  -9 4366.30 275.359  47
   1  -1  -9 3938.96 271.132  44
  -1  -1   9 3844.30 252.694  43
   1  -1  -9 4218.18 271.878   3
  -1   1   9 3870.31 273.451  19
  -1  -1   9 3825.92 272.107  19
  -1  -1   9 4403.23 271.803   1
  -1  -1   9 4074.09 247.718 162
  -1   1   9 4073.65 247.307 162
  -1   1   9 4000.92 244.334 174
  -1   1   9 4327.21 247.894 154
   1   1  -9 4386.35 246.777  75
   1  -1  -9 4414.26 248.854  55
   1  -1  -9 4219.87 246.126  75
   1   1  -9 4301.72 248.511  69
   1   1  -9 4488.00 248.790  55
   1  -1  -9 4567.38 248.639  69
  -1  -1   9 4407.61 246.431 131
  -1   1   9 4395.99 245.867 131
   1   1  -9 4059.91 247.550 105
  -1  -1   9 4988.05 248.035 112
  -1   1   9 4871.96 247.634 112
  -1  -1   9 4502.04 244.794  76
   1  -1  -9 4046.61 245.946  89
  -1  -1   9 4404.79 244.777  78
  -1   1   9 4151.68 242.750  97
  -1   1   9 4369.78 245.067  78
   1   1  -9 3968.81 245.841  89
  -1  -1   9 4227.55 243.493  97
  -1  -1   9 4027.33 241.754  79
   1  -1  -8 269.440 64.7815  44
   1   1  -8 282.458 70.0985  47
   1   1  -8 301.654 66.6045  44
  -1   1   8 210.335 39.7652  43
  -1  -1   8 323.428 68.8297   1
  -1   1   8 309.858 75.7185  19
   1  -1  -8 315.849 65.3773   3
  -1   1   8 306.223 41.7812 162
  -1   1   8 326.525 35.4641 174
  -1  -1   8 360.118 43.7575 162
  -1   1   8 291.226 40.8449 154
  -1  -1   8 277.056 41.5690 122
  -1  -1   8 250.924 34.3223 131
  -1  -1   8 376.068 35.7158 112
  -1   1   8 317.798 34.4664 112
   1  -1  -8 219.772 32.4321  89
  -1  -1   8 308.544 32.0419  78
  -1   1   8 280.216 33.1339  78
  -1  -1   8 311.152 30.4453  97
  -1  -1   8 246.018 33.8288  85
  -1  -1   8 258.394 27.2616  79
   1   1  -8 283.691 34.4286  89
  -1  -1   8 284.913 31.1910  76
   1   1  -8 275.395 39.8049  69
   1  -1  -8 252.550 40.6857  55
   1   1  -8 296.249 40.6872  55
   1  -1  -8 249.095 33.5457  75
   1   1  -8 240.657 33.5709  75
  -1   1   7 167.204 26.4584  78
  -1  -1   7 138.568 24.9132  76
  -1  -1   7 172.623 25.7511  78
  -1  -1   7 140.568 23.1836  79
  -1   1   7 158.737 69.1473  19
  -1  -1   7 86.9326 62.5986   1
   1  -1  -7 154.238 39.7498   7
   1  -1  -7 147.344 73.7730  28
  -1   1   7 142.453 40.2497  43
  -1  -1   7 140.190 18.7526  52
   1   1  -7 172.018 85.2711  29
   1   1  -7 167.852 58.7090  44
  -1  -1   7 152.160 42.7796  41
   1  -1  -7 142.035 34.3128  55
   1  -1  -7 110.401 26.7435  75
   1   1  -7 157.047 28.2887  75
   1   1  -7 174.901 34.7118  55
   1   1  -7 188.180 33.6048  69
  -1  -1   6 1194.32 68.9417  76
   1   1  -6 1110.92 76.3215   7
  -1  -1   6 1119.09 97.0017   1
  -1   1   6 1059.97 79.6797  43
   1   1  -6 1154.62 91.9787  44
   1   1  -6 1133.61 110.585  29
   1  -1  -6 1009.98 96.6905  46
  -1  -1   6 1090.00 82.8238  41
   1  -1  -6 1113.77 104.976  28
   1   1  -6 1060.73 68.9565  75
   1   1  -6 1156.97 71.4676  69
  -1  -1   6 1015.40 65.4947  52
   1   1  -6 1062.40 72.2949  55
   1  -1  -6 1157.65 72.9316  55
  -1  -1   5 1802.84 120.796   1
   1   1  -5 1841.00 134.653  20
   1   1  -5 1726.66 116.755  44
   1  -1  -5 1698.65 126.960  28
  -1   1   5 1594.51 108.912  43
  -1  -1   5 1793.61 111.849  41
   1  -1  -5 1684.22 120.878  46
   1   1  -5 1847.45 129.765  29
   1  -1  -5 1712.81 101.442  55
   1   1  -5 1715.39 100.652  69
   1   1  -5 1765.65 101.542  55
  -1  -1   5 1533.28 96.6598  52
   1  -1  -4 225.937 61.5613  28
  -1  -1   4 229.296 51.6140   1
   1   1  -4 169.131 73.1117  20
  -1   1   4 257.908 42.8356  43
   1  -1  -4 131.989 49.8624  46
  -1  -1   4 237.604 44.0273  41
   1  -1  -4 334.954 56.6932  37
   1   1  -4 336.241 68.6693  29
   1  -1  -4 310.257 48.3797  38
   1   1  -4 248.331 46.8311  44
   1  -1  -4 235.358 30.3157  55
   1   1  -4 218.800 30.1540  55
   1  -1  -3 4830.54 239.891  23
   1   1  -3 4106.10 238.988  20
  -1  -1   3 3822.24 234.475   1
  -1   1   3 3872.26 232.336  43
  -1  -1   3 4145.35 234.502  41
   1   1  -3 4115.70 238.276  37
   1   1  -3 3475.33 233.142  44
   1  -1  -3 4330.93 237.416  37
   1  -1  -3 3559.96 237.708  28
   1  -1  -3 4204.16 235.347  38
   1  -1  -2 8198.79 428.965  26
   1   1  -2 7478.26 431.254  16
  -1   1   2 6903.87 426.544   8
  -1  -1   2 7622.29 430.230   1
  -1  -1   2 8809.15 433.924   4
   1  -1  -2 9620.75 435.350  23
  -1   1   2 7489.72 429.671  43
  -1  -1   2 6456.31 428.559  36
   1  -1  -2 6871.58 431.946  28
  -1  -1   2 7093.60 430.205  32
   1  -1  -2 8438.62 432.097  38
   1   1  -2 8310.31 433.215  38
   1   1  -1 9763.41 539.621  26
   1  -1  -1 10299.6 539.046  22
  -1  -1   1 11415.0 541.162   4
   1  -1  -1 9933.19 538.661  26
   1  -1  -1 10584.0 542.694  23
  -1   1   1 8992.10 537.392   8
  -1  -1   1 7912.51 536.363  32
  -1   1   0 1137.81 72.3936  19
  -1   1   0 1006.42 74.0284   8
   1  -1   0 1164.61 81.5942  16
  -1   1   0 1115.84 67.5965  24
  -1  -1   0 1090.64 70.7508  27
   1  -1   0 1187.00 75.8872  26
   1   1   0 1073.76 78.6503  23
   1  -1   0 1153.23 74.1316  22
   1   1   0 965.700 75.8446  26
  -1  -1   0 1033.25 71.3975  43
   1   1   0 978.874 74.7003  38
  -1  -1   0 1012.00 73.0479  34
  -1   1   0 1151.71 73.1098  43
   1   1   1 967.601 69.3816  23
  -1   1  -1 1095.18 62.2829  24
   1   1   1 950.149 66.4335  13
  -1  -1  -1 963.104 61.0760  12
   1  -1   1 871.081 58.5433   9
  -1   1  -1 1018.16 59.4707  19
  -1  -1  -1 1013.80 67.7691  30
  -1   1  -2 1694.72 123.841   8
   1   1   2 1783.24 123.618  26
   1  -1   2 2441.78 125.666   2
   1  -1   2 2003.82 124.910  26
  -1  -1  -2 2025.49 118.394   9
   1  -1   2 1806.77 121.873  22
  -1  -1  -2 1994.24 127.032  35
   1   1   2 2097.70 124.657  33
  -1   1  -2 2190.83 126.892  35
   1   1   2 1912.06 123.535  45
  -1   1  -2 2038.48 118.181  30
   1  -1   3 1700.85 107.131  22
  -1   1  -3 1607.62 98.8041   9
  -1  -1  -3 1806.48 113.639  18
   1   1   3 1552.23 109.287  26
   1  -1   3 2073.28 114.141   2
   1  -1   3 1580.02 110.076  26
   1   1   3 1644.64 112.632  33
  -1   1  -3 1661.51 115.245  35
  -1  -1  -3 1918.12 116.837  35
  -1   1  -3 1704.67 105.777  28
   1  -1   3 1974.00 113.729  33
   1   1   3 1974.20 114.136  45
   1   1   4 13711.8 781.452  19
   1  -1   4 12531.4 781.568  19
   1  -1   4 13527.0 786.327  22
   1   1   4 13032.3 787.620  26
   1  -1   4 17164.7 795.464   2
   1  -1   4 13584.6 789.186  26
  -1  -1  -4 14995.5 793.475  18
  -1   1  -4 13779.5 791.801  46
   1  -1   4 16371.1 794.948  33
  -1   1  -4 14381.6 788.714  28
   1   1   4 15835.1 794.526  48
  -1  -1  -4 15115.5 795.798  35
   1  -1   4 14311.3 790.576  48
  -1   1  -4 15147.8 795.959  35
   1   1   4 14395.5 781.787  56
  -1  -1  -4 13976.7 782.380  59
  -1   1  -4 14192.4 782.536  59
   1  -1   5 610.449 49.8442  19
  -1  -1  -5 608.763 74.1985  18
   1  -1   5 623.673 60.0779  26
   1   1   5 636.240 57.4000  26
   1  -1   5 597.626 53.1562  22
   1   1   5 588.174 48.2367  19
   1  -1   5 741.570 66.5923  14
   1   1   5 754.210 62.7142  14
   1  -1   5 703.990 72.7035   2
   1   1   5 739.814 66.7138  48
  -1  -1  -5 694.854 75.6208  39
  -1   1  -5 584.035 76.6823  35
   1   1   5 696.543 56.3831  40
   1   1   5 665.329 56.1366  42
   1  -1   5 698.739 72.7766  33
  -1   1  -5 707.100 64.8867  28
  -1   1  -5 677.545 74.3625  46
   1  -1   5 626.958 62.4547  48
   1  -1   5 710.331 47.3386  56
  -1  -1  -5 683.515 48.9033  74
  -1  -1  -5 623.001 45.8628  64
  -1   1  -5 645.374 48.1413  59
   1   1   5 677.657 47.2808  70
  -1  -1  -5 550.354 47.9431  59
   1   1   5 717.426 46.7205  56
   1  -1   5 713.662 47.2396  70
  -1   1  -6 12635.8 671.336  75
   1  -1   6 12155.3 671.246  77
   1   1   6 11961.1 686.726  17
   1  -1   6 11052.5 676.619  26
   1  -1   6 9836.16 671.988  22
   1   1   6 10570.4 674.255  26
   1   1   6 11183.5 679.991  14
   1  -1   6 11679.1 682.976  14
  -1  -1  -6 12201.5 688.848  39
   1   1   6 11237.0 677.124  40
   1  -1   6 11421.3 679.043  42
  -1  -1  -6 11944.6 688.294  46
  -1  -1  -6 12350.5 685.341  28
  -1   1  -6 12160.3 687.555  46
   1   1   6 12879.2 687.097  48
   1  -1   6 11597.2 680.181  40
   1   1   6 11924.4 676.917  42
  -1   1  -6 12055.0 682.941  28
   1  -1   6 12998.9 670.920  73
   1  -1   6 12438.5 670.733  68
   1   1   6 11977.1 668.755  53
   1  -1   6 12429.7 670.829  56
   1   1   6 11806.3 670.095  73
   1   1   6 13087.8 670.703  56
  -1  -1  -6 12250.9 671.134  59
  -1   1  -6 11446.6 670.801  74
   1   1   6 12533.4 670.403  68
  -1  -1  -6 11926.2 671.129  74
   1   1   7 2541.28 153.081  80
   1  -1   7 2586.37 155.800  96
   1   1   7 3096.68 158.279  81
   1  -1   7 2740.20 155.673  68
   1   1   7 2703.57 152.746  53
   1   1   7 2670.54 155.098  73
  -1   1  -7 2531.40 156.508  74
  -1   1  -7 2568.11 155.907  72
  -1   1  -7 2718.13 156.545  75
   1  -1   7 2592.80 153.525  53
  -1   1  -7 2534.34 154.996  55
   1   1   7 2786.27 155.262  68
  -1  -1  -7 2716.30 156.519  72
   1  -1   7 2874.34 156.101  56
   1  -1   7 2688.12 155.422  73
  -1  -1  -7 2757.46 156.112  59
  -1  -1  -7 2659.79 156.729  74
   1   1   7 2531.28 164.187  40
   1  -1   7 2488.72 166.672  42
  -1  -1  -7 2844.98 183.619  39
  -1  -1  -7 2591.67 182.101  46
   1  -1   7 2519.81 167.790  40
  -1   1  -7 2625.36 180.749  46
  -1  -1  -7 2836.08 178.281  28
  -1   1  -7 2627.46 174.093  28
   1   1   7 2700.06 177.145  17
   1  -1   7 2360.44 160.401  26
   1   1   7 2686.24 168.860  14
   1  -1   7 2438.62 171.179  14
   1  -1   8 689.769 68.5377  40
  -1  -1  -8 669.677 86.4062  39
  -1  -1  -8 613.821 91.2128  35
  -1   1  -8 669.735 91.2740  46
  -1  -1  -8 644.806 90.3758  46
   1  -1   8 691.208 74.4804  14
  -1  -1  -8 746.665 85.2165  28
   1   1   8 830.165 83.0977  17
   1   1   8 724.358 69.9319  14
  -1   1  -8 637.637 55.3481 175
  -1   1  -8 729.567 54.9945 159
  -1  -1  -8 638.419 53.6628 159
  -1  -1  -8 702.420 55.9934 175
  -1   1  -8 664.538 52.2650 161
   1   1   8 782.335 58.3628 140
   1  -1   8 782.873 56.2071 154
   1   1   8 615.926 56.2798 154
   1  -1   8 706.885 49.3092  53
   1   1   8 730.749 52.2765  68
  -1   1  -8 675.668 56.1643  75
   1  -1   8 725.363 52.9492  73
  -1  -1  -8 703.658 54.4383  72
   1  -1   8 782.194 53.2834  68
  -1   1  -8 727.638 56.0945  74
   1   1   8 748.366 48.0100  53
  -1   1  -8 686.809 54.7220  72
  -1   1  -8 691.157 53.3792  55
   1   1   8 789.902 53.3818  73
  -1  -1  -8 650.324 55.3759  74
   1  -1   8 671.905 55.8097 131
   1  -1   8 721.015 54.3899 135
   1   1   8 758.721 54.4892 135
  -1   1  -8 637.296 54.5297 108
   1  -1   8 745.616 53.6449 109
   1   1   8 743.965 53.4989 109
   1  -1   8 716.352 50.3671  80
   1   1   8 777.659 56.3975  81
  -1  -1  -8 694.569 54.0773  92
   1  -1   8 748.685 49.1381  85
  -1   1  -8 702.656 54.9875  92
  -1  -1  -8 833.920 55.9642  75
   1   1   8 720.002 49.3983  80
   1  -1   8 653.468 54.5579  96
  -1  -1  -9 2071.68 160.156  46
  -1  -1  -9 1828.87 148.247  28
   1  -1   9 2153.40 138.020  40
   1   1   9 1876.38 148.627  17
   1  -1   9 1935.56 120.697   5
  -1   1  -9 1862.29 122.905 175
  -1   1  -9 1807.19 122.212 159
  -1   1  -9 1727.59 119.190 161
  -1  -1  -9 1841.73 121.576 159
  -1  -1  -9 1785.79 122.401 175
   1   1   9 2116.27 125.617 140
   1   1   9 1917.94 122.573 154
   1  -1   9 1939.57 122.684 154
   1   1   9 2184.76 123.830 149
   1  -1   9 1854.24 117.881  53
  -1   1  -9 1964.40 121.132  55
  -1  -1  -9 1965.21 122.464  72
  -1  -1  -9 1907.55 122.368  74
  -1   1  -9 2035.34 123.606  75
  -1  -1  -9 2053.66 122.211  55
   1  -1   9 2007.79 121.305  73
  -1   1  -9 2008.72 122.859  72
   1   1   9 2041.25 121.895 135
   1  -1   9 2028.30 123.581 131
   1  -1   9 1996.70 122.075 135
   1   1   9 2315.46 123.423 109
   1  -1   9 2289.44 123.556 109
  -1   1  -9 1968.20 122.697 108
  -1  -1  -9 2156.07 123.089 108
   1  -1   9 1978.28 119.121  80
   1  -1   9 2086.82 122.924  96
  -1  -1  -9 1995.58 123.130  92
   1   1   9 1980.21 118.218  80
  -1   1  -9 1996.99 123.311  92
   1  -1   9 2163.36 124.098  81
   1  -1   9 1987.03 117.965  85
  -1  -1 -10 674.610 98.8232  46
  -1   1 -10 517.968 85.6897  44
   1  -1  10 630.252 52.2283   5
  -1  -1 -10 613.909 56.7463 175
  -1  -1 -10 573.868 54.1645 159
  -1   1 -10 590.922 55.2187 159
  -1   1 -10 557.865 50.1620 161
  -1   1 -10 621.088 58.4930 175
   1  -1  10 711.092 56.9259 154
   1   1  10 706.989 59.4979 140
   1   1  10 698.780 55.7987 149
   1   1  10 598.858 57.2576 154
  -1  -1 -10 576.974 54.5606  72
  -1   1 -10 552.403 51.5846  69
  -1  -1 -10 603.329 54.2586  55
  -1   1 -10 618.838 56.4634  75
  -1   1 -10 605.431 53.0135  55
   1  -1  10 653.226 52.9157 135
   1   1  10 682.904 52.7648 135
   1   1  10 727.172 54.6189 109
   1  -1  10 663.429 54.4664 109
  -1  -1 -10 597.778 54.7475 108
  -1   1 -10 655.025 55.1752 108
   1   1  10 686.237 47.1415  80
  -1   1 -10 631.145 53.4000  92
   1  -1  10 676.562 48.6313  80
   1  -1  10 698.198 47.3705  85
  -1   1 -10 607.002 55.4670  89
  -1  -1 -10 616.840 54.6716  92
  -1   1 -11 205.826 71.7037  44
   1  -1  11 118.637 33.0264   5
  -1  -1 -11 159.667 38.3078 159
  -1   1 -11 174.313 40.1065 159
  -1   1 -11 142.964 42.8459 175
  -1  -1 -11 185.094 43.0057 175
  -1   1 -11 123.458 30.4833 161
   1   1  11 122.756 41.5244 154
   1   1  11 163.750 41.3075 140
   1  -1  11 159.964 41.6846 154
  -1   1 -11 170.011 40.2638 153
   1  -1  11 169.045 37.1517 149
   1   1  11 170.269 36.2847 149
   1  -1  11 211.935 43.7318 140
  -1   1 -11 108.176 33.1423  69
  -1  -1 -11 201.010 37.2675  55
  -1   1 -11 166.634 34.6542  55
   1   1  11 142.846 33.2553 135
   1  -1  11 112.976 32.6187 135
  -1   1 -11 112.771 38.0002 105
  -1  -1 -11 163.696 37.9996 108
   1  -1  11 154.326 35.6262 109
  -1   1 -11 126.431 37.2730 108
   1  -1  11 135.234 24.8319  85
  -1  -1 -11 120.420 36.0046  92
   1  -1  11 138.579 28.0002  80
  -1   1 -11 131.238 35.3900  92
  -1   1 -11 116.991 38.0606  89
  -1  -1 -12 2009.00 153.856  44
  -1   1 -12 1762.78 148.212  44
   1  -1  12 2055.34 121.127   5
  -1  -1 -12 2121.54 123.844 175
  -1   1 -12 1996.50 123.841 175
   1  -1  12 1994.82 122.095 154
  -1   1 -12 2109.51 123.812 153
   1  -1  12 2094.60 125.499 140
   1   1  12 1891.36 122.043 154
   1   1  12 1943.40 120.604 149
   1  -1  12 2066.94 122.095 149
   1   1  12 2024.12 124.323 140
  -1  -1 -12 2113.22 125.474 153
  -1  -1 -12 1887.95 120.131  55
  -1  -1 -12 1931.52 120.376  69
  -1   1 -12 1830.85 118.569  69
   1  -1  12 1696.34 117.719 135
   1   1  12 1663.60 117.122 135
   1   1  12 2074.79 125.257 126
  -1  -1 -12 1923.72 122.608 105
  -1   1 -12 2079.16 122.406 108
  -1  -1 -12 2028.62 122.445 108
  -1   1 -12 1919.57 121.908 105
  -1  -1 -12 2070.16 121.481  92
  -1   1 -12 2019.90 122.980  89
   1  -1  13 28.3568 27.5293  78
   1   1  13 22.0262 28.1337  78
   1   1  13 51.1229 26.1162 149
   1  -1  13 15.4613 34.2577 140
   1  -1  13 25.1186 26.8813 149
  -1  -1 -13 19.8575 34.3272 153
  -1   1 -13 82.7490 32.1735 153
  -1  -1 -13 27.3118 27.0481  69
  -1   1 -13 19.9359 21.5043  69
   1  -1  13 57.1658 36.5900 126
   1   1  13 56.4019 28.9754 111
  -1  -1 -13 70.2497 31.3813 108
  -1  -1 -13-1.19770 32.0035 105
  -1   1 -13 27.6406 29.6881 105
  -1   1 -13 58.4541 30.9607 108
  -1   1 -13-22.9167 52.8505  44
  -1  -1 -13-4.74439 56.4313  44
   1  -1  14 120.687 30.4949 126
   1  -1  14 149.078 27.6809 145
   1   1  14 88.9047 25.3771 145
  -1   1 -14 97.5059 25.2935 153
  -1  -1 -14 140.062 28.3914 153
   1   1  14 124.062 24.2666  78
   1  -1  14 103.840 23.6846  78
  -1  -1 -14 143.233 27.3620 105
  -1  -1 -14 119.969 26.3110 108
  -1   1 -14 107.120 26.2252 105
   1  -1  14 82.6723 25.7194 111
  -1   1 -14 131.771 25.9922 108
   1   1  14 138.026 24.2467 111
  -1  -1 -15 34.3797 17.1251 124
   1  -1  15 46.0897 15.7278 111
  -1  -1 -15 28.1794 15.1871 108
  -1  -1 -15-1.41604 15.5209 105
  -1   1 -15 14.0996 15.6827 108
   1   1  15 8.68785 14.6888  78
   1  -2 -15 409.974 32.8056 159
  -1  -2  15 449.173 33.7575 154
   1  -2 -15 391.860 33.3271 104
   1   2 -15 406.792 31.5013 104
  -1  -2  15 378.625 31.1352 111
   1  -2 -15 419.158 33.3296 105
  -1   2  15 444.535 31.6087  82
   1  -2 -15 334.297 27.5957  89
   1   2 -15 419.241 29.5628  89
   1  -2 -14 296.839 35.5667 159
  -1   2  14 267.155 35.5103 163
   1   2 -14 298.854 35.8366 175
   1   2 -14 245.677 27.2553 161
  -1  -2  14 284.050 36.1034 154
  -1  -2  14 271.915 31.2885 140
  -1   2  14 299.523 36.2784 154
   1  -2 -14 205.783 31.1055  67
  -1  -2  14 208.831 29.1936 126
  -1  -2  14 302.960 32.5420 111
   1   2 -14 277.629 34.4940 104
   1  -2 -14 271.442 34.6713 105
   1   2 -14 292.540 35.4481 105
   1  -2 -14 215.792 35.2009 104
  -1  -2  14 294.085 31.7428  82
  -1   2  14 293.074 34.0130  82
   1   2 -14 277.758 29.7211  89
   1  -2 -14 257.993 28.7778  89
   1   2 -13-9.73755 57.3822  44
   1  -2 -13 40.2537 58.2335  47
   1  -2 -13 102.157 58.3506  44
   1   2 -13 23.4715 35.4562 175
  -1   2  13 62.4502 39.8092 163
   1   2 -13 60.7572 28.7137 161
   1  -2 -13 52.2633 36.3404 159
  -1  -2  13 77.7941 34.7764 163
  -1  -2  13 71.9221 38.1977 154
  -1   2  13 68.7935 37.6664 154
  -1  -2  13 57.0461 31.9567 140
   1  -2 -13 21.6752 34.6408  69
   1  -2 -13 29.7915 32.5831  67
   1   2 -13 60.6885 30.2081  67
  -1   2  13 75.2804 25.4350 126
  -1  -2  13 43.4317 32.5630 111
   1   2 -13 69.9432 35.0296 105
   1   2 -13 46.9051 34.9979 104
   1  -2 -13 44.1572 35.2449 105
  -1  -2  13 79.6217 33.0744  82
  -1   2  13 83.9102 35.3668  82
   1  -2 -13 70.6038 29.2758  89
   1   2 -13 46.8035 29.0659  89
   1  -2 -12 10.8153 70.9002  47
   1  -2 -12-61.1871 68.7416  44
   1   2 -12 100.041 66.9050  44
   1   2 -12-50.1171 61.4415  47
  -1   2  12-24.1759 49.5829   1
   1   2 -12 26.9088 61.8626   3
   1  -2 -12 10.5818 62.4315   3
  -1  -2  12-59.6170 53.4632   1
  -1   2  12-2.67765 45.3546 163
  -1  -2  12 97.6854 41.1727 163
   1   2 -12-9.54278 32.4373 161
   1   2 -12 62.3888 39.7078 175
  -1  -2  12 38.4252 41.1314 154
  -1  -2  12 46.6296 35.9154 140
  -1   2  12 23.9597 26.9244 140
  -1   2  12 72.3003 41.1765 154
   1  -2 -12-18.7904 37.9416  55
   1  -2 -12 21.9742 38.6829  67
   1  -2 -12 44.8549 38.4624  69
   1   2 -12 48.4629 34.2718  67
   1  -2 -12 27.5129 38.0314 105
  -1  -2  12 47.7229 35.7346 111
   1   2 -12 19.6146 36.8687 105
   1   2 -12-6.79543 37.3586 104
   1   2 -12 14.7513 28.9473  95
  -1   2  12-10.8706 38.6674  82
   1  -2 -12 6.50172 30.3695  89
   1   2 -12 33.1093 31.9403  89
  -1  -2  11 4212.99 315.216  19
  -1  -2  11 5130.62 318.602   1
   1   2 -11 5434.18 323.814   3
  -1   2  11 4828.31 315.238   1
  -1   2  11 5030.15 319.129  19
   1  -2 -11 5128.02 320.495   3
  -1  -2  11 4912.35 287.491  97
   1   2 -11 5255.39 292.363  89
   1  -2 -11 5030.63 291.784  89
  -1   2  11 5426.44 290.819  78
  -1  -2  11 4910.13 289.099  78
  -1   2  11 5135.64 291.665 140
  -1  -2  11 5432.73 294.151 154
  -1   2  11 5534.46 294.199 154
  -1  -2  11 5608.66 295.012 140
   1  -2 -11 5234.51 292.180  75
   1  -2 -11 5024.64 294.423  69
   1   2 -11 4840.02 292.175  67
   1   2 -11 4377.06 287.391  63
   1  -2 -11 5465.02 295.515  55
  -1  -2  11 5419.42 292.321 131
   1  -2 -11 4813.59 293.677 105
   1   2 -11 4803.47 288.944 108
  -1  -2  11 5583.09 292.987 112
   1   2 -11 5195.58 294.203 105
   1   2 -11 4975.94 322.604  44
   1  -2 -11 4696.75 320.857  44
   1  -2 -11 4582.33 323.150  47
   1   2 -11 4469.21 315.059  47
   1  -2 -11 5580.96 319.306  39
   1   2 -10 5.48343 65.1918  44
   1   2 -10 25.0764 68.5463  47
   1  -2 -10 38.2317 63.4482  44
   1   2 -10-21.0604 67.4409   3
  -1  -2  10 36.0306 72.7165  19
   1  -2 -10-87.6148 66.3009   3
  -1   2  10-46.2610 73.3870  19
   1  -2 -10 12.4274 47.9997  21
  -1   2  10 57.1868 60.1118   1
  -1  -2  10 4.88513 61.6196   1
  -1   2  10 55.0614 35.9044 170
  -1   2  10 1.27638 42.2603 162
  -1   2  10 40.1461 31.8951 174
  -1   2  10 11.7901 29.9627 140
  -1  -2  10-17.8186 40.8799 154
  -1   2  10 25.9231 40.7411 154
   1  -2 -10 7.69475 40.7531  55
   1   2 -10 31.7400 35.8926  67
   1  -2 -10 1.52816 38.7080  69
   1  -2 -10-24.8689 30.7391  75
  -1  -2  10 6.44307 32.4991 131
   1   2 -10 20.8523 25.6915 108
  -1  -2  10 21.5729 31.1709 112
   1   2 -10 31.4540 35.8897 105
  -1   2  10-7.85354 30.2234  78
  -1  -2  10 68.4415 24.6772  97
   1   2 -10-6.69082 31.2026  89
  -1  -2  10 41.5028 27.7609  78
   1  -2 -10-11.8523 30.7279  89
   1   2  -9 4431.93 273.176  47
   1   2  -9 4431.51 273.803  44
   1   2  -9 4439.45 259.250  39
   1  -2  -9 3943.66 269.805  44
  -1   2   9 4132.87 272.528  19
   1  -2  -9 4204.39 269.593   3
  -1   2   9 4204.83 268.704   1
  -1  -2   9 4262.03 269.645   1
  -1   2   9 3915.11 244.928 162
  -1   2   9 4012.27 242.660 174
  -1   2   9 4382.40 244.532 140
  -1   2   9 4267.97 245.563 154
   1  -2  -9 4352.21 246.977  55
   1   2  -9 4280.86 246.559  55
   1  -2  -9 4125.56 243.932  75
   1   2  -9 4246.22 245.547  67
  -1  -2   9 4309.18 244.465 131
   1   2  -9 4063.43 245.615 105
  -1  -2   9 5033.02 246.278 112
  -1  -2   9 4255.56 242.089  78
  -1  -2   9 4064.12 240.141  79
  -1   2   9 4324.21 243.053  78
   1  -2  -9 3903.55 243.550  89
  -1  -2   9 4016.44 241.303  97
  -1  -2   9 4313.26 242.686  76
   1   2  -9 3944.99 243.831  89
  -1  -2   9 5033.02 245.760  85
   1   2  -8 901.482 95.9928  47
  -1  -2   8 776.854 75.3950  41
   1   2  -8 979.953 93.8431  44
  -1  -2   8 920.173 93.5117   1
   1  -2  -8 891.919 74.9621   7
  -1   2   8 751.742 97.3033  19
   1  -2  -8 952.314 107.664  28
   1  -2  -8 1056.23 94.6993   3
  -1   2   8 903.377 66.8938 162
  -1   2   8 880.323 62.6838 174
  -1   2   8 780.613 62.8798 171
  -1   2   8 970.017 66.1593 154
  -1  -2   8 947.786 63.5528 131
  -1  -2   8 815.541 67.3880 122
  -1   2   8 892.632 63.6620 111
   1   2  -8 972.165 65.3491 105
  -1  -2   8 946.790 60.4026  78
  -1  -2   8 1055.51 61.4579  76
  -1  -2   8 943.041 58.6231  79
  -1  -2   8 963.198 60.0936  97
  -1   2   8 1028.04 62.0995  78
   1   2  -8 889.922 62.8147  89
  -1  -2   8 772.139 55.1452  52
   1  -2  -8 1002.07 67.5514  55
   1   2  -8 938.187 67.5301  55
   1   2  -8 896.493 65.6691  67
   1  -2  -8 841.645 61.7243  75
  -1  -2   7 86.3167 23.8842  76
  -1   2   7 117.688 25.8178  78
  -1  -2   7 71.1072 23.0874  78
  -1  -2   7 100.205 22.3372  79
  -1  -2   7 100.544 60.0243   1
   1  -2  -7 116.351 42.2059   7
   1  -2  -7 72.6856 71.2370  28
  -1   2   7 104.354 69.2732  19
   1  -2  -7 140.000 62.8312  46
  -1  -2   7 83.4917 42.4983  41
   1   2  -7 84.0164 62.1482  47
   1   2  -7 29.0359 55.6993  44
   1   2  -7 48.4172 80.1798  29
  -1   2   7 81.4198 34.8397  43
   1  -2  -7 63.2673 32.3058  55
   1  -2  -7 56.9066 24.6717  75
   1   2  -7 71.8257 25.6057  75
   1   2  -7 89.3011 32.2673  55
  -1  -2   7 111.659 18.9813  52
   1   2  -7 112.224 30.5805  69
  -1  -2   6 532.062 38.5735  80
  -1   2   6 474.673 37.7301  78
  -1  -2   6 481.780 36.9593  76
  -1   2   6 452.656 77.3972  19
   1  -2  -6 452.124 79.5017  28
   1   2  -6 362.366 38.9080   7
  -1  -2   6 405.771 69.6070   1
  -1   2   6 451.059 48.7646  43
   1   2  -6 512.692 71.9400  47
  -1  -2   6 460.880 55.9401  41
   1  -2  -6 499.243 71.3359  46
   1   2  -6 457.421 66.2820  44
   1   2  -6 398.486 83.3679  29
   1   2  -6 478.067 41.9911  69
  -1  -2   6 450.374 33.5814  52
   1   2  -6 516.060 43.4446  55
   1   2  -6 413.103 37.8221  75
  -1   2   5 7971.54 466.570  19
  -1  -2   5 7917.04 450.887  25
  -1  -2   5 8174.07 462.228   1
   1   2  -5 8486.04 465.943  47
   1  -2  -5 8008.54 463.158  46
   1  -2  -5 8677.62 469.250  28
   1   2  -5 8506.58 465.247  29
   1  -2  -5 8671.87 462.241  37
   1   2  -5 8179.80 463.122  44
  -1  -2   5 8350.55 455.015  31
  -1  -2   5 8704.54 460.176  41
  -1   2   5 7577.66 454.590  43
  -1  -2   5 7500.59 447.577  52
   1   2  -5 8140.19 449.929  69
   1   2  -5 8036.14 450.212  55
   1   2  -4 1174.07 102.891  20
  -1  -2   4 1213.29 88.4428   1
   1   2  -4 1362.32 99.2776  29
   1  -2  -4 1010.89 79.4735  35
   1  -2  -4 1192.59 96.5412  28
   1   2  -4 1227.54 92.9246  47
  -1   2   4 1137.25 79.2948  43
  -1  -2   4 1113.46 76.8328  31
   1  -2  -4 1070.76 88.0090  46
   1  -2  -4 1380.84 90.9459  37
   1  -2  -4 1374.14 85.5832  38
  -1  -2   4 1158.21 84.2401  41
   1   2  -4 1096.51 86.3599  44
  -1  -2   4 1127.14 86.0564  49
  -1  -2   4 1103.81 68.7191  52
   1   2  -4 1161.32 72.3136  55
  -1  -2   3 16.3309 40.8794   1
   1  -2  -3 33.9914 50.9269  28
   1  -2  -3-7.89931 47.8485  23
   1  -2  -3 47.2464 28.1746  26
   1   2  -3 82.1482 51.7924  16
   1   2  -3 74.6484 61.8072  20
   1  -2  -3 37.4480 45.7741  37
   1  -2  -3 26.7569 41.2037  38
   1   2  -3 55.2279 36.8229  44
  -1  -2   3 36.7109 37.4335  36
  -1  -2   3 38.1263 38.6470  41
  -1   2   3 38.3701 35.0274  43
   1  -2  -2 8220.21 536.794  10
   1  -2  -2 10810.1 541.783  26
   1   2  -2 11070.5 544.148  20
   1   2  -2 10011.2 543.564  16
   1  -2  -2 12619.4 548.115  23
  -1  -2   2 9787.55 542.953   1
   1  -2  -2 10497.0 542.147  22
  -1   2   2 9751.96 542.361  43
   1  -2  -2 9051.80 544.320  28
  -1  -2   2 9527.62 544.252  32
  -1  -2   2 9809.62 543.242  36
   1  -2  -1 9207.64 460.249  22
   1  -2  -1 8175.02 459.489  26
  -1   2   1 7719.41 458.860   8
  -1   2   1 9094.54 460.362  24
   1  -2  -1 7494.89 455.875  10
  -1   2   1 8079.87 460.442   4
  -1   2   1 8466.42 461.786  19
  -1  -2   1 9524.32 461.929   4
   1   2  -1 7656.74 461.608  37
  -1  -2   1 8251.94 460.412  41
   1  -2  -1 7358.42 458.083  28
  -1   2   0-2.30015 34.1979  19
   1  -2   0 23.2582 33.4440  25
  -1  -2   0 16.4687 30.4591  12
  -1   2   0 18.7932 36.4918   8
   1  -2   0-8.28595 48.1777  16
  -1  -2   0 38.0889 30.6185  27
   1  -2   0 5.93596 35.6907  22
  -1   2   0 19.4664 27.8232  24
   1   2   0 82.4940 39.8303  38
   1   2   0 57.5253 39.3602  37
  -1  -2  -1 166.627 34.8787   9
   1  -2   1 136.463 39.9407  25
   1  -2   1 162.229 49.0546  16
  -1   2  -1 175.321 30.4313  24
   1   2   1 248.008 32.6160  13
   1   2   1 214.378 39.5986  23
  -1   2  -1 232.594 28.2354  19
   1   2   1 171.312 33.4742  33
   1  -2   1 180.105 38.6906  31
   1  -2   2 12001.2 544.863   2
   1  -2   2 10432.0 545.590  25
  -1  -2  -2 9555.07 540.978   9
   1   2   2 9048.70 538.202  23
   1   2   2 8977.62 542.438  26
   1   2   2 8910.51 542.162  33
  -1   2  -2 9841.18 543.530  35
   1  -2   2 10859.4 544.477  33
  -1  -2  -2 9541.51 544.728  34
   1  -2   2 8813.69 543.135  31
  -1  -2  -2 9215.64 544.806  39
   1   2   3 2043.42 125.695  26
   1   2   3 1868.34 116.091  23
   1  -2   3 2525.48 130.417   2
   1   2   3 1697.24 115.575  19
  -1  -2  -3 2086.39 130.554  34
   1   2   3 2285.58 129.879  33
   1  -2   3 2369.13 131.242  45
  -1   2  -3 2086.13 118.233  30
  -1  -2  -3 2029.40 131.967  39
  -1   2  -3 2337.82 132.752  35
   1  -2   3 2428.74 130.705  33
  -1  -2  -3 2215.73 133.155  35
   1   2   4 784.552 56.0443  19
  -1  -2  -4 829.057 68.8639  11
  -1  -2  -4 981.589 79.0669  18
   1   2   4 784.552 65.6968  26
  -1  -2  -4 808.090 76.0322  21
   1  -2   4 1045.80 75.9553   2
  -1   2  -4 940.650 75.8039  46
   1   2   4 989.470 74.4984  48
   1  -2   4 912.043 66.8410  48
  -1   2  -4 780.244 65.3837  28
   1  -2   4 927.104 76.1731  45
  -1   2  -4 708.386 78.0876  35
   1   2   4 826.623 59.1504  40
   1  -2   4 858.399 74.7987  33
   1   2   4 873.197 53.9706  56
  -1  -2  -4 855.902 56.2487  59
   1  -2   5 11290.0 728.609   7
   1   2   5 12507.2 725.077  19
   1   2   5 13593.7 737.083  17
  -1  -2  -5 12877.0 736.503  21
  -1  -2  -5 13555.8 739.121  18
   1   2   5 12511.0 730.870  14
   1  -2   5 13570.0 736.360  14
   1   2   5 11996.6 728.260  26
  -1  -2  -5 12594.4 732.136  11
   1  -2   5 14687.4 738.658   2
   1   2   5 12716.5 727.010  42
  -1   2  -5 12755.0 731.880  28
   1  -2   5 14888.4 739.151  33
  -1   2  -5 12630.4 736.039  46
   1   2   5 12144.5 727.656  40
   1   2   5 13659.7 738.208  48
   1  -2   5 12376.2 731.919  48
   1  -2   5 14571.8 740.171  45
  -1   2  -5 12937.5 724.091  72
  -1  -2  -5 12672.4 723.311  64
  -1  -2  -5 12973.5 723.963  59
   1   2   5 13809.2 723.371  56
  -1   2  -5 12797.2 722.575  55
   1  -2   5 13669.3 723.766  70
   1  -2   6 46.2623 25.4115  77
   1   2   6 55.7974 52.5797  17
  -1  -2  -6 129.679 61.6049  18
  -1  -2  -6 33.9948 38.0947  11
   1  -2   6 47.2835 39.3451  26
   1  -2   6-5.43586 47.4750  14
   1   2   6 43.2637 39.5840  14
   1  -2   6 16.7854 31.1692  22
  -1  -2  -6 46.3067 48.4386  21
  -1  -2  -6 70.8052 59.2649  39
  -1   2  -6 41.5434 53.7126  46
   1   2   6 128.155 48.4002  48
   1   2   6 89.5275 32.3034  40
   1  -2   6 86.9317 43.3026  42
   1  -2   6 75.2705 42.2908  40
  -1   2  -6 53.0138 25.9844  75
  -1  -2  -6 42.5088 27.7371  74
  -1   2  -6 78.4228 24.3379  55
  -1  -2  -6 47.1551 23.4205  64
  -1   2  -6 39.7641 28.1908  74
  -1  -2  -6 59.5568 24.9510  59
   1  -2   6 49.9998 24.1167  68
   1   2   6 11.2522 21.3968  73
   1   2   6 53.5429 16.6944  53
   1   2   6 84.0367 23.0655  68
   1  -2   7 373.770 39.4533  96
   1   2   7 449.858 40.4471  96
  -1   2  -7 366.359 38.2517  92
   1  -2   7 481.300 41.5244  81
   1   2   7 489.411 41.8110  81
  -1  -2  -7 443.573 38.7578  72
   1   2   7 419.139 31.0759  53
   1  -2   7 405.817 38.3461  56
   1  -2   7 440.120 35.2017  53
  -1   2  -7 424.793 37.4157  55
   1   2   7 403.350 36.1182  73
  -1  -2  -7 383.858 38.5873  59
   1  -2   7 421.019 38.3180  68
  -1  -2  -7 381.605 40.2374  74
  -1   2  -7 409.030 39.9050  74
   1   2   7 493.057 36.5570  68
  -1   2  -7 460.195 39.4488  75
   1   2   7 400.743 45.3577  40
   1  -2   7 378.683 54.4419  42
  -1   2  -7 351.320 72.8124  46
  -1  -2  -7 484.893 77.3691  39
   1  -2   7 352.949 55.3220  40
  -1  -2  -7 390.502 76.1499  46
   1  -2   7 466.511 65.4864  17
   1  -2   7 290.552 37.6956  22
   1   2   7 384.870 66.1371  17
   1   2   7 357.843 51.7822  14
   1  -2   7 315.523 46.0652  26
   1  -2   7 393.324 61.2563  14
  -1  -2  -7 482.714 71.5226  28
  -1  -2  -8 2031.04 143.873  28
  -1  -2  -8 1994.17 149.074  39
   1  -2   8 1697.74 129.689  42
  -1  -2  -8 1980.27 151.616  46
   1  -2   8 1768.90 131.048  40
  -1  -2  -8 1986.68 152.834  35
   1  -2   8 1759.53 135.331  14
   1  -2   8 1684.21 139.642  17
   1   2   8 1926.08 141.995  17
   1   2   8 1639.84 116.775 163
  -1   2  -8 1801.20 116.424 159
  -1   2  -8 1785.37 117.029 175
  -1   2  -8 1673.18 114.755 161
  -1  -2  -8 1797.78 115.308 159
  -1  -2  -8 1753.28 116.196 175
   1   2   8 2120.34 118.144 149
   1   2   8 1921.52 118.645 140
   1   2   8 1870.50 117.200 154
   1  -2   8 1851.48 119.290 140
   1  -2   8 1771.82 115.878 154
   1   2   8 2039.09 115.294  73
  -1   2  -8 2026.96 117.328  72
   1  -2   8 1886.01 113.603  53
   1  -2   8 2029.47 116.383  68
   1  -2   8 2002.46 116.285  73
  -1   2  -8 1976.22 115.193  55
  -1  -2  -8 1989.18 117.264  74
  -1  -2  -8 1901.46 116.420  59
  -1  -2  -8 1843.83 116.653  72
  -1   2  -8 2071.80 118.116  75
   1  -2   8 1855.98 117.698 131
   1   2   8 1949.71 116.738 135
   1  -2   8 1886.08 116.545 109
  -1   2  -8 1730.16 116.162 108
   1   2   8 2123.47 116.701 109
   1  -2   8 1970.14 118.052  81
   1   2   8 2251.21 119.766  81
   1   2   8 2030.65 117.462  96
   1  -2   8 1946.15 117.032  96
   1  -2   8 1867.45 113.773  80
  -1   2  -8 1952.18 117.000  92
   1   2   8 1926.72 112.286  80
  -1  -2  -9 610.167 92.2487  35
  -1  -2  -9 329.831 77.4227  39
  -1  -2  -9 541.693 92.8104  46
   1  -2   9 387.297 60.3088  40
   1   2   9 388.242 39.7469   5
   1  -2   9 396.819 74.2485  17
   1  -2   9 392.813 40.8063   5
  -1  -2  -9 355.175 76.4348  28
  -1  -2  -9 411.592 46.3915 175
  -1  -2  -9 383.280 43.7487 159
  -1   2  -9 435.057 47.9502 175
   1   2   9 414.077 47.8044 163
  -1   2  -9 354.764 45.2370 159
  -1   2  -9 428.504 42.5190 161
   1   2   9 403.497 47.5070 140
   1   2   9 514.391 45.7446 149
   1  -2   9 357.812 44.6756 154
   1   2   9 421.382 47.6306 154
  -1   2  -9 488.242 41.6655  69
   1  -2   9 430.341 37.5515  53
   1  -2   9 419.049 42.6285  68
  -1   2  -9 459.616 42.8660  55
  -1  -2  -9 429.205 45.0579  74
   1  -2   9 479.271 43.0544  73
  -1  -2  -9 411.298 44.9010  72
  -1   2  -9 439.481 46.4201  75
   1  -2   9 491.103 44.7454 135
   1   2   9 479.534 43.5514 135
   1  -2   9 508.635 47.9404 131
   1  -2   9 521.397 44.5586 109
  -1   2  -9 445.904 43.9565 108
   1  -2   9 462.787 38.2873 112
   1   2   9 518.367 43.3324 109
   1  -2   9 455.862 37.5933  85
   1  -2   9 417.242 39.2395  80
  -1  -2  -9 486.921 45.4146  92
  -1   2  -9 416.752 44.3682  89
  -1   2  -9 449.828 43.1596  92
   1   2   9 433.961 35.5438  80
   1  -2   9 461.060 47.4549  81
   1  -2   9 500.489 46.5861  96
  -1   2 -10 31.6133 61.6914  44
  -1  -2 -10 133.436 80.7854  46
   1   2  10 11.7990 29.5575   5
   1  -2  10-67.9595 60.2501  17
   1  -2  10 18.8413 29.4377   5
  -1  -2 -10 34.4139 34.4433 159
   1   2  10 3.49105 38.3327 163
  -1  -2 -10 53.4978 38.2664 175
  -1   2 -10 75.0899 38.2983 159
  -1   2 -10 48.5560 40.0181 175
  -1   2 -10-1.13452 30.4448 161
   1  -2  10 26.3698 36.1622 154
   1   2  10 56.7802 37.0259 140
   1   2  10-26.6362 38.1877 154
   1   2  10 20.3770 32.9947 149
  -1   2 -10 60.6047 37.2592 153
  -1  -2 -10 5.49648 36.1894  74
  -1   2 -10 22.5552 31.2042  55
  -1  -2 -10 7.30847 35.4362  72
  -1  -2 -10 47.8993 35.1499  55
  -1   2 -10-8.95656 34.9657  75
  -1   2 -10-32.4356 29.3509  69
   1  -2  10 11.8438 31.1062 135
   1   2  10 3.83179 30.6302 135
   1  -2  10 16.6617 31.0463 109
  -1   2 -10 38.6260 34.0260 105
  -1  -2 -10 21.3839 34.5409 108
   1  -2  10 1.98938 23.0223 112
  -1   2 -10 11.3276 33.3818 108
   1   2  10 46.7251 30.0833 109
  -1   2 -10 16.1124 31.6783  92
   1  -2  10 9.15541 25.9322  80
  -1   2 -10 45.1353 34.2149  89
   1  -2  10 19.4451 18.6687  76
   1  -2  10-7.75945 36.2082  81
   1  -2  10 10.0706 23.7975  85
  -1  -2 -10 26.1454 32.8362  92
  -1   2 -11 1614.64 132.914  44
   1  -2  11 1626.28 100.556   5
  -1   2 -11 1562.46 103.696 175
  -1  -2 -11 1628.79 103.299 175
  -1   2 -11 1525.97 102.277 159
  -1   2 -11 1400.24 97.6117 161
  -1  -2 -11 1450.34 100.246 159
  -1   2 -11 1740.80 103.661 153
   1  -2  11 1548.17 101.731 154
   1   2  11 1725.97 104.939 140
   1   2  11 1632.63 101.689 149
   1   2  11 1483.29 103.165 154
  -1  -2 -11 1507.88 101.840  72
  -1   2 -11 1478.38 98.3597  69
  -1   2 -11 1616.27 103.364  75
  -1  -2 -11 1585.65 101.538  55
   1  -2  11 1563.88 99.6659 135
   1   2  11 1419.46 98.6225 135
  -1  -2 -11 1628.64 102.622 108
   1  -2  11 1506.54 95.1705 112
   1  -2  11 1725.03 103.136 109
  -1   2 -11 1663.74 102.205 105
  -1   2 -11 1592.75 101.682 108
  -1   2 -11 1622.20 102.651  89
   1  -2  11 1543.30 95.9391  85
   1  -2  11 1535.34 97.4397  80
  -1  -2 -11 1656.67 102.150  92
  -1   2 -12 2539.78 186.339  44
  -1  -2 -12 2491.86 188.570  44
   1  -2  12 2794.75 158.884   5
  -1  -2 -12 2813.39 160.702 175
  -1   2 -12 2735.97 161.378 175
   1   2  12 2835.58 161.540 140
   1   2  12 2515.18 157.815 149
   1  -2  12 2610.91 159.378 149
  -1  -2 -12 3013.14 163.426 153
   1   2  12 2602.46 159.805 154
  -1   2 -12 2868.67 160.399 153
   1  -2  12 2608.98 158.742 154
  -1  -2 -12 2571.81 158.299  69
  -1  -2 -12 2589.09 158.481  55
  -1   2 -12 2371.91 155.476  69
   1   2  12 2422.78 155.053 135
   1  -2  12 2457.79 156.388 135
  -1   2 -12 2616.83 159.099 105
  -1   2 -12 2769.73 159.892 108
   1  -2  12 3033.59 161.445 109
  -1  -2 -12 2632.54 159.417 108
  -1  -2 -12 2784.26 159.313  92
  -1   2 -12 2739.82 160.557  89
  -1  -2 -13 1485.85 129.780  44
  -1   2 -13 1427.60 125.785  44
  -1  -2 -13 1718.72 104.601 175
   1  -2  13 1546.70 102.009 149
  -1   2 -13 1713.32 103.383 153
   1  -2  13 1801.17 107.380 140
   1   2  13 1588.66 100.209 149
   1   2  13 1747.06 103.910 145
  -1  -2 -13 1847.24 106.606 153
  -1  -2 -13 1544.16 101.693  69
  -1  -2 -13 1642.45 104.183 105
  -1  -2 -13 1688.31 103.773 108
   1   2  13 1733.35 100.683 111
  -1   2 -13 1722.77 103.185 105
  -1   2 -13 1726.32 103.705 108
   1  -2  13 1471.21 100.736  78
  -1   2 -13 1697.21 104.202  89
   1   2  13 1597.26 101.907  78
   1   2  14 191.672 27.1529 145
  -1  -2 -14 211.902 30.7636 153
   1  -2  14 199.819 31.8794 126
   1   2  14 167.264 23.3890 111
  -1  -2 -14 148.865 26.4370 108
  -1   2 -14 184.431 26.3549 108
  -1   2 -14 166.579 26.1066 105
   1  -2  14 192.573 26.9665 111
  -1  -2 -14 209.872 28.6072 105
  -1   2 -14 170.113 27.8141  89
   1  -2  14 131.664 23.3718  78
   1   2  14 190.355 25.0730  78
  -1  -2 -15 670.852 41.2423 124
   1  -2  15 642.023 43.2727 126
  -1  -2 -15 602.134 41.0627 108
  -1   2 -15 628.919 41.5499 108
   1  -2  15 673.164 41.0142 111
  -1  -2 -15 622.058 41.3476 105
  -1   2 -15 684.510 42.7818  89
   1   2  15 562.258 40.6498  78
  -1  -2 -15 657.315 41.7759 153
   1  -3 -15 653.138 42.9556 159
   1  -3 -15 665.061 44.4892 175
  -1  -3  15 606.369 43.8669 154
   1  -3 -15 619.105 43.6127 105
  -1  -3  15 649.343 42.2979 111
   1   3 -15 602.921 41.8923 104
   1  -3 -15 602.490 43.6753 104
  -1   3  15 674.346 41.7681 111
  -1   3  15 652.071 42.2663  82
   1   3 -15 587.816 40.7490  89
   1  -3 -14 1734.59 99.4469 159
  -1   3  14 1505.12 99.1515 163
   1  -3 -14 1763.99 100.929 175
   1   3 -14 1679.97 98.9691 175
   1   3 -14 1601.65 96.2031 161
  -1  -3  14 1766.85 100.474 154
  -1   3  14 1590.70 99.4906 154
  -1  -3  14 1641.75 98.8267 140
   1  -3 -14 1530.94 99.6943  69
   1  -3 -14 1420.37 98.0759  67
   1  -3 -14 1577.32 100.019 105
   1   3 -14 1539.48 98.1395 104
  -1  -3  14 1802.75 97.9593 111
  -1  -3  14 1629.01 95.8683  82
  -1   3  14 1664.60 97.8710  82
   1   3 -14 1548.94 97.4101  89
   1  -3 -14 1521.83 96.3861  89
   1  -3 -13 62.0025 56.0482  44
   1  -3 -13 101.288 64.7555  47
   1   3 -13-33.6633 53.9834  44
   1   3 -13 125.839 30.8913 161
   1  -3 -13 88.7917 35.8638 159
   1   3 -13 76.4312 36.1845 175
   1  -3 -13 84.6430 40.8973 175
  -1   3  13 102.809 41.9675 163
  -1  -3  13 138.567 38.7926 154
  -1   3  13 96.8602 37.4090 154
  -1  -3  13 106.811 34.1634 140
   1  -3 -13 94.4258 36.1682  69
   1   3 -13 99.2394 29.0313  67
   1  -3 -13 90.5335 34.5490  67
  -1   3  13 50.0753 21.4264 126
   1   3 -13 77.9722 34.2608 105
   1  -3 -13 97.7996 35.8318 105
   1   3 -13 58.0024 33.5549 104
  -1  -3  13 104.151 32.6936 111
   1  -3 -13 93.2485 28.0877  89
  -1   3  13 92.3026 35.6627  82
  -1  -3  13 99.3271 32.1017  82
   1   3 -13 92.5903 30.0323  89
   1  -3 -12 3991.21 255.489  39
   1   3 -12 4188.56 262.283  44
   1  -3 -12 4166.18 261.065  44
   1  -3 -12 3528.89 258.829  47
   1  -3 -12 3989.78 258.888   3
   1   3 -12 3888.07 259.756   3
   1   3 -12 4182.44 231.362 175
  -1   3  12 3910.04 232.447 163
   1   3 -12 4092.86 230.225 161
  -1  -3  12 4017.32 229.848 163
  -1   3  12 3723.57 226.691 140
  -1  -3  12 4424.67 232.571 154
  -1  -3  12 4379.00 233.031 140
  -1   3  12 4239.55 231.830 154
   1  -3 -12 3642.36 231.270  67
   1  -3 -12 4108.19 232.647  69
   1  -3 -12 4243.71 233.517  55
   1   3 -12 3864.82 229.618  67
  -1   3  12 3429.63 227.854 126
  -1  -3  12 3833.68 229.371 131
   1   3 -12 4105.37 232.316 105
   1  -3 -12 3932.57 231.909 105
  -1  -3  12 4305.65 229.358 111
   1   3 -12 3930.64 230.751 104
   1  -3 -12 3940.32 229.598  89
   1   3 -12 4081.88 230.485  89
  -1   3  12 4200.31 229.244  82
  -1  -3  12 3713.40 224.562  97
   1   3 -12 3558.03 226.903  95
   1  -3 -11 1754.57 139.345  39
   1  -3 -11 1430.70 140.329  44
   1   3 -11 1334.78 132.907  47
   1  -3 -11 1534.28 144.850  47
   1   3 -11 1615.81 142.484  44
  -1  -3  11 1671.21 135.625   1
  -1   3  11 1508.29 138.376  19
  -1   3  11 1504.72 131.075   1
  -1  -3  11 1296.39 136.535  19
   1  -3 -11 1659.33 139.853   3
   1   3 -11 1814.42 142.884   3
   1  -3 -11 1229.61 123.755  21
  -1   3  11 1630.02 106.110 170
   1   3 -11 1751.53 110.005 175
   1   3 -11 1742.85 111.061 159
  -1   3  11 1885.33 114.962 163
  -1   3  11 1726.81 105.232 140
  -1  -3  11 1988.36 112.897 140
  -1   3  11 1929.72 111.500 154
  -1  -3  11 1858.90 112.109 154
   1   3 -11 1707.68 108.192  67
   1  -3 -11 1728.16 107.208  75
   1  -3 -11 1680.79 111.698  55
   1   3 -11 1736.63 110.501  69
   1  -3 -11 1755.95 111.742  69
  -1  -3  11 1709.24 107.713 131
   1   3 -11 1600.35 103.514 108
  -1  -3  11 1849.34 108.501 112
   1   3 -11 1777.99 110.328 104
   1   3 -11 1545.45 109.975 105
   1  -3 -11 1600.83 106.912  89
  -1   3  11 1737.82 106.161  78
  -1  -3  11 1685.56 102.483  97
  -1  -3  11 1627.69 103.342  78
   1   3 -11 1535.55 106.513  95
  -1   3  11 1850.09 109.076  82
   1   3 -11 1676.12 107.815  89
   1   3 -10 1858.24 161.783  47
   1   3 -10 2386.25 173.589  44
   1  -3 -10 2087.70 167.027  44
  -1   3  10 2159.45 169.760  19
  -1   3  10 2382.36 164.685   1
   1   3 -10 2269.01 169.661   3
   1  -3 -10 2222.44 167.519   3
  -1  -3  10 2376.25 167.234   1
  -1   3  10 2212.52 136.296 170
  -1   3  10 2441.67 139.762 154
  -1  -3  10 2354.37 140.937 154
  -1   3  10 2256.73 135.963 140
   1   3 -10 1963.72 132.779  63
   1  -3 -10 2476.20 141.596  69
   1   3 -10 2167.69 137.764  67
   1  -3 -10 2376.49 141.678  55
   1  -3 -10 2272.39 136.983  75
  -1  -3  10 2456.22 138.325 131
  -1  -3  10 2619.55 139.068 112
   1   3 -10 2067.06 133.858 108
   1   3 -10 2149.13 138.217 104
   1   3 -10 2288.85 139.629 105
  -1   3  10 2490.84 136.598  78
  -1  -3  10 2203.95 133.765  78
  -1  -3  10 2413.02 137.692  85
  -1  -3  10 2413.74 135.280  76
   1  -3 -10 2183.05 136.793  89
  -1  -3  10 2245.57 133.413  97
   1   3 -10 2129.63 137.185  89
  -1  -3  10 2124.02 131.460  79
   1  -3  -9 4986.15 313.753  28
   1   3  -9 4754.33 299.956  47
  -1  -3   9 4649.63 285.816  41
   1   3  -9 4730.98 303.295  44
   1  -3  -9 5268.93 313.834  29
  -1   3   9 4603.19 301.516  19
  -1   3   9 4833.55 297.406   1
   1  -3  -9 4874.13 300.835   3
   1   3  -9 4982.03 301.644   3
  -1  -3   9 4921.48 299.642   1
  -1   3   9 4411.22 274.421 162
  -1   3   9 4498.61 273.074 174
  -1   3   9 4720.43 273.641 140
  -1   3   9 4813.37 275.469 154
  -1  -3   9 4782.22 275.991 154
   1   3  -9 4753.00 275.182  67
   1  -3  -9 4604.81 273.911  75
   1  -3  -9 5067.91 277.237  55
  -1  -3   9 5014.54 275.101 131
   1   3  -9 4838.45 276.131 105
   1   3  -9 4551.66 272.203 108
  -1  -3   9 4706.10 270.924  79
  -1  -3   9 4591.95 270.334  93
  -1  -3   9 4931.10 272.211  97
  -1   3   9 5096.03 273.674  78
  -1  -3   9 5207.82 273.621  76
  -1  -3   9 4681.80 271.791  78
   1   3  -9 4881.39 274.791  89
  -1  -3   8-19.9255 41.5660  41
   1   3  -8 34.9206 56.9316  44
   1  -3  -8 48.3943 92.9475  29
   1   3  -8 78.3497 60.3497  47
   1  -3  -8 62.2509 68.5332  46
  -1   3   8 7.46051 56.2094   1
   1  -3  -8 44.1445 58.2465   3
  -1   3   8 134.978 71.3892  19
  -1  -3   8 30.8437 56.3391   1
   1  -3  -8 38.6096 41.0613   7
   1   3  -8 65.8651 60.0460   3
   1  -3  -8 128.663 78.2327  28
  -1   3   8 42.8775 36.6887 162
  -1   3   8 34.4555 34.3896 171
  -1   3   8 84.7082 31.0804 174
  -1   3   8 59.5890 33.2811 154
  -1  -3   8 57.7091 35.6408 154
   1   3  -8-2.11648 32.2667 136
   1  -3  -8 86.0325 27.5755  75
  -1  -3   8 47.1914 17.0929  52
   1   3  -8 45.0009 32.9525  67
   1  -3  -8 35.6006 35.6688  55
   1   3  -8 22.8915 31.3606 105
  -1  -3   8 35.9220 26.6475 109
   1   3  -8 13.9617 22.5030 108
  -1  -3   8 77.7950 22.7929  93
  -1  -3   8 85.9482 25.5174  97
   1   3  -8 23.7642 27.2597  89
  -1  -3   8 64.2919 23.6727  78
  -1   3   8 56.8726 26.8263  78
  -1  -3   8 19.8810 24.7761  76
  -1  -3   8 72.6122 22.7389  79
  -1  -3   7 28.8289 24.1841  85
  -1  -3   7 6.86711 21.4773  79
  -1   3   7-8.84428 24.8650  78
  -1  -3   7 2.50380 22.2812  76
  -1  -3   7 2.85787 23.7905  80
  -1  -3   7 50.4729 21.7299  78
   1   3  -7 8.25152 31.2435  55
  -1  -3   7 30.5900 18.1453  52
   1   3  -7 24.5559 30.6951  67
   1  -3  -7 28.2819 24.0353  75
  -1   3   7-26.5355 63.8165  19
   1   3  -7 10.4458 56.4482   3
   1  -3  -7-20.3610 54.4170   3
  -1  -3   7 6.52436 57.4087   1
  -1   3   7 28.5423 54.9079   1
   1  -3  -7 4.37900 70.6995  28
   1   3  -7-3.43526 46.2138  16
   1  -3  -7-24.7872 43.2430   7
  -1  -3   7 16.6462 25.7416 112
   1  -3  -7 11.1829 61.5626  46
   1   3  -7 10.8421 57.5508  47
   1   3  -7-3.72001 52.0879  44
  -1  -3   7 47.4824 42.1289  41
  -1  -3   6 2132.08 121.542  80
  -1   3   6 2126.67 120.449  78
  -1  -3   6 2070.08 120.307  76
  -1   3   6 1932.39 125.617  43
   1   3  -6 2134.78 151.529  29
   1  -3  -6 2318.05 154.706  28
  -1  -3   6 2096.62 135.360  41
   1   3  -6 2103.89 144.433  47
  -1  -3   6 2235.38 138.945  49
   1   3  -6 2071.34 141.434  44
   1  -3  -6 2159.94 145.400  46
   1  -3  -6 1897.96 135.008  35
  -1  -3   6 2044.99 123.886  25
  -1   3   6 2052.87 140.605   1
  -1  -3   6 2198.19 143.201   1
  -1   3   6 1967.06 148.956  19
  -1  -3   6 1878.80 118.345  52
   1   3  -6 2044.84 122.390  69
   1   3  -6 2023.21 123.071  55
   1   3  -6 2079.63 122.368  67
  -1  -3   5 978.288 70.5153  31
  -1  -3   5 922.286 77.2041  49
   1  -3  -5 780.179 72.5620  35
   1  -3  -5 852.672 72.8759  38
   1   3  -5 1036.70 81.2053  44
   1  -3  -5 944.600 93.2783  28
  -1  -3   5 889.815 75.5392  41
   1  -3  -5 856.043 83.2303  46
  -1   3   5 863.871 66.0419  43
   1   3  -5 935.982 93.2239  29
   1   3  -5 985.606 85.4878  47
   1  -3  -5 979.160 81.5984  37
  -1   3   5 910.503 80.6437   1
  -1   3   5 770.088 90.5429  19
   1   3  -5 826.320 74.7507  16
  -1  -3   5 878.753 79.6617   1
  -1  -3   5 804.880 55.7080  52
   1   3  -5 897.544 61.0140  55
   1   3  -5 953.796 60.1553  69
   1   3  -5 938.108 60.3064  67
  -1   3   4 2035.74 126.532  43
   1   3  -4 2033.15 140.133  29
   1  -3  -4 1694.04 126.851  35
   1   3  -4 2152.68 135.162  44
  -1  -3   4 2181.06 133.196  41
  -1  -3   4 2195.95 128.086  31
   1  -3  -4 1836.75 134.744  46
   1  -3  -4 2113.49 143.467  28
   1  -3  -4 2307.02 131.795  38
   1  -3  -4 2311.45 135.894  37
  -1  -3   4 2044.94 134.384  36
   1   3  -4 2204.29 138.820  47
  -1   3   4 2165.01 143.105  19
  -1   3   4 2195.68 134.083   1
   1   3  -4 1996.84 130.588  16
   1  -3  -4 2543.12 138.081  23
  -1  -3   4 2024.81 133.195   1
  -1  -3   4 1962.05 118.849  52
   1   3  -3 50.7559 49.0196  47
  -1  -3   3 43.1578 40.5769  32
  -1   3   3 26.1196 34.7480  43
   1  -3  -3 25.4300 28.0142  35
  -1  -3   3 16.9333 37.1314  49
   1  -3  -3 26.0783 50.6116  28
   1   3  -3 105.379 53.7391  29
   1   3  -3 9.68124 39.3481  44
  -1  -3   3 41.3500 39.2003  36
   1  -3  -3 102.948 44.1558  18
   1  -3  -3 17.8789 26.6787   8
  -1   3   3 55.0725 40.5037   1
  -1  -3   3 8.16361 41.9373   1
   1   3  -3 10.2336 46.0022  16
   1  -3  -3 115.100 25.0518  26
  -1  -3   3-0.65866 25.9485  10
   1   3  -3 151.551 61.5147  20
   1  -3  -3 135.222 28.0637  22
   1  -3  -3 6.33856 48.9109  23
  -1  -3   3 26.6016 18.4542  52
   1   3  -2 28333.2 1594.21  29
  -1   3   2 28738.3 1595.21  43
  -1  -3   2 28419.4 1597.62  49
   1   3  -2 30309.7 1597.24  44
  -1  -3   2 27296.6 1597.56  32
  -1  -3   2 30200.3 1597.60  36
  -1  -3   2 29576.8 1597.68  41
   1  -3  -2 27914.0 1595.29  18
   1  -3  -2 29896.5 1594.47   8
   1  -3  -2 31611.0 1595.34  22
   1  -3  -2 23751.0 1590.46  25
  -1   3   2 33277.3 1599.09  24
   1   3  -2 29270.9 1595.21  16
   1   3  -2 29995.2 1594.46  20
   1  -3  -2 32425.3 1595.04  26
  -1  -3   1 37210.8 2141.94  41
   1  -3  -1 36380.1 2138.87  10
  -1  -3   1 43127.5 2142.81   4
   1  -3  -1 37027.3 2138.25  18
   1  -3  -1 36538.9 2139.16  25
  -1   3   1 36304.3 2141.18   4
   1   3  -1 38129.0 2137.78  20
  -1   3   1 41851.5 2143.51  19
  -1   3   1 43074.3 2142.66  24
   1  -3  -1 40751.9 2141.56   8
  -1  -3   0 705.846 59.3313  30
  -1  -3   0 757.429 56.7802  41
   1  -3   0 746.160 53.6945  31
   1  -3   0 718.942 56.5810  10
  -1   3   0 707.273 61.2062   8
   1   3   0 627.308 47.3420  13
   1   3   0 727.218 45.3098  24
   1  -3   0 847.725 70.5968  16
   1  -3   0 873.643 62.9752   8
  -1  -3   0 885.638 60.1458  27
  -1   3   0 896.092 60.9970  19
  -1  -3   0 866.751 59.1172  12
  -1   3   0 913.740 58.1031  24
   1  -3   0 733.664 59.7061  25
   1  -3   1 4903.45 302.827  31
   1   3   1 4767.29 301.009  33
  -1   3  -1 5757.98 301.203  19
  -1  -3  -1 5520.06 303.910   9
   1  -3   1 5572.98 303.749  16
   1  -3   1 5096.00 296.204  12
  -1   3  -1 6166.71 303.392  24
   1  -3   1 5693.22 306.407  25
   1  -3   1 5478.16 305.789   8
   1  -3   1 5221.50 304.425  10
  -1  -3  -2 3114.23 204.801  39
   1  -3   2 3364.77 204.797  31
   1   3   2 3225.22 201.610  33
  -1  -3  -2 3316.30 205.523  34
   1  -3   2 3678.61 203.950  33
  -1  -3  -2 3398.87 201.954   9
   1   3   2 3679.50 202.834   2
   1  -3   2 3165.59 203.083  13
   1  -3   2 4121.08 203.784   2
   1  -3   2 3411.25 205.567  25
  -1   3  -2 3403.51 201.482  24
   1  -3   3 1627.84 113.149  31
  -1  -3  -3 1792.27 117.850  39
  -1  -3  -3 1639.19 114.015  34
   1   3   3 1638.49 111.705  33
   1   3   3 1809.86 114.184  48
   1  -3   3 1773.81 112.628  33
   1  -3   3 1818.25 113.422  45
  -1  -3  -3 1595.26 110.578  11
   1   3   3 1449.94 100.941  19
   1  -3   3 1756.83 115.297  25
   1  -3   3 2003.52 112.695   2
   1   3   3 1842.54 111.675   2
   1  -3   3 1637.17 111.450  13
   1  -3   4 88.9056 46.0036  45
  -1   3  -4 54.6957 48.4465  46
  -1  -3  -4 102.621 50.1063  34
   1   3   4 94.7722 45.0883  48
   1  -3   4 91.7644 48.3743  33
  -1  -3  -4 97.4797 55.4943  39
  -1  -3  -4 93.6877 54.3892  18
   1   3   4 95.6670 44.6088  17
   1   3   4 76.2302 46.5042   2
   1  -3   4 85.6773 47.4849   2
   1   3   4 82.7020 29.4850  19
  -1  -3  -4 62.2266 41.6403  11
   1   3   5 13539.5 747.057  48
   1  -3   5 14513.0 746.799  33
   1   3   5 12696.1 734.312  40
   1  -3   5 11671.5 737.863  48
  -1   3  -5 13222.2 744.578  46
   1  -3   5 14063.0 748.005  45
   1   3   5 12333.2 734.220  19
   1   3   5 13924.2 745.113   2
  -1  -3  -5 14540.1 749.073  18
   1  -3   5 10873.3 735.507   7
   1   3   5 12282.5 737.560  14
  -1  -3  -5 12910.9 742.101  11
   1   3   5 14142.7 745.874  17
  -1  -3  -5 12550.2 745.331  21
   1  -3   5 14956.9 747.140   2
  -1  -3  -5 13035.6 732.114  59
  -1   3  -5 13073.9 732.412  72
  -1   3  -5 13143.5 730.616  55
   1  -3   5 13858.3 731.838  70
  -1  -3  -5 12403.5 731.252  64
   1  -3   5 14554.2 731.888  62
   1  -3   6 58.0398 24.2199  77
  -1  -3  -6 42.7949 26.7254  59
   1   3   6 36.0056 21.5927  68
   1   3   6 78.4250 22.2347  73
  -1   3  -6 64.5148 22.9591  55
   1  -3   6 71.8801 25.0194  68
  -1  -3  -6 54.8755 24.0935  64
  -1   3  -6 24.4277 25.9348  75
   1   3   6 38.8450 46.3218  48
   1  -3   6 63.2553 44.3235  42
   1  -3   6 110.036 45.7024  40
  -1   3  -6 77.0302 57.2390  46
  -1  -3  -6 39.5444 63.1609  18
   1   3   6 77.2356 49.5381  17
  -1  -3  -6 65.2325 51.9242  21
  -1  -3  -6 48.4342 40.7853  11
   1  -3   6 154.090 51.3146  14
   1   3   6 24.8372 35.1955  14
  -1  -3  -7 250.514 71.0909  18
   1  -3   7 171.741 52.9043  17
  -1  -3  -7 284.481 61.1165  21
   1   3   7 289.374 60.4317  17
   1  -3   7 201.723 43.2195  26
   1  -3   7 293.926 58.2973  14
   1   3   7 257.933 44.3179  14
   1  -3   7 204.795 35.5205  22
  -1  -3  -7 206.240 47.4244  11
  -1   3  -7 266.599 34.2988 159
  -1   3  -7 218.993 34.4832 175
   1  -3   7 259.384 37.5950 140
  -1  -3  -7 213.518 31.7510  59
  -1   3  -7 214.438 33.0642  75
   1  -3   7 276.831 31.8197  68
  -1  -3  -7 228.404 29.6088  64
  -1  -3  -7 238.619 34.8520  74
   1   3   7 254.372 29.9152  73
   1  -3   7 245.453 28.2182  53
  -1   3  -7 255.818 30.1916  55
   1   3   7 240.899 35.3976  81
  -1   3  -7 230.405 33.4530  92
   1   3   7 226.782 32.4845  96
   1  -3   7 269.431 34.5667  81
   1  -3   7 278.343 32.7735  96
   1  -3   7 223.321 51.6355  42
  -1  -3  -7 221.309 70.8665  35
   1  -3   7 190.427 49.6271  40
  -1  -3  -7 360.447 68.8934  28
  -1  -3  -7 308.121 74.8192  39
   1  -3   8 885.444 79.9698  40
  -1  -3  -8 903.347 99.8275  39
   1  -3   8 862.082 80.1115  42
   1  -3   8 734.075 68.0756  49
  -1  -3  -8 951.432 101.075  35
  -1  -3  -8 947.269 96.8740  28
  -1  -3  -8 886.612 99.9122  46
  -1   3  -8 822.283 86.7337  44
   1  -3   8 824.464 86.6402  14
   1   3   8 941.205 89.5382  17
   1  -3   8 715.015 85.0984  17
   1   3   8 797.404 65.4836 163
  -1  -3  -8 844.601 62.9390 175
  -1   3  -8 787.683 62.8602 159
  -1   3  -8 833.394 61.6401 161
  -1  -3  -8 810.562 60.3886 159
  -1   3  -8 772.256 63.4820 175
   1   3   8 751.973 61.2377 172
  -1   3  -8 824.944 63.1375 153
   1   3   8 942.989 64.8529 140
   1   3   8 1034.54 63.5950 149
   1   3   8 856.938 63.9828 154
   1  -3   8 942.731 66.8799 140
   1  -3   8 863.550 62.4430 154
  -1   3  -8 874.645 63.4070  75
   1  -3   8 938.219 58.7790  53
  -1  -3  -8 922.007 62.8374  72
  -1  -3  -8 834.330 61.4720  59
  -1   3  -8 821.007 59.0998  69
  -1  -3  -8 936.532 63.6970  74
   1  -3   8 861.554 61.1841  68
  -1   3  -8 909.840 60.1010  55
   1  -3   8 886.080 63.9894 131
   1   3   8 853.902 62.0568 135
  -1   3  -8 818.842 61.3584 105
   1   3   8 920.218 60.9031 109
  -1   3  -8 821.438 57.4918  87
   1  -3   8 1059.27 65.2017  81
  -1   3  -8 864.133 63.5205  92
   1  -3   8 966.654 62.5792  96
  -1   3  -8 917.371 62.5436  89
  -1  -3  -9 1305.55 123.726  39
  -1  -3  -9 1350.69 128.759  35
   1  -3   9 1346.30 106.034  40
  -1  -3  -9 1141.71 119.014  28
  -1  -3  -9 1255.97 124.143  46
  -1   3  -9 1196.07 113.683  44
   1  -3   9 1308.57 113.145  17
   1   3   9 1315.64 85.3238   5
   1  -3   9 1322.09 86.2100   5
   1   3   9 1207.41 89.7775 163
  -1   3  -9 1248.52 88.4175 159
  -1  -3  -9 1250.09 85.9706 159
  -1   3  -9 1220.89 89.5899 175
  -1   3  -9 1210.25 86.1508 161
  -1  -3  -9 1266.82 87.9844 175
  -1   3  -9 1356.24 88.9838 153
   1  -3   9 1184.44 87.0567 154
   1  -3   9 1377.27 92.5432 140
   1   3   9 1412.99 88.4277 149
   1   3   9 1241.71 89.1998 154
   1   3   9 1392.37 90.0332 140
   1  -3   9 1605.12 88.4897  68
  -1   3  -9 1264.78 84.5233  69
  -1   3  -9 1324.15 85.2206  55
   1  -3   9 1362.41 84.2387  53
  -1  -3  -9 1432.10 88.8203  72
  -1   3  -9 1465.46 89.5939  75
  -1  -3  -9 1361.07 87.9453  74
   1   3   9 1238.90 86.2328 135
   1  -3   9 1414.31 89.8840 131
   1   3   9 1429.03 86.6299 109
  -1   3  -9 1338.99 87.6883 108
  -1   3  -9 1274.96 86.9817 105
   1  -3   9 1456.70 88.8574 109
  -1   3  -9 1247.28 87.9545  92
  -1  -3  -9 1483.82 88.9942  92
   1  -3   9 1357.12 83.7542  85
   1  -3   9 1299.60 89.1009  81
  -1   3  -9 1346.45 87.6186  89
   1  -3   9 1336.56 84.7173  80
   1  -3   9 1387.24 88.9218  96
  -1  -3 -10 2297.29 183.697  46
  -1  -3 -10 2371.44 173.836  28
  -1   3 -10 2174.62 168.666  44
   1  -3  10 2266.71 169.726  17
   1   3  10 2218.22 139.486   5
   1  -3  10 2301.10 140.420   5
  -1   3 -10 2106.58 139.496 161
  -1  -3 -10 2293.94 140.109 159
  -1   3 -10 2293.00 142.713 159
  -1   3 -10 2374.38 143.370 175
  -1  -3 -10 2333.81 142.357 175
   1   3  10 2040.00 141.766 163
   1  -3  10 2409.98 141.589 154
  -1   3 -10 2259.26 142.202 153
   1   3  10 2371.75 142.055 149
   1   3  10 2341.88 143.195 154
   1  -3  10 2495.52 146.155 140
   1   3  10 2394.95 143.903 140
  -1   3 -10 2461.77 143.293  75
  -1  -3 -10 2345.08 142.095  55
  -1  -3 -10 2414.85 141.825  74
  -1   3 -10 2254.70 138.596  69
   1  -3  10 2383.41 138.457  53
  -1  -3 -10 2280.53 141.769  72
   1   3  10 2338.66 139.978 135
   1  -3  10 2431.88 143.741 131
   1  -3  10 2226.02 141.148 135
  -1  -3 -10 2241.52 141.949 108
  -1   3 -10 2361.82 141.704 105
  -1   3 -10 2328.94 141.494 108
   1  -3  10 2531.63 143.032 109
   1  -3  10 2145.61 137.151 112
   1  -3  10 2049.23 135.074  76
   1  -3  10 2667.31 144.773  81
   1  -3  10 2423.57 139.431  80
  -1   3 -10 2515.01 142.520  89
   1  -3  10 2464.94 138.018  85
  -1  -3 -10 2399.64 142.055  92
  -1   3 -11 198.368 67.4482  44
  -1  -3 -11 79.0312 83.0486  46
   1   3  11 172.827 32.2500   5
   1  -3  11 174.601 34.4675   5
  -1   3 -11 203.270 35.6398 161
  -1  -3 -11 187.056 37.4472 159
  -1   3 -11 172.515 44.2609 175
  -1  -3 -11 219.843 42.7085 175
  -1   3 -11 133.040 37.5009 153
   1  -3  11 164.392 40.2538 154
   1   3  11 147.204 42.7225 154
   1   3  11 177.408 36.3904 149
   1   3  11 218.197 41.3507 140
  -1  -3 -11 173.016 38.8005  55
  -1  -3 -11 191.578 37.6384  72
  -1   3 -11 181.416 30.3636  69
   1   3  11 158.909 33.0392 135
   1  -3  11 164.502 35.4116 135
  -1   3 -11 187.884 37.2782 105
  -1  -3 -11 217.656 39.3271 108
  -1   3 -11 106.675 37.0940 108
   1  -3  11 209.224 38.6373 109
   1  -3  11 189.463 27.3140 112
  -1   3 -11 217.741 38.5305  89
   1  -3  11 190.693 23.0085  76
  -1  -3 -11 132.688 35.8001  92
   1  -3  11 194.555 31.2606  80
   1  -3  11 182.598 28.7170  85
  -1   3 -12 501.296 78.6335  44
   1   3  12 495.148 46.0962   5
   1  -3  12 594.779 48.0286   5
  -1  -3 -12 537.919 51.8391 175
  -1   3 -12 466.329 45.3028 161
   1   3  12 624.532 47.6723 149
   1  -3  12 619.575 51.2720 154
   1   3  12 622.620 51.5728 145
  -1   3 -12 535.675 49.4474 153
   1  -3  12 584.072 49.9379 149
  -1  -3 -12 506.119 49.0750  55
  -1   3 -12 449.182 41.6440  69
  -1  -3 -12 558.432 49.5224  69
   1   3  12 460.978 41.6184 135
   1  -3  12 494.241 45.6256 135
   1  -3  12 680.439 52.0849 109
  -1   3 -12 518.766 48.9875 108
  -1   3 -12 550.891 49.4985 105
   1   3  12 618.481 46.6670 111
  -1  -3 -12 534.200 49.7262 108
   1  -3  12 505.218 38.6251 112
   1   3  12 533.251 47.4877  78
   1  -3  12 510.027 40.8495  85
  -1   3 -12 629.559 51.2139  89
  -1  -3 -12 527.914 47.5890  92
  -1  -3 -13-38.1455 55.6918  44
  -1   3 -13 55.6930 52.7046  44
  -1  -3 -13 64.4967 33.0042 175
   1  -3  13 68.2381 31.1740 154
   1  -3  13 15.6642 27.9200 149
   1   3  13 33.1471 30.5463 145
  -1   3 -13 12.3980 27.0907 153
  -1  -3 -13 13.6267 34.4159 153
  -1  -3 -13 28.8618 28.2145  69
  -1  -3 -13 13.8388 27.5043  55
  -1  -3 -13 44.6564 32.6669 105
  -1   3 -13 7.98380 29.3387 108
  -1  -3 -13 24.0538 30.1824 108
  -1   3 -13 11.7926 28.4830 105
   1   3  13 10.8126 25.5813 111
  -1   3 -13 10.7163 30.3291  89
   1   3  13 28.5510 26.8759  78
   1  -3  13 14.5184 25.7252  78
   1   3  14 1387.53 83.9796 145
  -1  -3 -14 1652.62 88.3876 153
  -1  -3 -14 1175.12 83.4237  69
   1  -3  14 1461.97 87.7099 126
  -1   3 -14 1446.26 85.4235 108
  -1  -3 -14 1410.29 85.5494 108
   1  -3  14 1502.36 84.9548 111
  -1  -3 -14 1402.06 85.9347 105
  -1   3 -14 1409.76 85.8563  89
   1   3  14 1427.97 84.3435  78
   1  -3  14 1192.99 82.6159  78
   1   3  15 132.397 20.0218 126
   1  -3  15 92.9704 20.4079 126
  -1  -3 -15 101.361 17.8947 105
  -1  -3 -15 117.652 17.3744 108
   1  -3  15 116.381 17.8821 111
  -1   3 -15 126.673 17.6556 108
  -1  -3 -15 165.905 20.0217 153
  -1   3 -15 148.233 19.4222  89
   1   3  15 110.088 16.8076  78
  -1  -4  15 1983.77 119.316 154
  -1   4  15 2121.25 120.015 145
  -1  -4  15 1927.36 118.351 140
   1  -4 -15 2151.47 118.655 159
   1  -4 -15 2251.14 120.077 175
  -1  -4  15 2042.32 118.271 111
  -1   4  15 2149.87 118.036 111
   1  -4 -15 1970.90 119.545 104
   1   4 -15 1871.46 117.911 104
   1  -4 -15 2087.84 119.669 105
   1   4 -15 2049.18 118.141  89
  -1   4  15 2147.80 118.241  82
  -1   4  14 473.703 42.5436 154
  -1  -4  14 494.372 43.6935 154
  -1  -4  14 535.110 42.1151 140
   1  -4 -14 501.447 44.3697 175
   1   4 -14 509.649 43.5335 159
   1  -4 -14 558.514 41.9354 159
   1   4 -14 526.206 41.3512 175
   1   4 -14 536.853 38.9579 161
  -1   4  14 468.829 44.3700 163
   1  -4 -14 459.961 42.7062  69
   1  -4 -14 393.953 41.1445  67
   1   4 -14 455.626 40.4464 104
  -1  -4  14 576.415 41.1471 111
   1  -4 -14 457.957 42.2946 105
  -1   4  14 536.599 39.8327 111
   1  -4 -14 462.004 37.1496  89
   1   4 -14 461.054 38.9383  89
  -1  -4  14 462.133 37.0353  82
  -1   4  14 497.145 41.8663  82
   1  -4 -13 459.423 79.7491  47
   1   4 -13 465.275 75.8864  44
   1  -4 -13 593.230 77.6400  44
  -1   4  13 533.413 56.4237 163
   1   4 -13 634.118 54.0448 159
   1   4 -13 628.508 50.1796 161
   1   4 -13 618.967 51.6106 175
   1  -4 -13 705.791 53.1217 159
  -1  -4  13 626.872 53.3656 140
  -1   4  13 634.385 53.5211 154
  -1  -4  13 686.122 54.8062 154
   1  -4 -13 545.531 52.1788  67
   1  -4 -13 613.146 53.8678  69
   1   4 -13 526.058 50.8660 104
  -1  -4  13 613.840 50.2337 111
   1   4 -13 592.989 52.0846 105
  -1   4  13 677.537 50.1984 111
   1  -4 -13 580.995 52.6456 105
   1  -4 -13 559.991 47.1289  89
  -1  -4  13 590.475 47.8394  82
   1   4 -13 653.653 49.3527  89
  -1   4  13 609.088 52.2250  82
   1  -4 -12 1788.99 151.718  47
   1   4 -12 1818.71 148.128  44
   1  -4 -12 1737.47 142.813  39
   1  -4 -12 1570.83 142.845  44
  -1   4  12 1936.72 120.827 163
   1   4 -12 2022.89 116.918 161
  -1   4  12 1648.82 112.356 170
   1   4 -12 1907.49 116.244 175
   1   4 -12 1989.27 118.239 159
  -1  -4  12 1995.70 119.029 154
  -1  -4  12 2134.03 120.058 140
  -1   4  12 2010.73 117.941 154
   1  -4 -12 1894.45 118.942  55
   1  -4 -12 1859.23 118.798  69
   1   4 -12 1709.46 113.856  67
  -1  -4  12 1917.93 115.361 131
  -1   4  12 1557.97 111.450 126
   1  -4 -12 1814.62 117.719 105
  -1  -4  12 2065.71 115.982 112
   1   4 -12 1828.77 115.996 104
  -1  -4  12 1971.37 114.903 111
   1   4 -12 1845.40 117.865 105
  -1   4  12 2002.19 114.930 111
   1   4 -12 1753.82 110.850 108
   1  -4 -12 1703.33 113.727  89
  -1   4  12 1972.26 115.705  82
   1   4 -12 1948.22 115.370  89
  -1  -4  12 1741.77 109.029  97
   1   4 -12 1711.14 110.643  95
   1   4 -11 120.316 68.2916  44
   1  -4 -11 308.946 76.8558  39
   1  -4 -11 250.446 74.8009  44
  -1   4  11 233.898 60.6149   1
  -1   4  11 202.249 71.9507  19
  -1  -4  11 249.853 75.4662  19
  -1  -4  11 261.917 64.6144   1
   1  -4 -11 255.652 61.2840  21
   1   4 -11 280.755 75.4799   3
   1  -4 -11 275.495 73.7141   3
  -1   4  11 250.439 43.2285 170
  -1   4  11 337.263 53.7757 163
   1   4 -11 331.347 44.7169 175
   1   4 -11 308.887 46.3636 159
  -1  -4  11 241.687 48.3887 154
  -1   4  11 314.544 46.0563 154
   1  -4 -11 251.172 45.8507  69
   1   4 -11 267.368 40.0913  67
   1  -4 -11 280.752 47.8621  55
   1  -4 -11 271.618 37.6952  75
  -1  -4  11 273.123 41.1042 131
  -1   4  11 256.339 36.4528 126
   1   4 -11 276.030 33.5118 108
   1   4 -11 290.734 44.2976 105
   1   4 -11 211.760 43.8644 104
  -1  -4  11 299.459 40.4125 112
   1  -4 -11 254.912 38.2347  89
  -1   4  11 266.926 36.8855  78
  -1   4  11 249.215 46.5180  82
  -1  -4  11 275.695 31.3729  97
  -1  -4  11 217.537 26.3199  79
   1   4 -11 289.885 39.8669  89
  -1  -4  11 265.381 31.2364  78
   1   4 -11 210.444 37.2047  95
   1   4 -10 3130.23 232.194  47
   1   4 -10 3697.75 242.402  44
   1  -4 -10 3352.83 238.955  44
   1  -4 -10 3710.21 239.434   3
  -1   4  10 3534.14 239.050  19
  -1   4  10 3825.32 234.751   1
   1   4 -10 3996.17 242.187   3
  -1  -4  10 3561.31 235.254   1
  -1   4  10 3382.13 208.566 170
  -1  -4  10 3635.04 212.875 162
   1   4 -10 3551.62 210.453 175
  -1   4  10 3717.36 210.904 154
  -1  -4  10 3955.69 212.766 154
   1   4 -10 3745.28 212.134  69
   1   4 -10 3442.57 209.859  67
   1  -4 -10 3652.32 212.969  55
   1  -4 -10 3344.41 208.967  75
  -1  -4  10 3776.21 210.719 131
   1   4 -10 3773.99 212.193 105
   1   4 -10 3581.04 210.715 104
   1   4 -10 3605.67 207.398 108
  -1  -4  10 3363.82 205.710  78
  -1  -4  10 3666.02 205.377  79
   1   4 -10 3590.21 209.885  89
  -1  -4  10 3737.22 207.990  76
   1  -4 -10 3236.19 208.654  89
  -1   4  10 3976.28 209.271  78
  -1  -4  10 3459.03 204.452  93
   1   4 -10 3194.91 208.605  95
  -1  -4  10 3729.48 206.751  97
   1  -4  -9 5.19704 71.6614  46
  -1  -4   9 12.7043 43.8142  41
   1   4  -9 131.652 67.1675  44
   1   4  -9 102.787 63.4660  47
   1  -4  -9 92.1482 98.2589  29
  -1   4   9 34.4645 69.7758  19
   1  -4  -9 54.2367 80.3843  28
  -1  -4   9 97.4397 62.3452   1
  -1   4   9 114.142 58.4422   1
   1  -4  -9 78.5749 60.9584   3
   1   4  -9 14.2010 63.1851   3
  -1  -4   9 85.5192 44.7809 162
  -1   4   9 80.0306 31.0944 173
  -1   4   9 51.8263 34.1832 174
  -1  -4   9 83.2014 39.4003 154
  -1   4   9 78.8330 36.7896 154
   1   4  -9 76.3502 27.9712  63
   1  -4  -9 76.4146 29.4209  75
  -1  -4   9 49.5470 17.4742  52
   1   4  -9 72.2132 33.4579  67
   1  -4  -9 104.855 40.2672  55
  -1  -4   9 120.740 33.8257 131
   1   4  -9 41.5494 35.1576 105
   1   4  -9 85.5215 26.4620 108
   1   4  -9 69.2252 35.6957 104
  -1  -4   9 70.0753 21.6647  99
  -1  -4   9 51.0719 24.4663  79
  -1  -4   9 51.7536 24.4634  78
  -1  -4   9 106.482 27.0286  97
  -1  -4   9 61.6085 27.4477  76
  -1  -4   9 73.5516 23.7161  93
  -1   4   9 68.9277 29.5937  78
   1   4  -9 45.0990 30.0961  89
   1   4  -9 40.3652 32.8778  95
   1   4  -8 540.492 77.0476  47
  -1  -4   8 517.700 62.6978  41
   1  -4  -8 496.305 84.4055  46
   1   4  -8 567.494 77.0579  44
   1  -4  -8 336.426 99.5380  29
   1  -4  -8 483.905 73.3661   3
  -1  -4   8 394.229 70.8746   1
  -1   4   8 350.390 79.3327  19
   1   4  -8 611.889 78.3822   3
   1  -4  -8 469.002 62.0781   7
   1  -4  -8 623.852 93.1939  28
  -1   4   8 593.047 72.2017   1
  -1   4   8 417.604 46.8873 162
  -1   4   8 520.314 45.3966 174
  -1  -4   8 476.190 51.0755 162
  -1   4   8 439.084 42.8119 173
  -1   4   8 444.781 46.8734 171
  -1  -4   8 490.853 48.6756 154
  -1   4   8 528.853 47.5281 154
   1  -4  -8 530.651 49.2767  55
   1   4  -8 493.538 45.1799  67
   1  -4  -8 421.238 41.3449  75
  -1  -4   8 447.985 35.1602  52
  -1   4   8 419.933 45.2496 127
   1   4  -8 477.187 45.4183 105
  -1  -4   8 552.536 44.5377 109
   1   4  -8 419.913 38.8137 108
  -1  -4   8 481.234 38.9791  79
   1   4  -8 426.513 43.2246  89
  -1   4   8 515.598 42.8866  78
  -1  -4   8 494.643 40.3774  97
  -1  -4   8 479.687 42.4727  80
  -1  -4   8 525.120 43.0643  85
  -1  -4   8 526.579 41.2832  76
  -1  -4   8 493.419 38.1918  78
   1  -4  -7 843.066 90.5218  35
   1   4  -7 1033.87 98.8324  47
  -1  -4   7 1277.74 91.3027  41
  -1  -4   7 1177.69 94.0818  49
   1  -4  -7 1196.20 105.435  46
   1  -4  -7 1241.03 115.701  28
   1  -4  -7 1038.38 119.403  29
   1   4  -7 1234.96 101.297  44
  -1  -4   7 1010.13 76.5051 162
  -1  -4   7 1137.90 75.7474 154
  -1  -4   7 1072.64 68.5005  52
   1   4  -7 1049.46 74.0845  67
  -1  -4   7 1120.91 71.5644  76
  -1  -4   7 1289.98 73.3858  85
  -1  -4   7 1179.10 72.8063  80
  -1   4   7 1167.93 71.9519  78
   1   4  -7 1121.64 74.3141 105
  -1  -4   7 1233.33 73.6713 112
  -1   4   7 1078.99 108.006  19
   1  -4  -7 1267.34 124.140  20
   1  -4  -7 1045.96 91.0165   7
  -1  -4   7 1122.67 97.9402   1
   1   4  -7 950.412 80.2753  16
  -1  -4   7 1032.34 75.1886  25
  -1   4   7 1155.62 95.8486   1
   1   4  -7 1161.41 101.444   3
   1  -4  -7 1009.31 96.3979   3
  -1  -4   6 1494.25 86.5625  80
  -1   4   6 1341.27 85.1800  78
   1  -4  -6 1480.22 114.411  46
   1  -4  -6 1527.18 123.186  28
   1  -4  -6 1393.99 105.300  37
   1  -4  -6 1275.42 101.389  35
  -1   4   6 1244.62 89.5725  43
  -1  -4   6 1591.28 100.675  31
   1   4  -6 1442.96 111.454  47
  -1  -4   6 1413.04 102.695  41
  -1  -4   6 1448.23 105.632  49
   1   4  -6 1369.08 108.119  44
  -1   4   6 1338.95 117.541  19
   1   4  -6 1303.78 94.2624  16
  -1   4   6 1440.07 107.286   1
  -1  -4   6 1450.78 92.6914  25
  -1  -4   6 1386.56 107.554   1
   1  -4  -6 1683.39 130.125  20
  -1  -4   6 1361.79 83.6367  52
   1   4  -6 1471.90 87.9091  67
  -1  -4   5 9366.57 478.361  49
   1  -4  -5 8759.84 475.060  37
   1  -4  -5 8424.00 472.435  35
  -1  -4   5 8964.13 471.707  31
   1  -4  -5 8778.05 471.433  38
   1   4  -5 9276.13 480.329  47
   1  -4  -5 8697.51 478.021  46
   1  -4  -5 9353.73 484.903  28
   1   4  -5 9323.45 480.069  44
  -1   4   5 8517.39 467.094  43
  -1  -4   5 9246.54 476.557  41
  -1  -4   5 6578.18 460.250   8
  -1   4   5 8622.33 481.560  19
   1  -4  -5 8654.34 479.817  18
  -1  -4   5 8871.79 475.954   1
   1   4  -5 8283.89 467.496  16
  -1   4   5 9305.99 476.159   1
   1  -4  -5 9278.04 483.711  20
   1   4  -5 9032.41 463.835  67
  -1   4   4 5816.93 342.275  43
   1  -4  -4 5254.23 343.235  35
   1   4  -4 5944.37 349.801  44
  -1  -4   4 6390.95 349.461  41
   1  -4  -4 6695.55 346.529  38
   1   4  -4 6026.97 349.554  29
   1  -4  -4 5569.69 348.037  46
   1   4  -4 6215.74 352.278  47
   1  -4  -4 6405.80 348.925  37
   1  -4  -4 6102.24 355.216  28
  -1  -4   4 6278.82 350.914  36
  -1   4   4 6130.70 354.150  19
   1   4  -4 5596.35 342.438  16
   1  -4  -4 6236.66 339.818   8
  -1  -4   4 5869.31 347.038   1
  -1  -4   4 6358.50 341.275  10
   1  -4  -4 5425.58 337.376  26
   1  -4  -4 6254.39 351.712  18
  -1   4   4 6182.43 347.472   1
   1  -4  -4 7150.71 350.712  23
   1   4  -4 6078.40 338.256  69
   1   4  -3 43.9211 40.5170  44
  -1  -4   3 67.1945 41.5724  49
   1   4  -3 90.1479 48.9565  47
   1   4  -3 6.24613 49.4881  29
  -1  -4   3 29.6411 40.4794  36
   1  -4  -3 18.2080 27.5288  35
   1  -4  -3 39.3520 46.7167  23
  -1  -4   3 29.8897 38.8699   1
   1  -4  -3 72.3689 32.4051   8
   1  -4  -3 21.1121 42.0955  18
   1  -4  -3 3.34436 10.0253  25
  -1   4   3 50.8262 39.0093   1
   1  -4  -3 55.6975 24.6575  26
   1  -4  -3 103.514 30.0672  22
  -1  -4   2 19059.9 1016.37  32
  -1  -4   2 17100.7 1014.52  41
   1   4  -2 18217.9 1014.75  44
  -1  -4   2 17494.7 1014.89  49
   1   4  -2 17263.6 1010.47  29
   1  -4  -2 18350.4 1012.28   8
   1  -4  -2 16886.7 1012.21  18
  -1   4   2 20132.6 1016.72  24
  -1  -4   2 18512.5 1015.56  27
   1  -4  -2 19138.3 1012.43  22
  -1  -4   1 2671.34 164.554  30
  -1  -4   1 2457.16 163.359  41
   1   4  -1 2852.44 163.872  44
  -1  -4   1 2768.12 163.459   4
   1  -4  -1 2719.21 163.429   8
  -1   4   1 2603.11 162.525   4
  -1   4   1 2892.33 167.949  19
  -1   4   1 3082.41 165.745  24
  -1  -4   1 2744.54 165.308  12
  -1  -4   0 68367.4 4003.11  41
  -1  -4   0 74535.2 4005.71  30
  -1   4   0 78375.0 4004.45  19
   1  -4   0 69964.1 4003.32  10
  -1   4   0 81933.0 4005.18  24
   1   4   0 66849.5 3999.19  24
   1  -4   0 73312.0 4005.11   8
  -1  -4   0 74613.5 4004.60  12
   1   4   1 34559.5 2030.14  33
  -1  -4  -1 35972.0 2033.51  39
   1  -4   1 38490.0 2033.46  31
   1  -4   1 39514.7 2034.41  10
   1   4   1 31956.8 2027.96  17
   1  -4   1 36682.0 2031.21  16
  -1  -4  -1 37985.9 2034.16   9
   1  -4   1 37781.4 2034.98  25
   1  -4   1 37943.7 2034.59   8
  -1   4  -1 41255.8 2033.73  24
  -1   4  -1 38635.8 2031.74  19
   1  -4   2 459.327 54.8955  31
  -1  -4  -2 523.270 56.2353  39
   1  -4   2 498.062 51.9038  33
  -1  -4  -2 568.633 58.5682  34
   1   4   2 508.816 50.3571  33
  -1  -4  -2 459.439 50.8188   9
   1   4   2 441.914 44.1783  17
   1  -4   2 442.397 54.0111  13
   1  -4   2 396.846 56.9608  25
   1   4   2 459.124 47.9029   2
   1  -4   2 518.278 49.1129   2
  -1   4  -2 518.458 51.1680  24
  -1  -4  -2 455.650 54.9215  21
  -1   4  -3 393.059 44.3421  44
   1  -4   3 433.060 58.1344  31
  -1  -4  -3 385.104 56.5709  34
   1  -4   3 507.789 53.7688  33
   1  -4   3 510.278 55.7252  45
  -1  -4  -3 382.423 60.1972  39
   1   4   3 443.406 55.2545  48
   1   4   3 374.678 42.7634  19
   1   4   3 529.291 51.0159   2
   1   4   3 436.371 49.0227  17
   1  -4   3 507.305 62.1882  25
  -1  -4  -3 454.747 57.4526  21
   1  -4   3 467.346 53.7508   2
   1  -4   3 492.664 56.4551  13
  -1  -4  -3 492.415 56.8911  11
  -1  -4  -4 1168.88 93.8990  34
  -1   4  -4 1205.77 87.3488  44
   1   4   4 1161.05 94.8837  48
   1  -4   4 1318.24 93.6980  33
   1  -4   4 1295.14 94.8405  45
   1  -4   4 1142.79 97.6064  31
  -1  -4  -4 1132.66 98.9454  39
   1   4   4 1310.76 90.6825  17
   1  -4   4 1462.43 94.6532   2
   1   4   4 1156.62 79.7994  14
   1   4   4 1402.20 92.0226   2
  -1  -4  -4 1157.65 91.1668  11
   1   4   4 1169.19 81.2019  19
  -1  -4  -5 5533.42 322.528  39
   1   4   5 5511.05 319.958  48
   1  -4   5 5632.03 317.673  33
   1  -4   5 5731.95 319.257  45
  -1   4  -5 5071.51 312.946  44
  -1  -4  -5 5545.83 320.814  18
   1   4   5 5807.22 316.223  17
   1  -4   5 5553.64 318.944  25
   1   4   5 4806.15 305.910  14
  -1  -4  -5 4966.97 313.450  11
   1   4   5 4810.55 304.976  19
  -1   4  -5 5242.28 299.691  55
   1  -4   5 5633.48 301.041  70
   1  -4   5 5659.73 301.048  62
  -1  -4  -5 5216.45 300.962  64
  -1   4  -5 5378.45 301.555  75
  -1  -4  -5 5104.05 299.449  57
   1  -4   5 5557.43 301.745  56
   1  -4   6 115.865 25.6046  77
  -1  -4  -6 97.0647 27.9943  59
  -1   4  -6 163.616 28.2900  75
   1   4   6 125.318 23.0804  73
  -1   4  -6 129.997 23.7113  55
  -1   4  -6 132.149 22.7430  69
  -1  -4  -6 122.017 24.9231  64
   1  -4   6 100.353 27.1840  56
   1  -4   6 170.143 47.7872  42
  -1  -4  -6 18.0468 64.3704  35
  -1   4  -6 131.344 47.1388  44
   1   4   6 62.6146 34.2270  19
  -1  -4  -6 100.201 54.7014  21
  -1  -4  -6 173.374 65.2924  18
   1   4   6 139.757 35.1734  14
   1   4   6 96.1976 53.1413  17
  -1  -4  -6 120.159 46.6847  11
   1  -4   7 14.3877 51.7197  14
   1   4   7 94.0467 51.2901  17
  -1  -4  -7 37.2306 64.5491  18
  -1  -4  -7 111.773 56.9083  21
  -1  -4  -7 111.843 46.3869  11
  -1   4  -7 10.7182 28.0445 161
  -1   4  -7 67.0215 29.5878 159
   1  -4   7 68.9397 32.1322 140
   1   4   7 106.499 32.8123 154
  -1  -4  -7 57.6472 27.1079  59
  -1   4  -7 72.2685 23.0635  69
   1  -4   7 45.0590 27.6543  56
  -1   4  -7 39.0702 27.7385  75
   1  -4   7 33.3736 25.6996  73
  -1  -4  -7 55.4398 24.1364  64
  -1   4  -7 71.0890 24.4968  55
   1  -4   7 85.9160 29.6204 131
  -1   4  -7 50.1602 25.7069  89
  -1   4  -7 33.0709 26.2770  92
   1  -4   7 54.4941 26.2740  77
   1  -4   7 52.2040 26.4194  96
   1  -4   7 59.9699 28.5699  81
   1  -4   7 58.1614 47.8150  42
  -1  -4  -7 68.5762 65.2934  35
  -1   4  -7 93.5956 53.5649  44
   1  -4   7 96.3837 48.9906  40
   1  -4   8 207.589 53.9169  42
  -1  -4  -8 189.982 72.1535  35
  -1   4  -8 127.166 55.3515  44
  -1  -4  -8 222.315 76.3676  46
  -1  -4  -8 261.135 79.4269  39
  -1  -4  -8 264.595 72.2358  28
   1  -4   8 163.824 53.3236  40
  -1  -4  -8 162.351 47.0917  11
   1  -4   8 170.751 57.2067  17
   1  -4   8 83.0436 38.3607  26
   1  -4   8 143.567 57.3631  14
  -1  -4  -8 117.836 58.2255  21
   1   4   8 149.556 27.5230   5
   1  -4   8 234.221 30.0101   5
  -1   4  -8 155.983 36.8006 175
  -1  -4  -8 136.038 29.5618 159
  -1   4  -8 159.672 33.9410 159
   1   4   8 159.166 34.0940 172
  -1  -4  -8 187.555 34.1108 175
   1   4   8 150.424 40.3713 163
  -1   4  -8 132.194 33.3366 161
   1   4   8 173.262 31.6187 149
   1   4   8 169.435 34.6498 140
   1  -4   8 183.251 33.4155 154
   1  -4   8 133.766 38.0945 140
   1   4   8 213.426 37.3148 154
  -1   4  -8 143.139 32.9028 153
   1  -4   8 132.841 30.6675  73
  -1  -4  -8 137.272 31.1317  72
  -1   4  -8 149.150 33.4995  75
  -1  -4  -8 122.338 32.0331  59
  -1  -4  -8 168.487 33.0174  74
  -1   4  -8 185.446 28.0469  69
   1  -4   8 153.109 27.9712  53
   1   4   8 126.581 31.2748 135
   1  -4   8 154.661 34.9895 131
   1   4   8 151.715 27.7611 109
  -1   4  -8 192.696 32.6026 105
   1  -4   8 187.814 34.2818  81
   1  -4   8 116.107 31.4385  96
  -1   4  -8 131.451 25.6899  87
  -1   4  -8 160.485 31.4392  89
  -1   4  -8 153.540 32.1131  92
  -1   4  -9 178.124 61.9764  44
   1  -4   9 208.410 59.2651  40
  -1  -4  -9 257.758 81.9396  39
  -1  -4  -9 221.320 80.0126  35
   1  -4   9 172.281 40.1861  49
  -1  -4  -9 340.684 89.3589  46
   1  -4   9 189.717 31.9270   5
   1  -4   9 96.9001 61.5849  17
   1   4   9 194.238 31.3267   5
  -1  -4  -9 278.526 74.8596  28
  -1  -4  -9 193.960 34.3824 159
   1   4   9 273.547 45.3595 163
  -1   4  -9 254.373 38.0466 161
  -1  -4  -9 203.210 38.6915 175
  -1   4  -9 163.651 38.1851 159
   1   4   9 231.252 37.4519 172
  -1   4  -9 189.808 39.7609 175
  -1   4  -9 266.216 38.3598 153
   1   4   9 277.692 37.0565 149
   1   4   9 220.326 41.3399 154
   1  -4   9 287.700 44.5628 140
   1   4   9 210.934 38.9510 140
   1  -4   9 246.846 38.0856 154
  -1  -4  -9 213.448 36.2118  72
  -1   4  -9 224.886 30.2629  69
   1  -4   9 246.949 32.1507  53
  -1  -4  -9 245.395 39.2262  74
   1  -4   9 235.308 40.1028 131
   1   4   9 236.158 35.7293 135
  -1   4  -9 200.506 36.2494 108
  -1   4  -9 229.418 35.5812 105
   1  -4   9 284.335 37.7423 109
   1  -4   9 202.176 37.2103  96
   1  -4   9 264.521 38.4077  81
   1  -4   9 272.624 32.7025  80
  -1   4  -9 225.232 36.8486  89
  -1  -4 -10 3867.52 257.033  35
  -1  -4 -10 4056.19 257.027  39
   1  -4  10 3484.76 236.069  40
  -1  -4 -10 3730.43 250.290  28
  -1  -4 -10 4033.44 259.746  46
  -1   4 -10 3704.23 245.369  44
   1  -4  10 3692.34 245.771  17
   1   4  10 3793.21 216.668   5
   1  -4  10 3945.85 217.780   5
   1   4  10 3514.68 216.556 172
  -1   4 -10 3480.75 216.854 161
  -1   4 -10 3517.33 218.596 175
  -1  -4 -10 3478.12 215.691 159
  -1  -4 -10 3655.00 217.811 175
  -1   4 -10 3510.63 218.341 159
   1   4  10 3270.24 218.058 163
   1   4  10 3913.46 218.508 149
  -1   4 -10 3745.66 218.155 153
   1   4  10 3660.53 219.100 140
   1  -4  10 3819.42 221.738 140
   1   4  10 3713.54 218.893 154
   1  -4  10 3462.38 216.735 154
   1  -4  10 3774.20 215.815  53
  -1  -4 -10 3769.08 218.397  74
  -1  -4 -10 3834.00 219.084  72
  -1   4 -10 3493.44 214.551  69
   1  -4  10 3612.39 217.791 135
   1  -4  10 4122.42 220.461 131
   1   4  10 3584.31 216.528 135
   1  -4  10 4062.66 220.140 109
  -1   4 -10 3876.32 218.883 108
   1  -4  10 3673.81 215.098 112
  -1   4 -10 3932.37 218.276 105
   1  -4  10 4243.88 221.077  81
   1  -4  10 3741.72 215.198  85
   1  -4  10 3828.41 216.466  80
  -1   4 -10 3834.00 218.588  89
  -1  -4 -10 3979.89 219.196  92
  -1  -4 -11 802.544 104.866  46
  -1   4 -11 538.455 84.5662  44
   1  -4  11 574.665 84.0868  17
   1   4  11 652.501 52.4610   5
   1  -4  11 624.238 53.2863   5
  -1  -4 -11 682.227 58.2706 175
  -1  -4 -11 696.867 54.0585 159
  -1   4 -11 680.574 55.1173 161
   1  -4  11 731.962 56.7298 154
   1  -4  11 714.596 63.0830 140
   1   4  11 663.411 54.5067 149
  -1   4 -11 659.484 56.2084 153
  -1  -4 -11 673.002 57.5414  72
  -1  -4 -11 670.988 57.1104  55
  -1   4 -11 620.765 49.4200  69
  -1  -4 -11 632.631 55.8972  74
   1  -4  11 662.871 54.0733 135
   1   4  11 656.589 52.3739 135
   1  -4  11 700.571 57.1076 109
   1  -4  11 575.488 49.0375 112
  -1   4 -11 759.809 57.5338 108
   1   4  11 659.445 51.8147 111
  -1   4 -11 659.559 55.5354 105
  -1  -4 -11 618.378 56.4656 108
   1  -4  11 666.667 46.4523  76
  -1   4 -11 683.393 56.9376  89
  -1  -4 -11 693.294 55.1604  92
   1  -4  11 650.207 52.1486  80
   1  -4  11 670.957 50.2086  85
  -1   4 -12 39.0214 57.2608  44
  -1  -4 -12 35.0746 35.4833 175
  -1   4 -12-25.6726 29.2002 161
   1  -4  12 55.8018 33.5847 154
   1   4  12 5.89095 27.3007 149
   1  -4  12 26.7340 40.5542 140
  -1   4 -12 29.2694 30.0161 153
   1   4  12 65.2408 34.8701 145
  -1  -4 -12 28.8686 32.9869  55
   1   4  12 11.3978 20.2121 135
   1  -4  12 14.5997 28.1098 135
   1   4  12 26.7903 28.3624 111
  -1  -4 -12 1.35258 32.4563 108
   1  -4  12 54.2578 33.5231 109
   1  -4  12 13.4935 20.0975 112
  -1   4 -12 22.6476 33.3004 108
  -1   4 -12 24.9968 31.2436 105
   1  -4  12 16.3163 23.1273  85
   1  -4  12-6.80791 25.4631  80
  -1   4 -12 42.3547 32.6226  89
  -1  -4 -12-2.61641 29.1857  92
  -1  -4 -13 66.1322 55.1992  44
  -1   4 -13 85.5152 49.7011  44
  -1  -4 -13 96.5590 32.8824 175
  -1  -4 -13 196.766 38.3889 153
   1  -4  13 178.722 31.8190 154
   1  -4  13 142.785 29.9761 149
   1   4  13 143.768 31.8306 145
  -1  -4 -13 164.169 31.0391  69
  -1  -4 -13 171.339 31.3700  55
  -1  -4 -13 129.871 33.7950  75
   1   4  13 174.645 25.2862 111
  -1   4 -13 151.771 30.1431 105
  -1  -4 -13 101.720 32.9690 105
  -1  -4 -13 166.887 31.4923 108
  -1   4 -13 157.234 31.4620 108
  -1   4 -13 181.626 33.0127  89
   1   4  13 127.854 29.5712  78
   1  -4  13 138.652 27.0517  78
   1   4  14 6.73088 20.9894 145
  -1  -4 -14 9.79359 27.1288 153
  -1  -4 -14 13.3065 20.9103  69
  -1  -4 -14 18.3186 20.8276 124
   1  -4  14 30.0158 26.6597 126
   1   4  14 20.6999 25.8471 126
  -1  -4 -14 24.8434 22.8448 108
  -1  -4 -14 20.6319 24.2872 105
  -1   4 -14 8.17049 22.4082 108
  -1   4 -14 39.0158 23.5546  89
   1  -4  14 33.3549 18.1446  78
   1   4  14 1.42245 20.8302  78
  -1  -4 -14 11.7299 24.3649  89
   1   4  15 1024.10 61.2462 126
   1  -4  15 965.995 61.1613 126
  -1  -4 -15 953.186 59.4597 108
  -1  -4 -15 919.257 59.9079 105
   1  -4  15 1002.06 59.8079 111
  -1   4 -15 1007.31 59.9138 108
  -1  -4 -15 1069.94 61.1975 153
   1   4  15 1020.70 60.4360  82
  -1  -4 -15 1019.01 60.7740  89
  -1   4 -15 1001.41 60.4822  89
  -1  -5  15 81.9425 17.0260 140
  -1   5  15 76.6197 20.5074 145
  -1  -5  15 63.2582 19.7053 154
   1  -5 -15 73.1914 20.5428 175
  -1  -5  15 61.8290 17.1057 111
   1  -5 -15 79.8578 18.4670 105
   1   5 -15 78.6399 17.3553 114
  -1   5  15 92.3239 16.0682 111
  -1   5  15 87.0374 18.8861  82
  -1  -5  14 640.690 48.3664 154
  -1   5  14 622.289 48.7482 145
  -1  -5  14 640.029 47.6910 140
   1  -5 -14 672.475 49.2227 175
  -1   5  14 604.731 49.5684 163
   1  -5 -14 657.334 46.3069 159
   1   5 -14 639.430 44.8437 161
   1   5 -14 659.473 47.3657 159
   1  -5 -14 622.223 47.7017  69
   1  -5 -14 520.222 46.0007  67
  -1  -5  14 658.809 45.4843 111
  -1   5  14 638.875 44.2673 111
   1   5 -14 572.702 44.9979 104
   1  -5 -14 579.875 47.6192 105
   1   5 -14 602.640 44.4984  89
  -1   5  14 622.673 46.3604  82
   1  -5 -14 531.136 41.8009  89
   1  -5 -13-4.72469 61.3095  47
   1  -5 -13-4.45538 51.3608  44
   1   5 -13-4.57852 51.9262  44
  -1   5  13 24.7885 40.3298 163
   1  -5 -13-8.37546 31.4332 159
   1   5 -13 36.5661 33.6301 159
   1   5 -13 33.5534 31.2352 175
   1   5 -13 54.3578 31.2119 161
  -1  -5  13 39.9839 34.4070 140
  -1   5  13 78.1107 33.8522 154
  -1  -5  13 38.3504 36.1332 154
   1  -5 -13 40.5309 33.7177  69
   1  -5 -13 13.2676 33.5881  55
   1  -5 -13-2.52778 33.0456  67
   1  -5 -13 6.32053 32.8446 105
  -1   5  13 44.2326 26.5932 113
   1   5 -13 18.7210 31.2517 104
  -1  -5  13 51.0537 30.4794 111
  -1   5  13 24.8736 29.7273 111
   1   5 -13 34.7817 27.2981  89
   1  -5 -13-10.8021 24.9460  89
  -1   5  13 10.7151 33.9272  82
  -1  -5  13 14.4226 27.5063  82
   1  -5 -12 932.126 100.385  39
   1   5 -12 1010.70 104.413  44
   1  -5 -12 778.391 106.358  47
   1  -5 -12 762.469 99.5397  44
  -1   5  12 953.507 77.9067 163
   1   5 -12 1083.10 72.1487 161
   1   5 -12 1151.13 73.3341 159
  -1   5  12 895.529 68.4672 170
   1   5 -12 1027.56 70.3532 175
  -1   5  12 958.395 71.4957 154
  -1  -5  12 1026.14 74.2119 154
  -1  -5  12 1165.85 75.8706 140
   1  -5 -12 1007.09 73.7520  55
   1  -5 -12 1007.14 73.3025  69
   1  -5 -12 881.860 66.5914  75
  -1   5  12 777.866 62.9021 126
  -1  -5  12 1070.04 70.8689 131
  -1   5  12 1126.23 70.0043 111
   1   5 -12 963.427 70.2840 104
   1   5 -12 1042.24 73.5847 105
  -1  -5  12 990.502 69.1404 112
   1   5 -12 887.020 63.7844 108
  -1  -5  12 1023.15 69.2501 111
   1  -5 -12 897.353 67.4500  89
  -1  -5  12 879.486 62.4449  97
   1   5 -12 997.371 68.8509  89
  -1   5  12 961.859 70.8238  82
   1   5 -11 113.751 67.8147  44
   1  -5 -11 5.64653 64.7548  44
  -1   5  11-15.5605 64.5707  19
  -1  -5  11-41.5866 70.8027  19
  -1  -5  11 19.7118 52.7353   1
   1  -5 -11-5.19794 62.9046   3
   1  -5 -11-48.9150 55.1898  21
   1   5 -11 5.27220 64.1109   3
  -1   5  11 139.131 54.7553   1
   1   5 -11 63.8499 37.1824 175
  -1   5  11 8.98584 50.1945 163
  -1  -5  11 70.4438 50.4020 162
  -1   5  11 54.3986 39.4716 170
   1   5 -11 27.8360 38.6734 159
  -1  -5  11 28.3779 42.9475 154
  -1   5  11 79.5706 40.0440 154
   1   5 -11 74.1617 33.8834  67
   1  -5 -11 48.7891 40.7099  69
   1  -5 -11 14.6322 31.1365  75
   1  -5 -11-9.82638 41.0880  55
  -1  -5  11 90.4024 35.7276 131
  -1   5  11 34.2185 27.9037 126
  -1   5  11 18.1238 36.0197 111
   1   5 -11 44.8698 37.9572 104
   1   5 -11 19.8410 26.3903 108
   1   5 -11 72.5835 37.5525 105
  -1   5  11 56.7591 41.4593  82
  -1  -5  11 11.5230 25.4970  97
   1   5 -11 78.9747 30.9440  95
  -1  -5  11 35.1174 20.8699  79
   1  -5 -11 87.8986 32.6345  89
  -1  -5  11 13.8872 27.1611  76
   1   5 -11 9.74025 32.8793  89
  -1   5  11 45.1110 32.0509  78
   1  -5 -10 7022.83 412.644  28
   1   5 -10 6154.15 397.075  44
   1  -5 -10 6642.45 406.819  29
  -1  -5  10 5993.15 379.648  41
  -1  -5  10 6948.24 394.433   1
  -1   5  10 6775.42 391.123   1
   1  -5 -10 6663.99 395.984   3
   1   5 -10 7246.37 399.102   3
  -1   5  10 6131.41 395.740  19
  -1  -5  10 6475.18 370.320 162
  -1   5  10 6289.91 367.230 170
   1   5 -10 6392.02 368.066 175
   1   5 -10 6754.91 369.600 159
  -1  -5  10 6982.95 370.332 154
  -1   5  10 6489.56 368.700 154
   1  -5 -10 6294.79 367.623  75
   1  -5 -10 6702.05 371.311  55
   1   5 -10 6191.49 368.048  67
  -1  -5  10 6739.35 369.580 131
  -1   5  10 5433.30 365.876 126
   1   5 -10 6519.66 368.811 104
   1   5 -10 6254.68 366.135 108
   1   5 -10 6732.07 370.577 105
  -1  -5  10 5993.35 363.114  99
  -1   5  10 6919.96 367.756 111
  -1  -5  10 6461.68 364.633  79
  -1  -5  10 7021.78 367.506  76
   1   5 -10 6423.59 368.542  89
  -1   5  10 7005.56 367.882  78
   1   5 -10 6190.61 367.338  95
  -1  -5  10 6764.67 365.927  97
  -1  -5  10 6076.01 363.743  93
  -1   5  10 6846.87 367.528  82
   1  -5  -9 67.4776 99.1836  29
  -1  -5   9 99.1065 46.4706  41
   1  -5  -9 68.3526 80.7529  46
   1   5  -9-77.3868 65.2378  44
  -1   5   9 110.439 70.8087  19
  -1   5   9 29.2710 53.5865   1
   1  -5  -9 6.18036 82.8602  28
   1  -5  -9 60.2280 62.2473   3
  -1  -5   9 39.6323 57.8743   1
   1   5  -9 4.72535 62.3541   3
  -1  -5   9 19.9786 45.0986 162
  -1   5   9 4.82624 31.4059 173
  -1   5   9 34.2416 35.1329 174
   1   5  -9 79.0725 34.5100 175
  -1  -5   9 25.9586 39.9280 154
  -1   5   9-3.66706 34.6716 154
   1   5  -9 33.3422 33.0868  67
  -1  -5   9 24.1376 18.1933  52
   1  -5  -9 46.9901 39.7345  55
   1   5  -9 37.1061 25.6090  63
   1  -5  -9 36.2333 29.5865  75
  -1   5   9 34.4618 37.9262 127
  -1   5   9 7.82218 26.8424 126
  -1   5   9 46.7824 35.3876 111
   1   5  -9 32.6696 26.0433 108
   1   5  -9-4.22447 34.1299 105
  -1  -5   9-14.2342 30.3970 109
   1   5  -9 54.4022 36.0410 104
  -1  -5   9 44.8726 27.1285  76
   1   5  -9 26.8152 29.6589  89
  -1  -5   9 38.5949 26.8875  97
  -1   5   9 29.7614 29.6608  78
  -1  -5   9 23.6236 29.2597  85
  -1  -5   9 43.1902 24.4513  93
  -1  -5   9 54.4129 25.6190  79
   1   5  -9 58.5101 34.0529  95
   1  -5  -8 1836.48 159.834  29
   1  -5  -8 1927.90 156.299  28
   1   5  -8 2049.64 142.739  47
   1  -5  -8 2124.78 150.362  46
   1   5  -8 1965.16 145.698  44
  -1  -5   8 1754.22 130.464  41
  -1   5   8 1712.38 143.868  19
   1   5  -8 1991.48 141.403   3
   1  -5  -8 1933.83 139.665   3
   1  -5  -8 1650.39 134.294   7
  -1   5   8 1797.54 135.256   1
  -1  -5   8 1724.57 136.496   1
   1  -5  -8 1984.35 160.700  20
  -1  -5   8 1773.32 117.481 162
  -1   5   8 1926.73 114.827 174
  -1   5   8 1770.81 113.223 173
  -1   5   8 1603.69 114.086 171
  -1   5   8 1855.48 122.058 144
  -1  -5   8 1893.51 116.614 154
  -1   5   8 1974.31 115.487 154
  -1  -5   8 1788.68 109.368  52
   1   5  -8 1690.48 110.779  63
   1   5  -8 1964.50 116.864  69
   1   5  -8 1891.86 114.952  67
  -1  -5   8 1875.76 118.754 122
  -1   5   8 1628.73 113.394 127
   1   5  -8 2009.74 116.321 105
  -1  -5   8 1978.20 115.351 109
  -1  -5   8 2148.57 115.525 112
  -1   5   8 1985.29 113.853 111
   1   5  -8 1853.72 111.974 108
   1   5  -8 1814.69 115.235 104
  -1  -5   8 2094.27 114.839  80
  -1  -5   8 2044.03 114.262  85
   1   5  -8 1814.41 114.307  89
  -1   5   8 2031.19 113.502  78
  -1  -5   8 1971.47 113.061  76
  -1  -5   8 1813.49 112.314  97
   1  -5  -8 1661.72 112.586  75
   1   5  -8 1744.22 114.331  95
   1  -5  -7 570.031 70.0982  35
  -1  -5   7 605.745 67.7679  41
  -1  -5   7 594.685 63.0559  31
   1   5  -7 545.157 74.6221  47
   1   5  -7 658.634 75.5715  44
   1  -5  -7 588.104 81.9634  46
   1  -5  -7 717.965 104.556  29
  -1  -5   7 642.914 70.5331  49
  -1   5   7 521.616 82.7923  19
   1   5  -7 659.938 75.3342   3
   1  -5  -7 642.744 91.1733  28
   1  -5  -7 506.204 102.729  20
   1  -5  -7 582.579 71.1766   7
  -1  -5   7 612.020 73.4178   1
  -1  -5   7 579.859 52.8862  25
  -1   5   7 651.022 71.3629   1
   1  -5  -7 684.072 76.1031   3
  -1  -5   7 565.969 54.1584 162
  -1   5   7 615.808 50.3664 174
  -1   5   7 555.514 51.1659 171
  -1  -5   7 597.150 51.2778 154
  -1  -5   7 587.621 54.3015 122
   1   5  -7 594.343 49.0259 104
  -1   5   7 595.849 48.2646 111
  -1  -5   7 615.301 47.4562 109
   1   5  -7 620.776 50.1456 105
  -1  -5   7 587.432 46.9165  85
  -1   5   7 657.159 46.7560  78
  -1  -5   7 648.901 47.2472  80
   1   5  -7 631.386 47.7197  89
   1   5  -7 696.271 50.1983  67
  -1  -5   7 583.944 42.8175  52
   1   5  -7 576.406 45.6937  63
  -1  -5   6 309.660 32.4051  80
   1  -5  -6 306.914 55.3807  35
  -1  -5   6 330.504 54.3297  41
   1   5  -6 308.271 61.4750  47
  -1  -5   6 326.232 50.9392  31
  -1  -5   6 219.151 53.7749  49
   1  -5  -6 260.470 64.3614  46
   1  -5  -6 302.429 58.8152  37
   1   5  -6 324.601 58.5577  44
  -1   5   6 253.587 69.3763  19
  -1   5   6 341.129 57.0766   1
   1  -5  -6 295.237 58.3728   7
   1  -5  -6 320.427 78.9711  28
  -1  -5   6 338.501 59.1454   1
   1  -5  -6 396.579 94.0880  20
  -1  -5   6 298.080 28.8454  52
   1   5  -6 267.916 32.4440  63
   1   5  -6 322.528 35.6230  67
  -1  -5   5 11778.3 699.308  76
   1   5  -5 13192.4 715.777  47
   1  -5  -5 11607.6 708.450  35
  -1  -5   5 13509.1 714.007  41
  -1  -5   5 13408.6 716.187  36
   1  -5  -5 12045.7 706.726  38
   1  -5  -5 13464.5 721.019  28
   1  -5  -5 11955.2 713.370  46
   1  -5  -5 12991.5 710.749  37
   1   5  -5 13706.9 716.436  44
  -1  -5   5 13083.6 709.685  31
  -1   5   5 12387.6 716.899  19
   1  -5  -5 13122.4 716.603  18
  -1  -5   5 12809.8 711.170   1
   1  -5  -5 12480.3 700.877   8
   1  -5  -5 13975.8 711.981  23
   1  -5  -5 13838.3 718.748  20
  -1  -5   5 12087.6 699.847   8
  -1   5   5 13225.1 711.312   1
   1   5  -5 11785.3 698.675  63
   1   5  -5 13053.8 700.463  67
   1  -5  -4 9351.25 521.598  35
   1  -5  -4 10201.1 523.028  38
   1   5  -4 10299.5 529.002  44
  -1  -5   4 10333.9 528.289  49
  -1  -5   4 10830.5 530.186  36
  -1  -5   4 10309.3 520.052  10
  -1   5   4 10025.4 531.665  19
  -1  -5   4 9749.57 523.945   1
   1  -5  -4 10735.0 529.661  18
  -1   5   4 10059.1 524.079   1
   1  -5  -4 10364.7 519.204   8
   1  -5  -4 9133.39 514.935  26
   1  -5  -4 11588.1 527.954  23
   1  -5  -4 8900.64 517.095  22
   1   5  -4 10474.9 515.410  67
  -1  -5   3 2198.50 145.341  41
  -1  -5   3 2244.64 146.439  36
   1   5  -3 2236.06 145.364  44
  -1  -5   3 2260.66 145.584  49
   1  -5  -3 2412.17 145.846  18
   1  -5  -3 2396.94 140.288   8
  -1  -5   3 2163.44 140.485   1
  -1   5   3 2336.51 141.290   1
   1  -5  -3 2327.36 137.533  22
   1  -5  -3 2334.14 136.444  26
  -1  -5   2 361.318 50.2340  41
   1   5  -2 416.497 49.9256  44
  -1  -5   2 381.947 49.1278  49
   1  -5  -2 485.597 49.8428   8
  -1   5   2 364.914 53.0965  24
  -1  -5   2 404.888 50.7990  27
  -1  -5   1 45772.1 2870.74  41
   1   5  -1 54480.3 2872.40  44
  -1  -5   1 48625.6 2871.07  49
  -1  -5   1 51336.3 2872.22  30
  -1   5   1 54198.1 2873.41  19
  -1  -5   1 54046.0 2872.88  27
  -1   5   1 46503.6 2869.08   4
  -1  -5   1 49557.4 2869.87   4
   1  -5  -1 50748.1 2871.42   8
   1   5  -1 56287.0 2869.17  24
  -1   5   1 56060.2 2873.23  24
  -1  -5   1 54616.3 2872.59  15
  -1  -5   0 79225.2 4656.43  41
  -1  -5   0 84517.9 4659.07  30
  -1   5   0 88068.6 4658.18  19
   1  -5   0 83959.7 4657.51  10
  -1  -5   0 87734.9 4658.74  12
   1  -5   0 90114.3 4659.35   8
  -1   5   0 89250.0 4658.59  24
   1   5   0 83485.2 4661.00   7
   1   5   0 77586.0 4652.98  24
  -1  -5  -1 9615.05 563.180  41
  -1  -5  -1 9581.90 566.251  39
   1  -5   1 10936.8 568.439  10
   1  -5   1 9674.73 564.155  16
   1  -5   1 11117.8 569.460   8
   1   5   1 9123.57 561.280  24
   1   5   1 10842.5 571.438   7
  -1   5  -1 10991.7 567.813  24
  -1   5  -1 10390.6 565.663  19
   1  -5   2 296.015 35.3595  36
  -1  -5  -2 185.858 48.7793  39
   1  -5   2 252.054 47.9022  31
  -1  -5  -2 227.424 46.5383  21
   1  -5   2 253.170 51.4627  10
  -1  -5  -2 181.389 46.0200   9
   1   5   2 187.021 31.5519  17
   1  -5   2 257.030 51.9311  25
   1  -5   2 174.662 45.7161  13
  -1   5  -2 276.294 45.3782  24
   1   5   2 219.947 38.4860   2
   1  -5   2 180.269 38.5604   2
  -1  -5  -3 1860.67 112.750  39
   1  -5   3 1930.29 106.105  33
   1  -5   3 1742.72 109.944  31
   1  -5   3 1877.41 107.427  45
  -1  -5  -3 1707.26 108.844  34
  -1   5  -3 1793.39 98.6283  44
   1  -5   3 1671.60 111.824  25
   1  -5   3 1675.57 106.710   8
   1   5   3 1714.97 99.9112  17
   1  -5   3 1822.12 107.502  13
   1   5   3 1778.38 102.153   2
   1   5   3 1537.30 99.0380  19
  -1   5  -3 1803.78 106.688  24
   1  -5   3 1626.61 102.121   2
  -1  -5  -3 1611.01 109.015  21
   1  -5   4 2375.49 142.243  45
   1   5   4 2093.82 143.386  48
   1  -5   4 2325.31 144.228  31
   1  -5   4 2314.13 140.334  33
  -1  -5  -4 2292.66 146.476  39
  -1   5  -4 1988.28 133.530  44
  -1  -5  -4 2302.51 142.620  34
   1  -5   4 2458.84 139.804   2
   1   5   4 2204.96 135.839  17
   1   5   4 1922.28 125.961  14
   1   5   4 2322.48 137.258   2
  -1  -5  -4 2056.03 142.211  21
  -1  -5  -4 2069.01 141.048  11
   1   5   4 1898.43 130.723  19
  -1  -5  -4 2064.08 122.033  57
   1  -5   5 23.1681 56.6003  31
   1   5   5 81.9694 52.9750  48
  -1   5  -5 58.0718 41.4290  44
   1  -5   5 136.850 51.8825  33
   1  -5   5 113.344 52.2338  45
  -1  -5  -5 69.5474 63.9731  39
  -1  -5  -5 42.5352 53.0732  34
   1   5   5 22.6232 35.5635  19
  -1  -5  -5 67.8995 60.7545  18
   1   5   5 12.2331 42.3363  17
   1  -5   5 70.3980 53.5366  14
   1  -5   5 37.5308 53.1845  25
   1   5   5 68.3235 29.2976  14
  -1  -5  -5 65.3861 47.5046  11
  -1  -5  -5 61.1633 19.3325  57
   1  -5   5 51.0294 21.5642  70
   1  -5   5 46.1954 24.8511  56
  -1  -5  -5 63.9393 16.0421  61
   1  -5   5 79.3540 22.8930  62
   1  -5   6 210.232 29.2096  77
  -1  -5  -6 261.693 29.5263  64
  -1  -5  -6 247.364 31.9878  59
   1  -5   6 267.392 31.9340  56
  -1   5  -6 188.674 30.5252  75
  -1  -5  -6 328.522 71.5768  39
   1  -5   6 319.756 56.4460  42
  -1  -5  -6 311.976 68.9700  35
  -1   5  -6 320.775 53.0393  44
   1   5   6 234.277 42.3163  19
  -1  -5  -6 286.122 70.6986  18
  -1  -5  -6 314.674 56.2838  11
   1  -5   6 274.969 59.4978  25
  -1  -5  -7 276.934 73.4232  18
  -1  -5  -7 272.114 60.7476  21
  -1  -5  -7 145.067 49.8507  11
   1   5   7 235.241 41.5755 163
  -1   5  -7 232.742 34.3720 161
   1   5   7 216.584 36.1079 172
   1   5   7 196.379 33.1090 140
   1   5   7 206.972 35.9842 154
   1  -5   7 253.033 38.0867 140
   1   5   7 189.624 31.1502 149
   1  -5   7 219.198 31.9023  73
  -1  -5  -7 203.368 29.4909  64
   1  -5   7 256.775 33.8151  56
  -1   5  -7 236.594 26.5572  69
  -1  -5  -7 272.401 34.8140  59
   1   5   7 254.133 32.8435 135
   1  -5   7 297.055 35.0185 131
  -1   5  -7 208.699 28.2613  87
  -1   5  -7 275.794 34.4821  92
   1  -5   7 275.174 33.8141  96
   1  -5   7 193.624 31.4970  77
   1  -5   7 221.541 34.7723  81
  -1   5  -7 216.993 32.6504  89
   1  -5   7 218.982 55.7210  42
  -1  -5  -7 313.595 75.5443  35
  -1   5  -7 205.695 53.3838  44
   1  -5   7 354.045 56.4413  40
   1  -5   8 316.134 63.8256  42
  -1  -5  -8 340.097 76.2644  28
  -1  -5  -8 429.954 85.2899  35
   1  -5   8 327.816 59.6173  40
  -1   5  -8 241.973 60.1277  44
   1  -5   8 251.847 63.6586  14
   1  -5   8 253.795 61.7476  17
  -1  -5  -8 135.915 74.3746  18
   1  -5   8 167.626 45.0321  26
  -1  -5  -8 259.991 67.3764  21
  -1  -5  -8 264.755 55.7618  11
   1  -5   8 264.575 31.6239   5
   1   5   8 264.596 30.8678   5
  -1  -5  -8 232.471 36.2815 175
   1   5   8 264.297 44.6284 163
  -1   5  -8 249.636 37.1517 161
   1   5   8 255.730 38.7467 172
  -1   5  -8 288.432 38.9621 159
   1   5   8 299.852 41.5250 154
   1  -5   8 204.013 35.6803 154
   1   5   8 301.433 38.1684 140
   1   5   8 259.388 35.7944 149
   1  -5   8 196.557 42.1119 140
  -1   5  -8 242.187 35.0419 153
  -1  -5  -8 251.588 35.8874  59
  -1  -5  -8 309.316 38.5489  74
  -1  -5  -8 266.109 31.0275  64
   1  -5   8 289.468 33.0051  53
  -1   5  -8 299.481 30.3674  69
   1  -5   8 329.547 38.5477  56
   1  -5   8 290.666 35.0863  73
   1   5   8 249.257 35.8772 135
   1  -5   8 314.643 38.7323 131
  -1   5  -8 323.561 35.7429 105
  -1   5  -8 278.929 36.3616  89
  -1   5  -8 228.691 30.0397  87
   1  -5   8 344.360 39.6417  81
   1  -5   8 245.539 35.6419  96
  -1   5  -9 1253.93 115.049  44
  -1  -5  -9 1497.54 132.298  39
   1  -5   9 1372.30 111.085  42
  -1  -5  -9 1476.76 130.402  35
   1  -5   9 1229.80 98.9671  49
  -1  -5  -9 1577.15 129.575  28
   1  -5   9 1326.30 112.276  40
   1  -5   9 1078.79 112.852  17
   1   5   9 1370.05 86.1187   5
   1  -5   9 1443.39 87.5595   5
   1   5   9 1191.81 92.0936 163
  -1  -5  -9 1202.59 85.1597 159
  -1  -5  -9 1321.01 88.6846 175
   1   5   9 1312.53 89.6676 172
  -1   5  -9 1277.96 88.6131 161
  -1   5  -9 1261.50 90.2600 159
   1   5   9 1316.61 89.7754 140
   1   5   9 1404.78 89.0450 149
  -1   5  -9 1324.88 88.2186 153
   1  -5   9 1265.43 87.6543 154
   1   5   9 1210.38 90.6643 154
   1  -5   9 1498.59 94.2537 140
  -1  -5  -9 1338.14 88.8825  72
   1  -5   9 1376.79 86.0908  53
  -1   5  -9 1327.33 83.8292  69
  -1  -5  -9 1403.44 89.9930  74
  -1  -5  -9 1373.08 88.0250  59
   1  -5   9 1501.45 89.6796  73
   1   5   9 1305.28 87.7063 135
   1  -5   9 1315.86 90.4150 131
  -1   5  -9 1455.69 88.5600 105
  -1   5  -9 1416.88 88.8354 108
  -1   5  -9 1411.83 89.1179  89
  -1   5  -9 1304.85 83.8916  87
   1  -5   9 1500.64 91.3308  81
   1  -5   9 1325.92 89.1894  96
   1  -5   9 1389.91 86.9974  80
  -1  -5 -10 1461.03 131.186  28
  -1  -5 -10 1674.00 142.351  35
  -1   5 -10 1504.59 123.967  44
  -1  -5 -10 1560.96 138.457  39
   1  -5  10 1296.24 116.510  40
   1  -5  10 1280.38 122.063  17
   1   5  10 1496.94 92.4912   5
   1  -5  10 1464.62 93.5528   5
   1   5  10 1352.64 98.0572 163
  -1  -5 -10 1389.77 91.5455 159
  -1  -5 -10 1386.27 94.8161 175
   1   5  10 1462.42 95.0753 172
  -1   5 -10 1383.94 94.7673 161
   1  -5  10 1555.07 101.627 140
   1   5  10 1611.26 96.6054 145
  -1   5 -10 1358.34 93.6068 153
   1   5  10 1404.17 94.1500 149
   1  -5  10 1322.09 93.4612 154
   1   5  10 1473.92 97.9305 154
   1  -5  10 1470.57 92.3576  53
  -1  -5 -10 1520.72 96.3749  72
  -1  -5 -10 1382.53 94.9768  74
  -1   5 -10 1334.66 89.4944  69
   1  -5  10 1533.27 97.5694 131
   1   5  10 1490.25 93.0721 135
  -1   5 -10 1497.23 94.4245 105
  -1   5 -10 1429.47 94.8615 108
   1   5  10 1432.92 90.1552 111
  -1   5 -10 1453.29 95.3609  89
   1  -5  10 1522.86 92.9957  80
   1  -5  10 1401.33 91.3539  85
  -1  -5 -10 1474.10 94.9664  92
   1  -5  10 1623.93 98.3340  81
  -1   5 -11 309.120 69.5905  44
   1   5  11 289.265 36.2797   5
   1  -5  11 284.969 37.5243   5
  -1  -5 -11 229.994 78.1535  28
   1  -5  11 239.875 68.9383  17
  -1  -5 -11 287.556 37.2318 159
  -1   5 -11 278.661 41.4248 161
  -1  -5 -11 332.543 43.5363 175
   1  -5  11 392.826 50.7931 140
   1   5  11 331.461 39.1892 149
   1   5  11 371.254 43.6442 145
   1  -5  11 283.231 41.2255 154
  -1   5 -11 358.986 39.9035 153
  -1  -5 -11 283.241 41.7042  74
  -1  -5 -11 372.530 44.2292  55
  -1  -5 -11 375.768 43.0563  72
   1  -5  11 348.394 45.8466 131
   1   5  11 304.557 36.8113 135
   1  -5  11 287.380 39.7697 135
  -1   5 -11 388.101 41.9008 105
   1   5  11 297.492 36.7841 111
  -1  -5 -11 291.766 43.3687 108
   1  -5  11 296.324 35.2700 112
  -1   5 -11 334.273 42.4790 108
  -1   5 -11 348.678 42.4247  89
   1  -5  11 384.068 36.4945  85
   1  -5  11 377.052 39.1634  80
  -1  -5 -11 327.791 40.7108  92
   1  -5  11 307.101 31.3814  76
  -1   5 -12 14.0605 54.2220  44
  -1   5 -12 55.4062 31.9339 161
  -1  -5 -12 61.7478 34.2987 175
   1   5  12 60.5806 33.6621 145
   1  -5  12 54.6407 32.4192 154
  -1   5 -12 78.6439 26.3209 153
   1  -5  12 129.769 42.1942 140
   1   5  12 50.0807 26.8542 146
  -1  -5 -12 38.2343 33.9179  55
  -1  -5 -12 39.3138 33.9577  75
   1  -5  12 41.2944 28.5321 135
   1   5  12 34.1761 19.2904 135
   1  -5  12 66.2855 22.3067 112
   1   5  12 91.8086 25.7868 111
  -1  -5 -12 77.1503 34.0527 108
  -1   5 -12 22.7957 31.2806 105
  -1   5 -12 45.8008 33.1571 108
  -1   5 -12 15.8982 32.6628  89
   1  -5  12 42.9265 27.1771  80
   1  -5  12 19.5228 16.0627  76
   1  -5  12 42.5593 24.6097  85
  -1  -5 -12 75.4830 30.1555  92
  -1  -5 -13 13.9388 55.1163  44
  -1   5 -13 65.3848 47.5499  44
  -1  -5 -13 49.6638 29.1227 175
   1   5  13 11.7728 27.8009 145
   1  -5  13-6.61086 27.2251 149
   1  -5  13 45.5874 35.6112 140
  -1  -5 -13 35.3504 29.6168  75
  -1  -5 -13 24.8193 27.7597  69
  -1  -5 -13 14.9190 28.2548  55
   1   5  13 50.8835 33.0423 126
  -1  -5 -13 36.9729 28.5529 108
  -1   5 -13 21.6646 27.9999 108
  -1  -5 -13 42.9092 30.8177  89
  -1   5 -13 9.93939 29.1899  89
   1  -5  13 13.1974 22.3061  78
  -1  -5 -13 49.3285 24.0304  92
   1  -5  14 56.1237 20.4013 149
  -1  -5 -14 87.9121 27.7166 153
   1   5  14 54.3499 20.3540 145
  -1  -5 -14 52.9350 21.7898  69
   1  -5  14 66.7085 26.3367 126
   1   5  14 60.2607 25.7463 126
  -1  -5 -14 66.1391 22.2291 108
  -1  -5 -14 58.3088 24.7413 105
  -1   5 -14 68.1465 22.5237 108
  -1  -5 -14 60.0894 24.7710  89
   1   5  14 56.5223 26.6549  82
  -1   5 -14 57.4945 22.4232  89
   1   5  15 859.896 54.7369 126
   1  -5  15 968.073 55.8803 126
  -1  -5 -15 910.352 54.0389 105
  -1  -5 -15 800.474 53.0787 108
   1  -5  15 893.224 54.1289 111
  -1   5 -15 852.367 54.2937 108
   1   5  15 911.932 54.2447  82
  -1   5 -15 867.805 54.4905  89
  -1  -5 -15 973.315 54.9515  89
  -1  -5 -15 974.851 55.6622 153
   1  -6 -15 46.7408 17.5375 175
  -1  -6  15 17.4883 16.9924 154
  -1  -6  15-12.6455 15.5614 140
  -1   6  15 32.7178 17.8285 145
  -1  -6  15 11.1201 14.3024 111
  -1   6  15 13.3597 13.4355 111
   1  -6 -15 29.7367 16.2470 105
   1   6 -15 5.88136 13.6690 114
  -1   6  15 27.3681 16.6139  82
   1  -6 -14 125.793 25.3987 159
  -1   6  14 116.116 31.7676 163
   1   6 -14 129.624 25.2914 161
   1  -6 -14 158.824 29.4774 175
  -1   6  14 130.214 29.9073 145
  -1  -6  14 137.698 28.8847 154
  -1  -6  14 168.565 29.0510 140
   1  -6 -14 148.841 27.9258  69
   1  -6 -14 100.356 27.3744  67
   1  -6 -14 113.055 27.9284 105
  -1  -6  14 134.499 25.5777 111
  -1   6  14 147.969 24.1328 111
   1   6 -14 154.301 24.4082 104
   1  -6 -14 111.160 19.4343  89
  -1   6  14 147.126 27.9372  82
   1   6 -14 123.636 23.7742  89
   1  -6 -13-32.9544 61.7457  47
   1  -6 -13 76.3282 52.1878  44
   1   6 -13 13.2205 51.2248  44
   1   6 -13 52.0537 31.5074 161
  -1   6  13 15.4664 40.6785 163
   1  -6 -13 36.0306 29.5249 159
   1   6 -13 26.0075 32.2677 159
   1   6 -13 49.3717 28.8295 175
  -1   6  13 36.8748 37.1113 145
  -1  -6  13 43.3772 34.5745 154
  -1  -6  13 18.5447 33.8569 140
  -1   6  13 19.7315 31.7599 154
   1  -6 -13 24.4718 32.3643  55
   1  -6 -13-31.6691 32.3478  69
   1  -6 -13 49.8636 33.2420  67
  -1  -6  13 34.7010 28.6551 131
   1   6 -13 28.3123 30.0200 104
  -1  -6  13 79.0551 29.8449 111
   1  -6 -13 29.2088 32.3266 105
  -1   6  13 51.1431 28.6495 111
   1  -6 -13 38.4670 24.7363  89
   1   6 -13 37.8921 26.9575  89
  -1   6  13 38.4033 33.6643  82
   1  -6 -12 57.0287 62.1032  39
   1   6 -12 20.9753 61.3995  44
   1  -6 -12-58.0782 73.7471  47
   1  -6 -12-5.14047 59.0886  44
   1   6 -12 17.7292 33.0179 175
  -1   6  12 70.7532 48.6177 163
  -1   6  12 18.5445 36.1621 170
   1   6 -12-14.2822 36.7795 161
   1   6 -12 101.245 36.9720 159
  -1  -6  12-1.30038 40.1130 154
  -1  -6  12 25.6895 39.2758 140
  -1   6  12 18.0022 36.6486 154
   1  -6 -12 1.50839 37.5939  69
   1  -6 -12-1.52716 37.8430  55
   1  -6 -12 12.9542 27.6835  75
  -1  -6  12 30.8620 33.2409 131
  -1   6  12-4.71569 18.8548 126
  -1  -6  12 28.2803 31.3392 112
  -1   6  12 14.0099 33.3459 111
   1   6 -12-3.88696 24.0101 108
   1   6 -12 51.9294 34.3779 104
   1   6 -12 42.5630 36.6911 105
  -1  -6  12 58.5890 33.5093 111
  -1   6  12-24.3739 39.4767  82
  -1  -6  12 5.83121 23.4123  97
   1  -6 -12 68.1059 30.1630  89
   1   6 -12 33.1696 30.8602  89
   1   6 -11 84.5275 69.0152  44
   1  -6 -11-11.1346 63.3316  44
  -1   6  11 4.47277 46.3697   1
  -1   6  11 20.6658 65.4889  19
   1   6 -11-91.5618 66.8585   3
  -1  -6  11-33.3441 50.6651   1
   1  -6 -11 76.3977 57.3056  21
   1  -6 -11-45.4926 62.7874   3
  -1   6  11 85.6954 51.1514 163
   1   6 -11 23.0280 39.2137 161
   1   6 -11 77.6244 35.9001 175
  -1  -6  11 109.002 50.2562 162
   1   6 -11 37.7839 37.9511 159
  -1   6  11 41.9936 40.5181 170
  -1   6  11 11.7459 38.4786 154
  -1  -6  11 71.8176 42.7450 154
   1  -6 -11 74.6569 31.1801  75
   1  -6 -11 45.8452 40.9442  55
   1  -6 -11 48.7011 40.5962  69
  -1  -6  11 46.3372 34.4883 131
  -1   6  11 22.3269 26.0459 126
   1   6 -11 24.5048 37.5827 105
   1   6 -11 63.7744 37.5357 104
  -1   6  11 83.3159 36.7438 111
   1   6 -11 33.4662 27.1247 108
  -1  -6  11 50.7365 23.4795  79
  -1   6  11 52.4969 41.5798  82
  -1  -6  11 47.3782 28.5985  76
   1   6 -11 73.7017 33.0948  89
   1   6 -11 24.3109 27.8847  95
  -1  -6  11 23.7190 26.4688  97
  -1  -6  11 30.5941 20.6786  93
   1  -6 -11 39.3401 31.7024  89
  -1  -6  10 4948.19 309.709  41
   1   6 -10 5448.01 329.365  44
   1  -6 -10 5959.78 339.893  29
   1  -6 -10 5297.82 339.490  28
  -1   6  10 4422.20 320.574  19
  -1  -6  10 5145.87 318.983   1
   1  -6 -10 5128.21 321.618   3
   1   6 -10 5356.69 323.277   3
  -1   6  10 5270.19 316.670   1
  -1  -6  10 5340.38 298.847 162
  -1   6  10 4915.22 294.866 170
   1   6 -10 5143.64 294.812 175
   1   6 -10 5221.84 296.172 159
  -1   6  10 5310.60 299.573 163
  -1  -6  10 5581.60 297.652 154
  -1   6  10 5452.92 296.060 154
   1   6 -10 4874.33 294.743  67
   1  -6 -10 5477.10 298.695  55
   1  -6 -10 4830.72 294.298  75
  -1   6  10 4528.77 292.423 127
  -1  -6  10 5449.13 296.993 131
  -1   6  10 4375.34 292.377 126
  -1  -6  10 4872.65 290.453  99
   1   6 -10 5294.86 296.112 104
   1   6 -10 5031.91 293.444 108
   1   6 -10 5285.27 297.461 105
  -1   6  10 5622.82 294.878 111
   1   6 -10 5318.28 295.914  89
   1   6 -10 4643.56 293.701  95
  -1  -6  10 5547.89 294.756  76
  -1  -6  10 5500.44 296.065  85
  -1   6  10 5387.04 295.023  82
  -1  -6  10 5190.87 292.075  79
  -1  -6  10 4917.38 291.036  93
  -1   6  10 5573.25 294.987  78
  -1  -6  10 5197.18 292.922  97
   1  -6  -9 141.975 97.1313  29
  -1  -6   9 21.9953 47.8628  41
   1   6  -9 130.904 67.4255  44
   1  -6  -9 21.2902 72.1068  46
  -1   6   9 128.192 72.5066  19
  -1  -6   9 26.0791 55.0844   1
  -1   6   9 45.3757 51.7247   1
   1  -6  -9 19.0599 83.9754  28
   1  -6  -9 133.834 64.4834   3
   1   6  -9 37.3746 61.4814   3
   1   6  -9 110.856 36.1386 159
   1   6  -9 106.202 34.4346 175
  -1   6   9 122.480 34.9093 173
  -1   6   9 103.603 37.3307 174
  -1  -6   9 95.8443 47.4311 162
  -1   6   9 107.717 37.1671 154
  -1  -6   9 79.1231 41.8401 154
  -1  -6   9 102.699 21.3879  52
   1   6  -9 81.0115 32.6305  67
   1  -6  -9 100.325 31.6165  75
   1  -6  -9 141.275 41.6052  55
  -1   6   9 118.614 40.0665 127
  -1   6   9 50.5001 27.3185 126
  -1  -6   9 123.018 33.0559 112
  -1  -6   9 48.7122 30.6614 109
  -1   6   9 97.0253 35.5106 111
   1   6  -9 63.4279 27.7424 108
   1   6  -9 108.676 35.6249 105
   1   6  -9 122.114 37.1992 104
  -1  -6   9 167.367 29.7715  97
   1   6  -9 102.084 32.1905  89
  -1   6   9 107.525 42.1446  82
  -1  -6   9 128.368 29.9748  76
  -1   6   9 82.2499 32.2717  78
  -1  -6   9 106.815 31.7036  85
   1   6  -9 111.916 33.7150  95
  -1  -6   9 88.1944 28.4965  79
   1  -6  -8 102.132 54.2938  35
  -1  -6   8 120.364 52.5115  41
  -1  -6   8 135.337 53.3138  49
   1  -6  -8 145.110 94.8636  29
   1  -6  -8 98.7156 72.5373  46
   1   6  -8 126.552 66.8358  44
  -1  -6   8 145.512 55.6105   1
   1   6  -8 45.3759 59.2277   3
   1  -6  -8 109.866 58.4362   3
  -1   6   8 113.300 53.5655   1
  -1   6   8 79.8515 70.6210  19
   1  -6  -8 311.065 85.9593  28
   1  -6  -8 61.5782 53.0705   7
   1  -6  -8 129.019 96.4398  20
  -1  -6   8 120.167 43.9566 162
  -1   6   8 123.499 39.8389 171
  -1   6   8 139.321 34.6218 173
   1   6  -8 157.695 32.7104 175
  -1   6   8 125.055 36.3039 174
   1   6  -8 143.009 28.8094 152
  -1   6   8 189.149 59.6106 144
  -1  -6   8 107.969 38.5414 154
  -1   6   8 146.113 34.3838 154
  -1  -6   8 124.748 23.7498  52
   1   6  -8 114.980 26.7613  63
   1   6  -8 125.221 33.8046  67
  -1   6   8 173.392 39.5649 127
  -1  -6   8 130.056 43.8696 122
  -1  -6   8 142.827 31.7554 112
  -1   6   8 130.659 33.9472 111
   1   6  -8 141.015 34.3646 104
   1   6  -8 185.065 34.5420 105
   1   6  -8 146.041 28.2182 108
  -1  -6   8 91.6796 30.1038 109
   1   6  -8 112.961 31.1173  89
  -1  -6   8 108.111 30.0181  85
  -1  -6   8 123.352 29.8352  80
  -1   6   8 120.016 38.5766  82
   1   6  -8 147.090 34.2422  95
   1  -6  -7 108.989 92.9826  29
   1  -6  -7-6.45797 49.1501  35
  -1  -6   7 141.727 54.4564  49
  -1  -6   7 2.79785 43.1121  31
   1  -6  -7 44.1551 62.0215  46
  -1  -6   7 59.1643 47.8359  41
   1   6  -7 12.2548 54.9879  44
   1   6  -7 24.7554 53.3298   3
   1  -6  -7 3.48825 52.2733   3
  -1   6   7-16.6948 64.6778  19
  -1   6   7 43.8094 48.1413   1
  -1  -6   7 30.5565 33.5929  25
   1  -6  -7 122.447 77.6699  28
   1  -6  -7 22.7081 51.0489   7
  -1  -6   7-19.5459 51.0094   1
   1  -6  -7 184.147 91.5091  20
  -1  -6   7 6.40541 37.4559 162
  -1   6   7 16.6026 31.9085 173
  -1   6   7-3.96066 35.9872 171
  -1   6   7 35.2681 32.6790 174
  -1  -6   7 29.8892 29.8542 147
  -1   6   7 79.8787 53.0664 144
  -1  -6   7 20.8383 33.7044 154
  -1  -6   7 27.5620 38.7828 122
  -1   6   7 34.5789 36.2568 127
   1   6  -7 2.62954 22.4476 108
   1   6  -7 30.3872 29.9192 105
  -1  -6   7 52.6180 25.9857 109
  -1   6   7 30.1286 29.4773 111
   1   6  -7 40.8862 31.4092 104
   1   6  -7 36.7574 30.0449  95
   1   6  -7 1.02955 25.6581  89
  -1  -6   7 28.2718 26.1688  80
  -1  -6   7 21.2654 25.5960  85
  -1  -6   7 4.27618 21.5663  52
   1   6  -7 62.4578 30.8162  67
   1   6  -7 6.71436 24.3112  63
  -1  -6   6 5721.83 319.828  80
  -1  -6   6 5794.78 319.297  76
  -1  -6   6 5562.07 319.427  85
   1  -6  -6 6304.83 346.552  20
   1  -6  -6 5697.71 342.379  18
   1   6  -6 5569.62 336.972   3
  -1   6   6 5853.60 333.536   1
  -1   6   6 5260.13 341.141  19
   1  -6  -6 5526.51 335.835   3
   1  -6  -6 5770.16 339.627   7
  -1  -6   6 5600.01 334.068   1
  -1  -6   6 6043.58 336.730  41
   1  -6  -6 5018.23 331.072  35
   1   6  -6 6062.11 340.915  44
   1  -6  -6 6147.77 347.981  28
   1  -6  -6 5624.66 339.220  46
  -1  -6   6 6238.78 339.181  49
   1  -6  -6 5151.99 330.565  37
  -1  -6   6 5825.87 332.120  31
   1   6  -6 5357.83 317.688  63
   1   6  -6 5672.10 320.016  67
  -1  -6   5 834.168 57.5079  80
  -1  -6   5 879.922 57.8991  76
  -1   6   5 854.634 57.2588  78
  -1  -6   5 827.035 73.8262   1
  -1   6   5 824.850 90.3126  19
   1  -6  -5 936.892 88.3062  18
   1  -6  -5 830.014 63.9959   8
   1  -6  -5 1000.98 77.7627  23
  -1   6   5 875.633 73.8189   1
   1  -6  -5 851.325 73.8702  35
  -1  -6   5 887.678 83.8151  36
   1   6  -5 993.114 83.4135  44
   1  -6  -5 795.888 70.3867  38
  -1  -6   5 969.794 82.0289  41
   1  -6  -5 951.829 86.1868  46
   1  -6  -5 887.981 78.7748  37
  -1  -6   5 971.649 76.4944  31
   1   6  -5 939.867 57.7455  63
   1   6  -5 787.793 54.6635  54
   1   6  -5 951.745 59.8884  67
  -1   6   4 831.371 81.1552  19
   1  -6  -4 893.719 78.0821  18
   1  -6  -4 717.649 59.4889   8
   1  -6  -4 612.700 51.2975  22
   1  -6  -4 577.113 47.7586  26
  -1  -6   4 800.270 69.8543  15
  -1  -6   4 719.130 62.1526   1
   1  -6  -4 762.224 70.3047  23
  -1  -6   4 795.135 60.7906  10
  -1   6   4 720.057 63.4662   1
   1  -6  -4 595.734 59.5820  35
  -1  -6   4 743.839 71.0903  49
   1   6  -4 760.921 71.1355  44
   1   6  -4 608.142 45.2576  51
  -1  -6   4 894.536 72.6402  36
   1   6  -4 778.184 50.6497  67
   1  -6  -3 2003.95 122.945   8
   1  -6  -3 1873.17 127.659  18
  -1   6   3 2177.51 131.965  24
   1  -6  -3 2019.41 118.781  22
   1   6  -3 1622.52 115.402   7
  -1  -6   3 1854.04 126.992  41
  -1  -6   3 2058.77 127.824  49
   1   6  -3 2190.73 128.936  44
  -1  -6   3 1865.86 127.625  36
   1   6  -2 1579.37 106.973   7
  -1   6   2 1756.11 115.280  24
  -1  -6   2 1784.77 113.436  27
   1  -6  -2 1769.30 110.866   8
  -1  -6   2 1739.27 113.686  15
  -1  -6   2 1587.19 111.981  41
  -1  -6   2 1497.61 110.842  49
   1   6  -2 1809.74 112.962  44
  -1  -6   1 719.410 62.8748  27
  -1   6   1 625.819 52.5626   4
  -1  -6   1 617.343 54.9811   4
   1  -6  -1 700.102 59.6763   8
  -1  -6   1 718.130 62.4666  15
  -1   6   1 660.597 64.8503  24
   1   6  -1 727.488 61.7188   7
  -1   6   1 777.102 68.5599  19
   1   6  -1 655.330 54.0124  24
  -1  -6   1 700.897 60.8412  41
  -1  -6   1 686.488 59.7587  30
  -1  -6   1 649.233 58.3854  49
  -1  -6   0 7715.23 451.692   9
   1   6   0 7687.05 445.141  24
  -1   6   0 7185.62 445.262   4
  -1  -6   0 7692.59 446.237   4
   1  -6   0 8827.66 452.926   8
  -1  -6   0 8224.32 450.517  15
  -1   6   0 8326.92 451.348  24
  -1  -6   0 8496.87 452.309  12
  -1   6   0 8201.61 451.160  19
   1   6   0 8471.27 453.484   7
  -1  -6   0 8276.18 451.997  30
  -1  -6   0 7197.08 447.870  41
   1  -6   1 6386.61 341.663  10
   1  -6   1 6636.42 343.016   8
   1  -6   1 5305.64 335.350  16
  -1   6  -1 5918.03 338.793  19
  -1   6  -1 6466.47 340.818  24
  -1  -6  -1 5986.03 341.629  11
   1   6   1 5577.03 333.880  24
  -1  -6  -1 5836.67 338.740  39
  -1  -6  -1 5821.64 335.349  41
   1  -6   1 5880.75 332.860  32
   1   6   2 53.4797 32.2250   2
   1  -6   2 30.5823 49.8657  10
  -1  -6  -2 45.7893 43.8228   9
  -1  -6  -2 29.4873 43.3050  21
  -1  -6  -2 56.2971 47.8368  11
   1  -6   2 33.2593 34.7531   2
   1  -6   2-15.6778 42.2335  13
  -1   6  -2 38.0572 40.8527  24
   1  -6   2-23.0081 26.7387  12
   1  -6   2 70.7375 31.2690  36
   1  -6   2 91.0602 27.4243  32
   1   6   2 33.2108 44.5473  48
  -1  -6  -2 1.94856 45.0105  39
   1  -6   3 1489.31 106.989   8
   1  -6   3 1591.68 105.961  13
  -1   6  -3 1472.90 105.093  24
  -1  -6  -3 1365.17 106.852  21
   1   6   3 1444.15 99.0755   2
   1  -6   3 1418.04 111.024  25
   1  -6   3 1545.83 100.762   2
   1   6   3 1298.47 98.4892  19
   1  -6   3 1623.90 109.717  10
  -1  -6  -3 1556.88 109.300  34
   1  -6   3 1466.84 102.993  33
   1  -6   3 1496.98 107.727  31
  -1  -6  -3 1466.54 110.265  39
  -1   6  -3 1621.85 96.3745  44
   1  -6   3 1342.91 97.8414  36
  -1   6  -4-28.1304 48.2281  24
   1   6   4-33.3198 41.0739   2
   1   6   4 22.8849 21.3694  14
   1   6   4 53.8544 39.1411  19
   1  -6   4 63.1296 44.0204   2
   1  -6   4 7.76349 51.5514  14
  -1  -6  -4 16.2222 50.4729  11
  -1  -6  -4 61.8440 53.8470  21
   1  -6   4 25.2517 48.2477  33
  -1  -6  -4 44.3600 58.7439  39
   1  -6   4 26.2100 53.4120  31
  -1  -6  -4 73.6382 52.7127  34
   1  -6   4 33.4391 47.3824  45
  -1   6  -4 70.5688 38.1596  44
  -1  -6  -4 66.0115 17.8750  61
  -1  -6  -4 17.2796 19.5841  57
   1   6   5 357.037 48.8204  19
   1  -6   5 432.515 62.9671  14
  -1  -6  -5 411.471 65.9537  21
  -1  -6  -5 407.617 61.3928  11
  -1  -6  -5 395.093 73.3171  39
   1  -6   5 444.158 63.2430  45
   1  -6   5 376.944 66.2780  31
   1  -6   5 428.298 61.5596  33
  -1  -6  -5 360.867 61.4970  34
   1   6   5 409.307 64.8420  48
  -1   6  -5 254.514 50.4706  44
   1  -6   5 439.792 36.0468  56
  -1  -6  -5 364.358 27.7436  61
   1  -6   5 292.306 30.7631  70
  -1  -6  -5 378.803 29.9162  57
   1  -6   5 380.427 31.9901  62
   1  -6   6 1181.21 76.6186  77
  -1  -6  -6 1205.36 76.4722  64
   1  -6   6 1298.30 78.5053  56
  -1  -6  -6 1169.44 73.2870  57
  -1  -6  -6 1460.36 112.281  35
  -1  -6  -6 1350.61 112.719  39
   1  -6   6 1343.19 109.395  31
  -1   6  -6 1260.80 96.5358  44
  -1  -6  -6 1418.01 114.154  18
   1  -6   6 1388.41 105.298  14
   1  -6   6 1441.94 105.882  25
  -1  -6  -6 1082.72 99.0513  11
   1   6   6 1010.82 86.1902  19
   1  -6   7 449.461 66.5598  42
  -1  -6  -7 518.671 85.4253  35
  -1  -6  -7 542.178 86.0141  39
   1  -6   7 359.894 65.0205  40
  -1   6  -7 376.502 62.0034  44
  -1  -6  -7 542.442 82.3223  18
  -1  -6  -7 448.941 71.9265  21
  -1  -6  -7 328.411 61.7162  11
   1   6   7 468.719 49.3849 163
  -1   6  -7 419.805 42.6958 161
   1   6   7 391.809 43.9260 172
  -1   6  -7 444.655 43.9657 175
   1  -6   7 457.252 46.1789 140
   1   6   7 471.209 41.0273 149
   1   6   7 389.348 44.1318 154
   1  -6   7 430.320 40.0899  73
   1  -6   7 456.241 42.0174  56
  -1  -6  -7 403.119 40.7821  59
   1  -6   7 407.276 40.9765  68
  -1  -6  -7 421.356 37.6357  64
  -1   6  -7 421.952 38.1138 129
   1   6   7 416.758 40.6965 135
   1  -6   7 418.473 42.1943 131
  -1   6  -7 463.174 39.6356 105
  -1   6  -7 449.641 39.4622  89
   1  -6   7 439.238 40.7359  96
   1  -6   7 416.940 38.9704  77
  -1   6  -7 403.490 37.3345  87
   1  -6   8 838.914 87.4521  42
  -1  -6  -8 1016.57 105.228  35
  -1   6  -8 784.305 83.7779  44
   1  -6   8 860.954 88.0646  40
   1  -6   8 767.256 57.3306   5
   1  -6   8 1016.28 92.1018  17
  -1  -6  -8 861.254 94.2225  21
   1   6   8 764.526 55.9938   5
  -1  -6  -8 848.331 99.5829  18
  -1  -6  -8 788.007 82.9365  11
   1   6   8 842.805 64.1457 172
  -1  -6  -8 744.246 59.5967 175
  -1   6  -8 746.470 61.6976 161
   1   6   8 720.262 65.8388 163
   1   6   8 869.259 61.6635 145
   1   6   8 860.131 60.6584 149
   1  -6   8 758.491 64.7203 140
   1   6   8 725.275 62.4556 154
  -1   6  -8 777.770 59.0890 153
   1  -6   8 905.926 61.2782  68
   1  -6   8 911.789 59.5969  53
  -1  -6  -8 820.483 60.7904  59
   1  -6   8 822.352 60.2308  73
  -1  -6  -8 765.294 56.2638  64
   1  -6   8 820.603 61.3016  56
   1  -6   8 930.559 63.0870 131
  -1   6  -8 724.192 56.3923 129
   1   6   8 877.324 60.6512 135
  -1   6  -8 851.101 59.5297 105
   1  -6   8 856.089 62.4299  81
   1  -6   8 821.362 60.1186  96
  -1   6  -8 923.780 61.0981  89
  -1   6  -8 784.860 56.5586  87
   1  -6   9 775.357 84.3240  42
  -1  -6  -9 645.958 99.7669  35
   1  -6   9 769.264 84.1707  40
  -1   6  -9 559.323 81.5821  44
   1  -6   9 641.446 69.9999  49
   1  -6   9 691.530 85.5973  17
  -1  -6  -9 770.728 100.946  28
   1   6   9 654.006 52.7231   5
   1  -6   9 783.116 55.3953   5
   1   6   9 629.065 64.2149 163
  -1   6  -9 718.873 59.5937 161
  -1  -6  -9 697.113 56.9453 175
   1   6   9 741.374 60.6382 172
   1   6   9 729.350 57.1575 149
   1   6   9 758.752 59.1128 145
   1  -6   9 626.480 56.0766 154
  -1   6  -9 636.318 55.2779 153
   1  -6   9 848.400 65.2741 140
   1  -6   9 791.306 58.4013  68
  -1  -6  -9 708.560 59.2266  74
   1  -6   9 732.542 55.2763  53
   1  -6   9 825.791 58.6916  73
  -1  -6  -9 756.814 59.5768  72
  -1  -6  -9 776.921 56.7663  59
   1   6   9 737.004 57.0427 135
   1  -6   9 711.737 59.8360 131
   1   6   9 638.689 51.5340 111
  -1   6  -9 822.469 57.7259 105
   1  -6   9 760.499 56.2612  80
   1  -6   9 661.642 57.4662  96
  -1   6  -9 794.537 57.7539  89
   1  -6   9 755.083 60.4597  81
  -1   6  -9 692.441 52.2802  87
  -1   6 -10 3396.50 236.365  44
  -1  -6 -10 3918.06 249.169  28
  -1  -6 -10 3698.57 251.825  35
   1  -6  10 3678.18 236.825  40
   1  -6  10 3217.14 220.707  49
  -1  -6 -10 4082.14 254.715  39
   1  -6  10 3608.82 239.937  17
   1   6  10 3364.32 209.469   5
   1  -6  10 3595.36 210.941   5
  -1  -6 -10 3471.25 210.941 175
   1   6  10 3428.37 212.107 172
  -1   6 -10 3319.69 211.717 161
   1   6  10 3018.43 212.707 163
  -1   6 -10 3374.23 210.262 153
   1  -6  10 3711.58 216.965 140
   1   6  10 3594.99 211.589 149
   1  -6  10 3332.78 210.055 154
   1   6  10 4077.53 213.074 145
   1  -6  10 3952.08 211.554  53
  -1  -6 -10 3904.04 213.114  74
  -1  -6 -10 3649.21 213.269  72
   1   6  10 3609.50 210.857 135
   1  -6  10 3655.17 213.819 131
  -1   6 -10 3922.84 213.282 108
   1   6  10 3508.51 207.554 111
  -1   6 -10 3751.16 211.733 105
   1  -6  10 3740.68 214.322  81
  -1   6 -10 3704.65 212.412  89
   1  -6  10 3715.18 211.539  80
   1  -6  10 4089.31 211.103  85
  -1  -6 -10 3636.35 212.525  92
  -1   6 -11 14.7291 56.7674  44
   1   6  11 16.6599 26.4049   5
   1  -6  11 16.6296 28.6780   5
   1  -6  11 21.6180 57.8262  17
  -1  -6 -11-5.70717 68.3867  28
  -1   6 -11 79.6298 36.0948 161
   1   6  11 71.5135 33.3043 172
  -1  -6 -11 8.38116 34.1455 175
   1  -6  11 69.8266 34.2413 154
   1   6  11 51.5792 30.9966 146
   1   6  11 6.34740 34.6619 145
  -1   6 -11 30.3536 27.3437 153
   1  -6  11 81.0976 43.2729 140
  -1  -6 -11 1.36109 32.7907  74
  -1  -6 -11 10.3066 33.6113  72
  -1  -6 -11 68.4632 37.1688  75
  -1  -6 -11 51.0904 37.5511  55
   1  -6  11 35.3476 31.7758 135
   1  -6  11 22.4063 38.0300 131
   1   6  11 22.3467 26.9118 135
  -1   6 -11 12.8116 31.7846 105
  -1  -6 -11 33.1230 34.4959 108
   1   6  11 31.1969 25.6206 111
  -1   6 -11 60.5426 35.4380 108
   1  -6  11 37.4322 27.1167 112
   1  -6  11 44.6452 30.3756  80
   1  -6  11 71.9084 25.0594  76
  -1  -6 -11 31.2620 32.0430  92
  -1   6 -11 60.3065 33.5141  89
   1  -6  11 63.7461 27.8071  85
   1   6  11 14.6006 32.3773  78
  -1   6 -12 57.7066 50.6826  44
  -1   6 -12 19.2196 31.9673 161
  -1  -6 -12 3.19025 32.1236 175
   1  -6  12 39.2783 38.7937 140
   1   6  12 81.4128 32.6790 145
   1  -6  12 84.1256 31.1044 154
   1   6  12 50.3947 23.5089 146
  -1  -6 -12 19.9001 30.0905  72
  -1  -6 -12 101.471 34.9582  75
  -1  -6 -12 99.9811 34.4118  55
   1  -6  12 31.9440 27.6191 135
   1   6  12 36.5295 36.8432 126
  -1   6 -12 56.9742 29.6541 105
   1   6  12 58.8965 20.5027 111
   1  -6  12 51.8055 24.3244 112
  -1   6 -12 66.4084 32.4813 108
  -1  -6 -12 19.4989 33.4009 108
  -1   6 -12 46.1114 32.4873  89
   1  -6  12 44.6503 26.9571  80
  -1  -6 -12 42.2237 29.2713  92
   1   6  12 59.3994 30.8321  78
   1  -6  12 47.7427 19.0937  76
   1  -6  12 62.6171 24.9887  85
  -1  -6 -13 58.8283 55.4065  44
  -1   6 -13-3.56628 43.9804  44
  -1  -6 -13 42.2670 26.5575 175
   1   6  13-1.68687 25.8025 145
   1  -6  13 43.1416 27.7882 149
   1  -6  13 40.3506 34.5308 140
  -1  -6 -13 37.7748 27.3669  55
  -1  -6 -13 55.3946 29.9529  75
  -1  -6 -13 52.2425 29.0415  69
  -1  -6 -13 33.8590 23.4168 124
   1   6  13 10.6363 31.1367 126
  -1  -6 -13 38.6298 27.8068 108
  -1   6 -13-14.5952 27.3600 108
  -1   6 -13 57.5470 27.8250  89
  -1  -6 -13-13.8347 29.4450  89
   1  -6  13-17.0159 20.4117  78
  -1  -6 -13 10.2467 22.8102  92
   1  -6  14 696.795 50.1277 140
   1  -6  14 598.664 44.9333 149
  -1  -6 -14 589.325 45.3860  69
   1  -6  14 674.092 48.8982 126
   1   6  14 706.794 48.3357 126
  -1  -6 -14 653.360 47.6227 105
  -1   6 -14 691.572 46.3629 108
  -1  -6 -14 713.114 46.2188 108
  -1  -6 -14 698.591 47.6729  89
   1   6  14 661.223 46.7400  82
  -1   6 -14 623.176 46.1179  89
   1  -6  15 13.9121 15.5824 126
   1   6  15 14.3763 12.8651 126
   1  -6  15 37.1731 14.0540 111
  -1   6 -15 10.9067 11.9807 108
  -1  -6 -15-6.75476 13.6103  89
  -1   6 -15 22.2657 11.9274  89
  -1  -6 -15 19.7863 15.0453 153
   1  -7 -15 140.194 18.2455 175
  -1  -7  15 113.751 16.9382 154
  -1   7  15 133.232 18.5849 145
  -1  -7  15 163.072 17.5978 140
   1  -7 -15 133.955 16.6268 105
   1   7 -15 105.518 18.0092 101
  -1   7  15 133.211 17.5889  82
  -1   7  14 109.401 30.4763 163
   1  -7 -14 129.663 28.3147 175
   1   7 -14 105.737 24.4521 161
   1  -7 -14 131.340 22.5274 159
  -1   7  14 116.072 28.3937 145
  -1  -7  14 127.087 27.4260 140
  -1  -7  14 140.231 27.5956 154
   1  -7 -14 84.1507 26.1191  67
   1  -7 -14 118.109 26.4415  69
   1  -7 -14 84.6061 25.4647 105
   1   7 -14 139.416 22.2653 104
  -1   7  14 108.306 22.1022 111
  -1  -7  14 95.1794 22.9403 111
   1   7 -14 108.210 22.3807  89
  -1   7  14 109.661 26.0615  82
   1  -7 -13-4.63342 59.7458  47
   1  -7 -13 11.8709 47.7649  44
   1   7 -13-46.3745 51.0111  44
  -1   7  13 3.20802 39.7881 163
   1   7 -13 40.8218 31.1839 161
   1  -7 -13 31.8803 27.6589 159
   1   7 -13 32.5353 29.5646 159
  -1  -7  13 46.3113 33.7085 154
  -1   7  13 6.82927 34.3060 145
  -1  -7  13 49.3957 33.6509 140
   1  -7 -13 24.3068 33.5320  67
   1  -7 -13 11.1250 32.0876  55
   1  -7 -13 19.3882 31.5562  69
  -1  -7  13 24.6033 28.7654 131
  -1  -7  13 60.8329 29.1314 111
  -1   7  13 0.75586 26.5473 111
   1  -7 -13 38.1899 30.6718 105
   1   7 -13 22.6093 27.6525 104
   1  -7 -13 13.3575 22.4813  89
  -1   7  13 43.6836 33.0693  82
   1   7 -13 44.4884 27.1699  89
   1  -7 -12 125.687 63.6057  39
   1   7 -12 20.3479 59.2181  44
   1  -7 -12 68.9510 58.5406  44
   1   7 -12 88.2399 35.7775 159
  -1   7  12 129.412 39.0821 170
   1   7 -12 168.785 39.4998 161
   1   7 -12 142.040 32.0697 175
  -1   7  12 99.3534 29.2713 172
  -1   7  12 97.5389 49.0218 163
  -1   7  12 88.1319 42.6381 145
  -1   7  12 143.351 36.4212 154
  -1  -7  12 94.5733 40.1519 154
   1  -7 -12 74.6425 39.1046  55
   1  -7 -12 101.446 38.0440  69
   1  -7 -12 49.3578 27.1946  75
   1   7 -12 91.8609 25.2541 134
  -1  -7  12 145.041 36.3778 131
   1   7 -12 125.143 35.0428 104
  -1   7  12 116.335 33.7788 111
   1   7 -12 93.1250 26.0317 108
  -1   7  12 133.201 30.9092 113
  -1  -7  12 119.472 34.7961 111
   1   7 -12 132.277 33.5421  89
  -1  -7  12 108.894 25.2944  97
  -1   7  12 125.621 40.0282  82
   1  -7 -12 77.1832 29.3553  89
  -1  -7  12 92.8982 18.8764  79
   1   7 -11 1227.85 113.654  44
   1  -7 -11 937.124 107.018  44
  -1   7  11 746.585 102.724  19
   1   7 -11 1010.02 104.014   3
  -1   7  11 828.601 92.0097   1
  -1  -7  11 1148.73 99.7958   1
   1  -7 -11 994.948 104.307   3
   1  -7 -11 850.840 102.447  21
  -1   7  11 1047.04 79.4055 170
   1   7 -11 1140.07 81.6703 161
  -1   7  11 1144.42 86.9660 163
  -1  -7  11 1302.05 87.4205 162
   1   7 -11 1115.52 78.0438 159
   1   7 -11 1235.11 76.4053 175
  -1   7  11 1220.90 79.0106 154
  -1  -7  11 1294.72 82.3784 154
   1  -7 -11 968.769 74.5413  75
   1  -7 -11 1121.74 82.1063  55
  -1  -7  11 1229.83 79.9404 131
  -1   7  11 949.639 70.4326 126
   1   7 -11 1066.97 73.2780 108
   1   7 -11 1127.40 77.7522 104
  -1  -7  11 1004.26 67.7516  99
  -1   7  11 1219.72 76.7982 111
  -1  -7  11 1185.82 71.3366  79
  -1   7  11 1179.32 79.8053  82
  -1  -7  11 1159.72 72.7683  97
  -1  -7  11 1146.40 77.2624  85
   1   7 -11 1206.14 77.6770  89
  -1  -7  11 1116.14 69.4833  93
  -1  -7  11 1127.58 74.8223  76
   1  -7 -11 990.724 75.1572  89
   1  -7 -10 28.1160 98.3112  29
  -1  -7  10 26.5435 48.3691  41
   1   7 -10 101.204 67.2438  44
   1  -7 -10-5.72361 77.9780  46
  -1   7  10 59.2423 69.6550  19
  -1  -7  10 27.2819 49.8380   1
   1  -7 -10 117.968 86.9198  28
  -1   7  10 90.3903 49.1252   1
   1   7 -10 131.341 64.1509   3
   1  -7 -10 24.3353 60.8203   3
   1   7 -10 115.934 38.0339 159
  -1   7  10 111.141 52.2089 163
  -1   7  10 71.7044 43.3844 170
  -1  -7  10 139.444 50.8316 162
   1   7 -10 103.883 34.9725 175
  -1   7  10 144.174 38.3535 154
  -1  -7  10 142.298 42.6367 154
   1  -7 -10 49.8042 32.6175  75
  -1  -7  10 65.1599 19.8890  52
   1  -7 -10 145.426 44.1239  55
  -1  -7  10 123.623 37.9551 131
  -1   7  10 57.7967 27.1361 126
  -1   7  10 139.172 42.5181 127
   1   7 -10 115.624 38.6089 104
   1   7 -10 88.8339 39.5119 105
  -1   7  10 163.103 37.5811 111
  -1  -7  10 95.6245 24.5559  99
   1   7 -10 151.253 30.8948 108
  -1  -7  10 120.584 35.2276 112
  -1  -7  10 115.080 31.8980  76
  -1  -7  10 100.763 28.1943  79
  -1  -7  10 119.536 26.8057  93
  -1  -7  10 128.886 30.7393  97
   1   7 -10 82.8764 34.2211  89
   1   7 -10 149.604 33.1225  95
  -1  -7  10 109.545 33.5224  85
   1  -7  -9 2123.43 173.565  28
  -1  -7   9 1982.70 143.698  41
   1  -7  -9 1967.79 172.292  29
   1  -7  -9 1690.19 156.362  46
   1   7  -9 2006.16 156.705  44
  -1   7   9 1763.76 154.769  19
  -1  -7   9 1934.47 145.646   1
  -1   7   9 1914.71 142.686   1
   1   7  -9 2099.72 151.069   3
   1  -7  -9 1954.56 150.458   3
  -1  -7   9 2014.71 129.166 162
   1   7  -9 2036.80 122.172 175
   1   7  -9 2077.22 124.094 159
  -1   7   9 2024.58 123.651 154
  -1  -7   9 1885.35 126.536 154
  -1  -7   9 1844.56 117.779  52
  -1   7   9 1779.16 123.121 127
   1   7  -9 2080.24 126.032 105
  -1  -7   9 2109.80 124.981 109
   1   7  -9 2032.30 124.527 104
  -1   7   9 2125.09 122.993 111
  -1  -7   9 2128.22 124.566 112
   1   7  -9 2000.58 121.478 108
  -1  -7   9 2104.17 121.651  97
   1   7  -9 1978.56 123.713  89
  -1  -7   9 2183.33 123.666  85
   1   7  -9 1859.53 122.638  95
  -1  -7   9 2241.13 125.134  80
  -1  -7   9 2022.52 120.628  79
   1  -7  -9 1849.94 122.097  75
   1  -7  -8 541.090 75.3732  35
  -1  -7   8 707.184 76.4055  41
   1  -7  -8 673.767 92.8976  46
  -1  -7   8 755.285 80.9012  49
   1  -7  -8 598.057 110.168  29
   1   7  -8 711.817 86.9190  44
   1  -7  -8 569.299 79.0846   3
   1   7  -8 705.372 83.0346   3
  -1   7   8 481.733 88.1335  19
   1  -7  -8 635.132 104.820  28
   1  -7  -8 678.567 80.4574   7
  -1   7   8 610.169 72.4857   1
  -1  -7   8 637.427 75.8671   1
   1  -7  -8 650.767 112.993  20
   1   7  -8 709.510 53.5318 159
  -1  -7   8 758.062 61.8227 162
  -1   7   8 659.742 56.2094 174
  -1   7   8 596.886 54.1834 173
   1   7  -8 635.411 50.8655 175
  -1   7   8 631.577 72.3282 144
  -1  -7   8 630.650 57.7221 154
   1   7  -8 541.542 49.3710 152
  -1   7   8 609.663 52.4758 154
  -1  -7   8 668.971 46.9263  52
   1   7  -8 635.836 52.7847  67
  -1   7   8 681.958 56.9012 127
  -1  -7   8 732.640 63.6593 122
  -1  -7   8 630.403 51.5336 109
  -1   7   8 682.896 52.8969 111
   1   7  -8 675.582 54.8237 104
   1   7  -8 696.013 55.9108 105
   1   7  -8 664.899 49.7247 108
   1   7  -8 636.741 53.2216  95
  -1  -7   8 676.073 52.0783  85
  -1  -7   8 697.601 52.3974  80
   1   7  -8 648.591 52.6629  89
   1  -7  -7 8683.08 524.318  35
  -1  -7   7 10289.8 529.924  41
  -1  -7   7 10262.5 532.407  49
  -1  -7   7 9600.38 524.391  31
   1   7  -7 9837.53 534.935  44
   1  -7  -7 9262.33 532.604  46
   1  -7  -7 9572.01 537.375  29
   1  -7  -7 10043.9 543.189  28
   1  -7  -7 9643.44 527.974   3
  -1  -7   7 8986.42 524.559   1
   1  -7  -7 9346.84 531.102   7
   1  -7  -7 9294.85 535.617  20
  -1  -7   7 9232.02 519.977  25
   1   7  -7 10062.6 528.978   3
  -1   7   7 8559.75 532.849  19
  -1   7   7 9443.28 524.291   1
  -1  -7   7 9011.78 510.063 162
  -1   7   7 8584.69 508.577 173
  -1   7   7 8978.58 509.119 174
  -1   7   7 8314.42 507.774 171
  -1   7   7 8775.94 509.627 144
  -1  -7   7 9077.29 509.983 154
  -1  -7   7 9318.36 509.642 147
   1   7  -7 8601.18 507.659 152
  -1   7   7 9089.00 508.169 154
   1   7  -7 8490.79 506.046  63
   1   7  -7 9206.46 509.205  67
  -1  -7   7 9342.42 507.175  52
  -1   7   7 8071.12 507.409 127
  -1  -7   7 9350.42 511.407 122
   1   7  -7 8698.58 507.837 108
  -1  -7   7 8918.16 509.211 109
   1   7  -7 9125.71 509.276 104
   1   7  -7 9851.85 510.777 105
  -1   7   7 9017.42 507.706 111
  -1  -7   7 9261.25 509.440  80
   1   7  -7 9677.90 509.760  89
   1   7  -7 8900.07 509.235  95
  -1  -7   7 9036.40 508.498  76
  -1  -7   7 9411.52 509.276  85
   1  -7  -6 783.590 78.6425  35
  -1  -7   6 1034.21 80.5762  31
  -1  -7   6 989.684 87.7081  41
   1  -7  -6 866.163 90.5210  46
   1  -7  -6 713.763 76.1620  37
   1   7  -6 1035.50 88.6399  44
   1  -7  -6 1007.32 102.913  28
  -1   7   6 826.325 92.3874  19
  -1  -7   6 943.358 77.9474   1
   1  -7  -6 917.478 93.7247  18
  -1   7   6 908.772 76.5173   1
   1   7  -6 1003.10 83.7405   3
   1  -7  -6 922.332 88.2244   7
   1  -7  -6 820.122 81.6291   3
   1  -7  -6 890.752 107.077  20
  -1   7   6 924.044 63.4568 174
  -1   7   6 826.058 64.1782 171
   1   7  -6 835.665 58.2219  63
   1   7  -6 999.092 61.5535  67
   1   7  -6 910.455 62.4853 105
   1   7  -6 881.631 61.3924 104
  -1   7   6 909.998 59.9055 111
  -1  -7   6 827.661 59.5983  85
  -1  -7   6 797.568 58.7997  76
  -1   7   6 903.552 59.2736  78
   1   7  -6 842.602 59.5386  89
  -1  -7   6 898.239 60.4159  80
   1   7  -5 8912.80 473.528  63
  -1  -7   5 8575.54 474.497  76
  -1  -7   5 7817.10 474.250  80
  -1   7   5 8483.02 474.097  78
  -1  -7   5 9957.99 494.197  49
   1   7  -5 10260.1 496.203  44
   1  -7  -5 7971.83 481.243  38
   1  -7  -5 8651.77 486.271  35
   1   7  -5 7359.76 471.122  51
   1  -7  -5 8794.54 486.341  37
  -1   7   5 8974.29 495.833  19
   1  -7  -5 9847.92 496.829  18
  -1  -7   5 8819.30 485.538   1
  -1   7   5 9074.75 485.169   1
  -1  -7   5 10021.6 490.738  15
   1  -7  -5 9212.68 481.096   8
   1  -7  -5 9230.67 486.827  23
  -1  -7   5 9563.04 484.084  10
  -1  -7   4 3416.18 193.480  53
   1   7  -4 3510.18 192.778  63
  -1  -7   4 3538.90 210.183  41
  -1  -7   4 3874.77 211.810  49
   1   7  -4 2995.73 190.222  51
   1   7  -4 3889.87 212.599  44
  -1  -7   4 3704.24 203.480  10
  -1   7   4 3476.38 215.616  19
   1  -7  -4 3712.59 213.309  18
   1  -7  -4 3616.45 202.983   8
  -1   7   4 3486.78 201.716   1
  -1  -7   4 3718.42 210.442  15
   1  -7  -4 3150.45 196.625  22
  -1  -7   4 3349.46 201.507   1
   1  -7  -4 3918.99 208.494  23
  -1  -7   3 490.892 39.0994  53
  -1  -7   3 465.661 59.6699  40
  -1  -7   3 585.059 64.2459  41
  -1  -7   3 594.361 64.0584  49
   1   7  -3 601.415 63.4484  44
  -1   7   3 716.378 70.3064  24
   1  -7  -3 632.602 60.1312   8
   1   7  -2 8617.84 458.596  44
  -1  -7   2 7613.72 457.048  49
  -1  -7   2 8056.84 457.895  41
  -1  -7   2 8049.31 458.341  27
   1   7  -2 7178.12 452.531   7
   1  -7  -2 7837.19 456.247   8
  -1  -7   2 8119.21 458.624  15
  -1   7   2 7908.50 458.917  24
   1   7  -2 8777.21 455.924  24
  -1  -7   1 1034.04 79.0623  30
  -1  -7   1 1025.98 80.1734  41
  -1  -7   1 775.459 75.7291  49
  -1   7   1 1104.99 85.9900  19
   1   7  -1 1003.98 78.8147   7
   1  -7  -1 1041.56 80.2656   8
  -1  -7   1 1008.36 81.5075  27
  -1  -7   1 1233.92 83.3021  15
   1   7  -1 1216.74 75.1992  24
  -1   7   1 1035.05 83.5130  24
  -1  -7   0 2780.23 176.857  41
  -1  -7   0 3182.83 182.514  30
  -1  -7   0 2778.59 175.486  49
  -1  -7   0 2932.37 182.387   9
  -1   7   0 2845.21 172.085   4
  -1  -7   0 3007.41 173.266   4
   1  -7   0 3181.96 183.311   8
   1   7   0 2793.34 173.283  24
  -1   7   0 3109.71 181.319  24
  -1  -7   0 3238.51 180.509  15
  -1   7   0 3094.74 182.571  19
  -1  -7  -1 1596.35 102.413  41
  -1  -7  -1 1534.24 107.053  39
   1  -7   1 1577.84 99.1948  32
   1   7   1 1839.19 113.038  48
   1  -7   1 1896.74 114.351  10
  -1   7  -1 1775.60 111.837  24
   1   7   1 1498.19 99.7669   2
   1  -7   1 1718.82 101.448   2
   1  -7   1 1873.76 115.604   8
   1  -7   1 1346.70 103.348  16
   1   7   1 1562.48 101.579  24
  -1   7  -1 1679.76 110.481  19
  -1  -7  -1 1713.41 113.586  11
  -1  -7  -2 7016.10 447.497  41
  -1  -7  -2 8204.49 457.946  39
   1  -7   2 7991.78 450.230  32
   1   7   2 8673.89 460.748  48
   1  -7   2 8112.59 452.796  36
   1  -7   2 8287.71 454.870  33
  -1   7  -2 8408.33 449.641  44
   1  -7   2 8507.37 458.960  10
  -1  -7  -2 8073.63 457.861  21
  -1   7  -2 8132.75 457.148  24
  -1  -7  -2 7954.52 459.167  11
   1  -7   2 7719.28 451.020   2
   1  -7   2 8402.61 456.673  13
   1   7   2 7586.01 450.085   2
   1  -7   2 7857.76 449.501  12
  -1   7  -3 3641.80 219.024  44
   1  -7   3 3899.05 229.519  31
   1   7   3 3939.16 231.451  48
  -1  -7  -3 3838.27 230.667  39
   1  -7   3 3955.02 225.502  33
   1  -7   3 3764.12 222.722  36
   1  -7   3 3431.09 226.519   8
   1  -7   3 3933.32 227.827  13
  -1   7  -3 3867.52 228.271  24
   1   7   3 3502.78 220.014   2
   1  -7   3 3783.07 221.587   2
  -1  -7  -3 3728.36 229.434  21
   1   7   3 3380.72 222.887  19
   1  -7   3 4088.72 231.811  10
  -1  -7  -4 2356.20 133.851  61
  -1  -7  -4 2206.37 133.340  60
   1  -7   4 2614.85 160.129  31
   1  -7   4 2427.66 155.561  45
   1  -7   4 2452.54 152.299  33
  -1  -7  -4 2556.52 156.602  34
  -1   7  -4 2386.11 146.219  44
  -1  -7  -4 2280.72 159.972  39
   1  -7   4 2208.82 151.308   8
  -1   7  -4 2592.95 158.135  24
   1  -7   4 2580.12 156.733  14
  -1  -7  -4 2494.25 158.208  21
   1   7   4 2094.58 146.745  19
  -1  -7  -5 291.279 25.1290  61
   1  -7   5 283.202 28.9786  62
   1  -7   5 329.328 34.3181  56
  -1  -7  -5 271.032 27.4024  57
   1  -7   5 272.963 28.2688  70
  -1  -7  -5 382.932 62.2795  34
   1   7   5 399.773 65.1711  48
   1  -7   5 368.306 57.4340  33
  -1   7  -5 367.861 49.5424  44
  -1  -7  -5 398.285 72.6769  39
   1  -7   5 379.304 68.6708  31
   1  -7   5 367.591 59.8594  45
   1   7   5 333.029 48.2368  19
   1  -7   5 320.789 60.8601  14
  -1   7  -5 350.074 65.0235  24
  -1  -7  -5 401.488 66.6982  21
  -1  -7  -5 344.624 60.1734  11
  -1  -7  -6 39.4685 66.7317  39
  -1  -7  -6 89.5424 51.1603  34
  -1  -7  -6 49.9554 68.4821  35
   1  -7   6-33.8299 62.3211  31
  -1   7  -6-17.9672 43.1316  44
   1   7   6 8.76919 39.8491  19
   1  -7   6 52.2107 54.2596  14
   1  -7   6 44.5999 58.0980  25
  -1  -7  -6 75.3888 68.8985  18
  -1  -7  -6 57.1806 62.0561  21
  -1  -7  -6 14.9907 51.0303  11
   1   7   6 27.2104 36.7154 163
  -1   7  -6 34.6678 29.5613 161
   1   7   6 14.3257 32.6741 172
   1   7   6 26.5393 36.4789 170
  -1  -7  -6 19.8559 24.8437  64
  -1  -7  -6 11.1197 18.6147  57
   1  -7   6 47.0731 27.6733  56
  -1   7  -6-9.76372 26.3329 108
   1  -7   6-0.87067 23.1397  77
  -1   7  -6 0.88730 23.2825  87
   1  -7   7 945.939 88.6953  42
   1  -7   7 913.865 87.9892  40
  -1  -7  -7 990.642 101.710  35
  -1   7  -7 847.430 81.4094  44
  -1  -7  -7 799.841 98.6727  39
   1  -7   7 867.032 89.5844  14
  -1  -7  -7 861.615 98.4077  18
   1  -7   7 892.043 89.0239  25
   1   7   7 771.353 55.0429   5
   1  -7   7 825.984 56.5885   5
  -1  -7  -7 925.857 85.9687  11
   1   7   7 760.718 65.6107 163
   1   7   7 846.147 63.9523 172
  -1   7  -7 780.443 61.1563 161
   1   7   7 928.471 60.5836 149
   1   7   7 864.023 59.8322 145
  -1   7  -7 817.305 57.6709 153
   1  -7   7 729.652 62.9830 140
   1  -7   7 848.989 59.8777  73
  -1  -7  -7 833.857 56.7493  64
   1  -7   7 816.877 59.9858  56
  -1  -7  -7 867.199 59.3635  59
   1  -7   7 836.997 60.0582  68
  -1   7  -7 703.590 56.0385 134
   1   7   7 854.584 59.9399 135
  -1   7  -7 819.089 58.2593 129
  -1   7  -7 847.809 58.2070 105
  -1   7  -7 809.431 56.9342  87
  -1   7  -7 883.750 59.2505  89
   1  -7   7 791.727 59.2342  96
   1  -7   8 133.986 59.7665  40
   1  -7   8 81.4001 59.9091  42
  -1  -7  -8 103.288 75.2006  35
  -1  -7  -8 209.117 82.2672  39
  -1   7  -8 123.382 55.7292  44
   1  -7   8 78.6919 26.8794   5
  -1  -7  -8 87.3476 72.9511  18
   1  -7   8 194.174 59.7273  17
  -1  -7  -8 82.9639 53.8628  11
   1   7   8 90.6450 25.0797   5
  -1  -7  -8 145.461 62.4675  21
   1   7   8 75.1534 44.4721 163
  -1  -7  -8 92.7326 31.1840 175
  -1   7  -8 137.562 36.4581 161
   1   7   8 114.535 37.5197 172
   1   7   8 140.775 31.4297 149
   1  -7   8 146.622 40.5593 140
   1   7   8 99.1549 33.5315 145
  -1   7  -8 129.757 29.5274 153
   1  -7   8 104.996 31.9126  53
   1  -7   8 63.1650 33.0384  56
   1  -7   8 74.5305 31.5271  73
  -1  -7  -8 98.0255 26.7114  64
  -1  -7  -8 105.469 32.4466  59
   1  -7   8 80.4536 32.7819  68
   1   7   8 106.087 31.0893 135
  -1   7  -8 58.8105 25.3283 134
   1  -7   8 118.186 35.1703 131
  -1   7  -8 98.1496 28.6580 129
  -1   7  -8 96.5432 29.1632 105
   1  -7   8 119.088 35.2360  81
  -1   7  -8 98.0441 30.2163  89
   1  -7   8 91.6423 31.7095  96
  -1   7  -8 85.7072 27.0752  87
   1  -7   9 7567.99 454.740  42
  -1  -7  -9 7575.07 464.549  28
   1  -7   9 7373.03 447.331  49
   1  -7   9 7567.85 456.025  40
  -1  -7  -9 7595.95 466.288  35
  -1   7  -9 7687.55 454.037  44
   1  -7   9 7375.78 456.711  17
   1   7   9 7607.02 430.328   5
   1  -7   9 7373.28 430.735   5
   1   7   9 6887.43 432.902 163
  -1   7  -9 7353.70 432.433 161
  -1  -7  -9 7083.62 430.341 175
   1   7   9 7493.00 433.528 172
   1   7   9 8416.00 432.605 145
   1  -7   9 8318.70 436.415 140
  -1   7  -9 6925.35 430.055 153
  -1  -7  -9 7928.35 432.894  74
  -1  -7  -9 7494.42 431.558  59
   1  -7   9 8337.91 433.398  73
  -1  -7  -9 7232.98 432.499  72
   1  -7   9 8338.74 433.749  68
   1  -7   9 8023.55 432.370  53
  -1   7  -9 6765.31 428.927 129
   1   7   9 7634.82 431.742 135
   1  -7   9 7909.43 433.468 131
  -1   7  -9 7901.86 431.731 105
  -1   7  -9 8172.96 432.717  89
   1  -7   9 7777.29 432.573  96
   1  -7   9 8331.79 434.396  81
  -1   7  -9 7156.73 429.346  87
   1  -7   9 7885.52 432.358  80
   1  -7  10 480.875 59.5937  49
   1  -7  10 390.938 54.7398  41
  -1  -7 -10 415.106 91.2359  35
   1  -7  10 493.585 76.7072  40
  -1   7 -10 268.558 67.0839  44
  -1   7 -10 392.984 81.0526  24
   1  -7  10 532.550 44.5194   5
   1  -7  10 424.084 77.5332  17
  -1  -7 -10 542.757 90.9100  28
   1   7  10 421.578 41.6747   5
  -1   7 -10 450.724 50.7736 161
   1   7  10 478.119 51.3615 172
  -1  -7 -10 444.550 46.9355 175
   1  -7  10 498.758 56.1055 140
   1   7  10 469.988 46.1506 146
   1   7  10 494.161 49.0074 145
   1  -7  10 459.760 45.2449  53
  -1  -7 -10 501.308 49.4101  72
  -1  -7 -10 528.889 49.0996  74
   1  -7  10 449.092 48.3234  68
   1   7  10 478.138 45.1841 135
   1   7  10 505.638 52.7611 126
   1  -7  10 547.857 51.6668 131
  -1   7 -10 506.604 46.7427 105
   1  -7  10 530.040 50.6745 109
   1   7  10 454.789 38.9708 111
  -1   7 -10 461.103 48.2177 108
   1  -7  10 475.257 50.3017  81
  -1   7 -10 545.827 48.4879  89
   1  -7  10 533.303 45.7218  85
   1  -7  10 482.296 45.8119  80
   1   7  10 546.247 47.4782  78
  -1  -7 -11 61.8200 75.1398  35
  -1   7 -11 4.69762 55.5712  44
  -1   7 -11 39.4629 63.7456  24
   1  -7  11-63.8492 58.6414  17
  -1  -7 -11-51.9367 70.8131  28
  -1   7 -11 15.8835 36.3625 161
  -1  -7 -11 81.7752 33.6817 175
   1   7  11-22.4807 34.4153 172
   1   7  11 23.9005 28.8008 146
   1   7  11 23.3915 35.3788 145
   1  -7  11-16.0868 43.2486 140
  -1  -7 -11 1.54104 35.7669  75
  -1  -7 -11 29.0520 33.4256  72
  -1  -7 -11-12.0621 33.1927  74
   1  -7  11 57.3386 32.4056 135
   1   7  11-7.50719 24.5540 135
   1  -7  11 30.9733 37.5888 131
   1   7  11-14.2288 37.0540 126
   1  -7  11 24.3547 27.5212 112
  -1   7 -11 34.5259 32.2770 105
  -1   7 -11 45.7521 34.0564 108
   1   7  11 27.0242 20.9205 111
   1   7  11 29.6917 32.3683  78
  -1   7 -11-9.58161 31.8977  89
   1  -7  11 33.1486 28.1108  85
   1  -7  11-28.0340 29.0045  80
  -1  -7 -11 40.5141 32.4912  92
   1  -7  11 31.3908 24.3949  76
  -1   7 -12 203.892 56.2041  44
  -1   7 -12 202.226 36.7936 161
  -1  -7 -12 192.520 32.8576 175
   1   7  12 192.385 34.6100 145
   1  -7  12 228.531 43.0994 140
  -1  -7 -12 170.851 33.4181  72
  -1  -7 -12 183.504 37.2617  55
  -1  -7 -12 198.962 37.5313  75
   1  -7  12 169.736 31.8066 135
   1   7  12 214.696 39.7708 126
   1  -7  12 231.719 29.4873 112
  -1   7 -12 190.796 35.1241 108
  -1  -7 -12 237.178 36.2531 108
   1   7  12 186.385 32.6498  78
   1  -7  12 240.530 32.2949  80
   1  -7  12 166.849 25.6837  76
   1  -7  12 198.983 28.2295  78
  -1   7 -12 190.862 34.2205  89
   1  -7  12 197.654 29.5468  85
  -1  -7 -12 220.710 33.3224  92
   1   7  13 90.9124 25.4652 145
   1  -7  13 51.6386 33.1657 140
   1  -7  13 60.5304 27.9274 149
  -1  -7 -13 90.4585 33.6251 153
  -1  -7 -13 49.9944 28.0655  69
  -1  -7 -13 41.8635 27.6822  55
  -1  -7 -13 62.0358 29.5469  75
   1   7  13 79.7743 29.7723 126
  -1  -7 -13 42.5977 27.2304 108
  -1   7 -13 71.6295 27.7399 108
   1   7  13 73.3265 30.3117  82
  -1  -7 -13 96.2370 30.4893  89
   1   7  13 39.4694 24.8214  78
  -1   7 -13 41.1885 26.6164  89
   1  -7  13 47.4282 20.2677  85
  -1  -7 -13 56.1681 22.9235  92
   1  -7  14 412.245 33.6741 149
   1  -7  14 453.920 38.9715 140
  -1   7 -14 468.662 39.8502 123
   1   7  14 488.000 36.2916 126
  -1  -7 -14 432.152 35.7656  75
  -1  -7 -14 457.765 36.8008 105
  -1  -7 -14 447.993 34.7747 108
  -1   7 -14 456.027 35.3580 108
  -1  -7 -14 438.294 36.7939  89
  -1   7 -14 422.691 34.2344  89
   1   7  14 438.441 33.4739  78
   1   7  14 450.651 35.2100  82
  -1   7 -15 774.542 42.1782 124
   1  -7  15 655.021 41.5400 126
  -1  -7 -15 704.392 41.3385  89
   1   8 -15 681.997 40.8638 123
   1  -8 -15 567.927 39.2134 104
  -1   8  15 600.701 39.1510 145
  -1  -8  15 641.560 39.5760 145
  -1  -8  15 645.972 39.2846 140
  -1   8  14 207.232 28.2344 145
  -1  -8  14 193.518 28.8537 140
  -1  -8  14 219.836 27.1496 154
   1  -8 -14 149.191 26.3109  67
   1  -8 -14 221.919 27.3771  69
  -1  -8  14 176.711 22.9829 111
  -1   8  14 222.718 22.2911 111
   1  -8 -14 223.989 26.5811 105
   1   8 -14 120.640 20.4676 114
   1  -8 -14 176.665 27.2738 175
  -1   8  14 172.386 30.6591 163
   1  -8 -14 165.778 20.8653 159
   1   8 -14 158.408 24.7528 161
   1   8 -13 378.013 60.4739  44
   1  -8 -13 260.762 66.8893  47
   1   8 -13 378.757 38.8655 161
  -1   8  13 348.855 45.0257 163
   1  -8 -13 336.312 34.3554 159
  -1  -8  13 386.136 39.8127 154
  -1   8  13 285.306 39.8149 145
   1  -8 -13 360.705 39.2463  69
   1  -8 -13 312.396 38.8044  55
  -1  -8  13 336.719 36.2357 131
   1   8 -13 342.085 35.0301 104
   1  -8 -13 319.678 38.3533 105
  -1  -8  13 335.877 34.6801 111
  -1   8  13 344.634 33.5167 111
   1  -8 -13 297.528 30.4555  89
   1   8 -13 310.150 33.9712  89
   1  -8 -12 141.005 64.8861  39
   1  -8 -12 51.1643 54.8750  44
   1   8 -12 171.856 64.1949  44
  -1   8  12 130.862 38.9115 170
  -1   8  12 62.4428 47.6759 163
  -1   8  12 111.780 29.5434 172
   1   8 -12 121.073 38.7854 161
   1   8 -12 144.554 34.3791 159
  -1  -8  12 148.761 39.6224 154
  -1   8  12 71.5784 40.9331 145
   1  -8 -12 124.633 37.8048  69
   1  -8 -12 125.126 27.9317  75
   1  -8 -12 118.422 38.7936  55
   1   8 -12 107.494 25.6697 134
  -1  -8  12 101.177 35.2050 131
  -1  -8  12 156.350 33.3600 111
   1   8 -12 91.8347 33.9027 104
  -1   8  12 179.278 32.1672 111
  -1   8  12 163.370 26.4289 113
   1   8 -12 144.526 27.2893 108
  -1  -8  12 106.091 20.8495  79
  -1  -8  12 107.450 26.0372  97
   1   8 -12 132.857 32.0322  89
   1  -8 -12 101.288 28.5477  89
   1   8 -11 27.3642 63.4026  44
   1  -8 -11 42.2258 60.3458  44
  -1   8  11-15.1341 63.6494  19
   1   8 -11 22.4985 55.1413   3
   1  -8 -11 42.9091 56.9999  21
  -1   8  11 83.0678 42.6204 170
  -1   8  11 136.424 52.6547 163
   1   8 -11 116.526 41.2601 161
  -1  -8  11 95.5902 50.3104 162
   1   8 -11 51.2209 30.9964 175
   1   8 -11 77.0326 35.6622 159
  -1  -8  11 80.4549 42.6262 154
  -1   8  11 118.443 36.4848 154
   1  -8 -11 101.757 30.9734  75
   1  -8 -11 75.5385 41.1139  55
  -1  -8  11 100.220 38.2664 131
  -1   8  11 78.4209 34.3978 111
   1   8 -11 109.815 29.3588 108
  -1   8  11 93.6983 33.4019 113
   1   8 -11 61.1157 35.4425 104
   1  -8 -11 75.2190 31.1656  89
   1   8 -11 99.6450 34.5263  89
  -1  -8  11 81.0348 26.0624  79
  -1  -8  11 73.1582 30.5320  76
  -1  -8  11 114.027 29.0244  97
  -1  -8  11 84.7516 34.3554  85
  -1  -8  11 70.5776 24.8383  93
  -1  -8  11 78.7832 21.0795  99
   1  -8 -10 1244.84 135.870  29
  -1  -8  10 1012.68 98.1687  41
   1  -8 -10 1019.31 117.995  46
   1   8 -10 1144.19 112.796  44
  -1   8  10 945.273 110.927  19
  -1   8  10 935.787 93.7944   1
  -1  -8  10 935.478 95.5529   1
   1   8 -10 1100.43 104.302   3
   1  -8 -10 1080.04 131.022  28
   1  -8 -10 885.297 101.191   3
  -1   8  10 1104.79 87.7763 163
  -1  -8  10 1275.26 86.9667 162
   1   8 -10 1153.38 75.3443 175
   1   8 -10 1106.27 77.3366 159
  -1   8  10 1116.18 81.6843 170
  -1   8  10 1146.48 77.5485 154
  -1  -8  10 1228.01 82.3943 154
   1  -8 -10 1207.56 83.4581  55
   1  -8 -10 1039.35 75.8055  75
  -1  -8  10 1028.57 69.0583  52
  -1   8  10 1063.77 79.3742 127
  -1  -8  10 1256.77 78.9119 112
   1   8 -10 1032.07 77.9009 104
   1   8 -10 1075.27 74.6264 108
  -1   8  10 1112.72 76.8106 111
  -1   8  10 1102.61 76.3930 113
   1   8 -10 1137.67 78.4335  89
  -1  -8  10 1116.65 76.1120  76
  -1  -8  10 1180.02 73.9015  79
  -1  -8  10 1114.89 75.0481  97
  -1  -8  10 1111.07 72.6240  93
  -1  -8  10 1233.36 78.3418  85
   1   8  -9 92.1860 67.2007  44
  -1  -8   9 50.0990 54.5529  41
   1  -8  -9 5.36385 97.1839  29
   1  -8  -9 48.8055 75.4031  46
   1   8  -9 35.3309 56.7340   3
  -1   8   9 15.7136 45.6903   1
  -1   8   9 16.0882 72.0609  19
   1  -8  -9 40.1814 86.1751  28
  -1  -8   9 12.3098 47.5937   1
   1  -8  -9 49.1036 55.9708   3
   1   8  -9 33.5464 32.9680 159
  -1  -8   9 73.2031 48.4232 162
  -1   8   9 18.8357 42.8246 170
   1   8  -9 16.6527 29.6780 175
  -1   8   9 94.3912 35.4283 154
  -1  -8   9 44.9559 41.7734 154
  -1  -8   9 62.1045 24.0875  52
   1  -8  -9 45.2215 31.5049  75
  -1   8   9 126.586 43.4881 127
  -1   8   9 80.0586 35.2162 111
  -1  -8   9-1.44443 29.6567 109
   1   8  -9 31.7922 28.3352 108
  -1  -8   9 58.3769 33.4773 112
   1   8  -9 29.5346 34.6884 104
  -1  -8   9 1.39897 31.9147  80
   1   8  -9 40.9707 32.3892  89
   1   8  -9 32.7006 33.0900  95
  -1  -8   9 68.6606 30.8375  97
  -1  -8   9 16.0554 31.9741  85
   1  -8  -8 1966.10 157.846  35
  -1  -8   8 2592.94 166.474  49
   1  -8  -8 2614.05 185.865  28
   1  -8  -8 2367.35 170.967  46
  -1  -8   8 2143.16 154.616  31
   1  -8  -8 2386.53 182.875  29
  -1  -8   8 2435.96 161.899  41
   1   8  -8 2572.14 171.606  44
  -1   8   8 2109.87 169.512  19
  -1   8   8 2259.69 154.417   1
   1   8  -8 2526.15 161.427   3
   1  -8  -8 2323.79 167.637   7
  -1  -8   8 2191.87 155.193   1
   1  -8  -8 2304.54 160.928   3
   1  -8  -8 2121.73 179.230  20
   1   8  -8 2337.32 136.948 159
  -1  -8   8 2299.71 141.528 162
   1   8  -8 2174.41 134.837 175
  -1   8   8 2266.02 138.196 173
  -1  -8   8 2185.96 137.536 147
  -1   8   8 2305.89 136.770 154
  -1  -8   8 2277.43 140.285 154
  -1   8   8 2181.82 146.055 144
   1   8  -8 2055.25 135.031 152
  -1  -8   8 2369.79 134.152  52
  -1   8   8 2273.96 138.067 127
  -1  -8   8 2345.78 143.557 122
  -1  -8   8 2170.79 137.577 109
   1   8  -8 2287.25 138.508 104
   1   8  -8 2363.06 139.877 105
   1   8  -8 2117.39 135.907 108
  -1   8   8 2273.23 136.222 111
   1   8  -8 2273.70 137.775  89
  -1  -8   8 2368.82 137.491  76
   1   8  -8 2187.67 137.483  95
  -1  -8   8 2373.13 138.385  80
  -1  -8   8 2360.64 137.539  85
  -1   8   8 2467.71 137.418  78
   1  -8  -7 2013.34 145.495  35
   1  -8  -7 2456.70 171.120  28
  -1  -8   7 2305.96 153.406  49
  -1  -8   7 2320.08 147.152  31
   1  -8  -7 2530.82 171.439  29
  -1  -8   7 2464.26 153.025  41
   1  -8  -7 2000.91 155.018  46
   1   8  -7 2456.31 159.024  44
   1   8  -7 2058.33 125.739 159
  -1   8   7 2090.62 128.058 173
  -1  -8   7 2152.31 131.091 162
  -1   8   7 2187.58 128.625 174
  -1   8   7 1879.87 127.744 171
  -1   8   7 2185.51 135.191 144
  -1  -8   7 2015.05 128.713 154
   1   8  -7 2017.53 123.889 155
  -1   8   7 2062.25 125.482 154
   1   8  -7 1939.16 125.361 152
  -1  -8   7 2111.53 127.365 147
  -1   8   7 2173.68 158.285  19
   1  -8  -7 2180.02 160.819  18
  -1  -8   7 2135.94 143.431   1
   1  -8  -7 2203.51 147.663   3
  -1   8   7 2326.48 143.579   1
   1  -8  -7 2284.19 156.845   7
   1   8  -7 2420.34 149.689   3
   1  -8  -7 2321.75 168.535  20
   1   8  -7 2007.80 124.593 130
  -1   8   7 1843.89 127.622 127
  -1  -8   7 2084.56 131.765 122
  -1   8   7 2055.14 125.290 111
  -1  -8   7 1961.88 126.216 109
   1   8  -7 2194.98 128.640 105
   1   8  -7 2249.01 127.930 104
   1   8  -7 2039.09 125.407 108
   1   8  -7 2121.39 126.956  89
  -1  -8   7 2195.19 126.911  85
  -1   8   7 2244.73 126.327  78
   1   8  -7 2087.10 127.546  95
  -1  -8   7 2009.10 126.678  80
  -1  -8   7 2250.52 127.016  76
   1   8  -6 2671.23 178.311  44
[truncated: 1,291,424 more chars]
