# Supplementary material for: 3-(Benzo[d]thia­zol-2-yl)-2H-chromen-2-one
Source: IUCrdata. 2022 Mar 31;7(Pt 3):x220332. doi: 10.1107/S2414314622003327 (PMC9462017; doi:10.1107/S2414314622003327)
Supplement: Supplementary file 2 [file x-07-x220332-Isup2.hkl]

data_I                                                                          
_shelx_title ' elg_g11 in P2(1)/c'                                              
_shelx_refln_list_code          4                                               
_shelx_F_calc_maximum      159.07                                               
_exptl_crystal_F_000       576.00                                               
_reflns_d_resolution_high  0.7884                                               
                                                                                
loop_                                                                           
 _space_group_symop_operation_xyz                                               
 'x, y, z'                                                                      
 '-x, y+1/2, -z+1/2'                                                            
 '-x, -y, -z'                                                                   
 'x, -y-1/2, z-1/2'                                                             
                                                                                
_cell_length_a     4.6072                                                       
_cell_length_b    20.7275                                                       
_cell_length_c    12.6444                                                       
_cell_angle_alpha  90.000                                                       
_cell_angle_beta   91.911                                                       
_cell_angle_gamma  90.000                                                       
                                                                                
_shelx_F_squared_multiplier     1.000                                           
                                                                                
loop_                                                                           
 _refln_index_h                                                                 
 _refln_index_k                                                                 
 _refln_index_l                                                                 
 _refln_F_squared_calc                                                          
 _refln_F_squared_meas                                                          
 _refln_F_squared_sigma                                                         
 _refln_observed_status                                                         
   1   0   0        519.45        451.60        16.72 o                         
   2   0   0       2074.69       1788.65        37.47 o                         
   3   0   0        659.05        557.91        11.60 o                         
   4   0   0        166.72        147.69         3.87 o                         
   5   0   0          1.47          8.69         3.18 o                         
   1   1   0        373.47        322.66         6.08 o                         
   2   1   0          7.25         10.65         2.17 o                         
   3   1   0        199.67        226.06         3.00 o                         
   4   1   0          2.75         11.82         2.02 o                         
   5   1   0         49.34         54.86         2.61 o                         
   0   2   0       1497.44       1403.32       103.51 o                         
   1   2   0          1.40          7.39         3.23 o                         
   2   2   0        857.91        767.36        17.34 o                         
   3   2   0        121.76        136.81         2.72 o                         
   4   2   0        311.86        289.76         3.86 o                         
   5   2   0         57.14         61.66         3.19 o                         
   1   3   0        239.13        233.03         6.64 o                         
   2   3   0         31.98         31.47         2.45 o                         
   3   3   0         23.90         23.15         1.57 o                         
   4   3   0         16.31         14.73         2.01 o                         
   5   3   0        182.58        178.85         4.09 o                         
   0   4   0        635.87        578.53        32.06 o                         
   1   4   0      22511.19      21910.47       434.34 o                         
   2   4   0         69.39         67.49         2.49 o                         
   3   4   0        457.58        423.83         4.69 o                         
   4   4   0         65.85         74.85         2.33 o                         
   5   4   0         16.09         13.51         2.81 o                         
   1   5   0      25301.84      25260.41       460.99 o                         
   2   5   0         12.96         18.94         2.52 o                         
   3   5   0        236.76        207.69         2.63 o                         
   4   5   0        501.83        460.23         6.30 o                         
   5   5   0         83.09         87.16         3.23 o                         
   0   6   0        310.49        391.85        18.01 o                         
   1   6   0       2578.98       2390.40        39.13 o                         
   2   6   0        160.13        224.08         5.27 o                         
   3   6   0        444.52        381.80         5.03 o                         
   4   6   0        375.35        357.06         5.22 o                         
   5   6   0        163.40        166.59         4.34 o                         
   1   7   0        896.77        890.34        15.97 o                         
   2   7   0       1309.70       1318.18        29.24 o                         
   3   7   0         48.76         54.67         1.86 o                         
   4   7   0         99.03        103.55         3.47 o                         
   5   7   0          6.79         10.07         2.78 o                         
   0   8   0        362.62        333.19        12.63 o                         
   1   8   0       1674.12       1596.38        26.36 o                         
   2   8   0          8.17         15.73         3.01 o                         
   3   8   0        455.72        404.74         5.64 o                         
   4   8   0         36.29         37.79         2.37 o                         
   5   8   0         83.24         98.91         3.63 o                         
   1   9   0        212.40        181.49         7.39 o                         
   2   9   0       6091.87       5793.90        80.85 o                         
   3   9   0        708.34        647.29         8.41 o                         
   4   9   0        642.38        618.48         9.68 o                         
   5   9   0         24.57         40.05         2.59 o                         
   0  10   0         55.17         78.37         7.26 o                         
   1  10   0        152.28        179.21         6.06 o                         
   2  10   0       3160.02       2888.79        32.00 o                         
   3  10   0        140.57        127.11         2.78 o                         
   4  10   0         26.28         29.90         2.67 o                         
   5  10   0        135.39        123.21         3.55 o                         
   1  11   0         27.93         45.95         4.17 o                         
   2  11   0         24.40         26.85         1.82 o                         
   3  11   0         13.77         18.53         2.22 o                         
   4  11   0         17.57         23.28         2.41 o                         
   5  11   0         77.59         84.47         2.78 o                         
   0  12   0       1683.51       1517.84        47.36 o                         
   1  12   0         45.35         31.79         2.94 o                         
   2  12   0        337.32        313.19         4.24 o                         
   3  12   0        856.93        837.11        12.81 o                         
   4  12   0         45.49         57.10         2.57 o                         
   5  12   0         24.80         30.41         2.12 o                         
   1  13   0         68.60         75.30         2.12 o                         
   2  13   0        191.68        165.63         2.94 o                         
   3  13   0        300.85        284.05         5.00 o                         
   4  13   0          0.07          8.15         2.12 o                         
   5  13   0         61.52         63.44         4.28 o                         
   0  14   0       1387.72       1294.54        18.19 o                         
   1  14   0        454.35        428.31         4.54 o                         
   2  14   0        698.73        608.78         7.00 o                         
   3  14   0        259.11        254.18         4.13 o                         
   4  14   0         25.91         41.51         2.25 o                         
   1  15   0         18.42         17.54         1.80 o                         
   2  15   0          5.94         10.36         2.07 o                         
   3  15   0        364.36        367.65         6.00 o                         
   4  15   0          2.12          9.45         1.72 o                         
   0  16   0        142.26        160.48         5.16 o                         
   1  16   0          2.02          7.11         2.00 o                         
   2  16   0         23.55         24.49         2.34 o                         
   3  16   0         45.15         47.31         2.40 o                         
   4  16   0         36.14         37.03         2.07 o                         
   1  17   0         10.62         12.68         2.22 o                         
   2  17   0        197.27        187.86         3.71 o                         
   3  17   0         92.33         86.01         2.69 o                         
   4  17   0        259.50        260.03         4.46 o                         
   0  18   0        314.22        285.33         5.48 o                         
   1  18   0       1445.56       1395.56        17.01 o                         
   2  18   0        576.34        554.05         9.29 o                         
   3  18   0         45.46         69.82         2.72 o                         
   4  18   0         37.81         39.62         2.16 o                         
   1  19   0          3.04          6.46         2.48 o                         
   2  19   0         13.73         13.76         2.80 o                         
   3  19   0          2.72         13.35         2.16 o                         
   4  19   0         39.73         16.65         2.64 o                         
   0  20   0        329.00        327.15         7.12 o                         
   1  20   0        210.53        202.27         4.61 o                         
   2  20   0        262.26        279.55         4.94 o                         
   3  20   0        197.62        210.38         3.74 o                         
   1  21   0         59.07         56.39         3.36 o                         
   2  21   0         39.97         42.83         2.38 o                         
   3  21   0         38.67         49.23         2.98 o                         
   0  22   0        158.27        170.26         6.09 o                         
   1  22   0         36.04         45.84         3.33 o                         
   2  22   0          2.52          6.53         2.16 o                         
   3  22   0         13.90         23.67         2.74 o                         
   1  23   0          3.41          7.08         3.24 o                         
   2  23   0         39.45         43.09         2.83 o                         
   0  24   0         89.48        100.85         4.58 o                         
   1  24   0        360.77        408.64         9.64 o                         
   2  24   0        163.89        168.99         7.01 o                         
   1  25   0         30.22         37.48         4.26 o                         
   0  26   0        895.37        873.00        34.99 o                         
  -5   1   1        277.70        278.09         4.79 o                         
  -4   1   1        126.87        104.90         2.51 o                         
  -3   1   1        139.72        112.01         2.31 o                         
  -2   1   1        850.02        742.73        15.34 o                         
  -1   1   1       2935.76       2953.64        97.76 o                         
   0   1   1       3324.12       3642.25        81.71 o                         
   1   1   1        295.59        292.69         7.09 o                         
   2   1   1        118.89         87.55         2.76 o                         
   3   1   1       1052.70        949.37         9.12 o                         
   4   1   1         17.18         18.54         1.97 o                         
   5   1   1         74.26         82.67         3.69 o                         
  -5   2   1         39.05         45.43         2.69 o                         
  -4   2   1          2.24          6.48         2.02 o                         
  -3   2   1        112.82        105.58         3.06 o                         
  -2   2   1        571.59        536.98         9.11 o                         
  -1   2   1       2510.79       2473.43        55.90 o                         
   0   2   1       2660.04       2766.74        58.69 o                         
   1   2   1         58.87         59.10         3.50 o                         
   2   2   1       2791.24       2486.05        37.04 o                         
   3   2   1        559.16        465.02         4.75 o                         
   4   2   1        242.54        231.48         3.16 o                         
   5   2   1        272.53        274.26         4.59 o                         
  -5   3   1          3.64         10.37         2.95 o                         
  -4   3   1         23.04         22.20         2.24 o                         
  -3   3   1         48.80         53.45         1.78 o                         
  -2   3   1        446.22        455.33         8.24 o                         
  -1   3   1      11816.32      11645.20       253.95 o                         
   0   3   1        380.53        381.20         7.23 o                         
   1   3   1       1777.40       1616.60        32.77 o                         
   2   3   1        104.89         99.24         2.87 o                         
   3   3   1         93.46         82.02         1.91 o                         
   4   3   1         93.61         95.45         2.31 o                         
   5   3   1         92.77        103.82         3.01 o                         
  -5   4   1        348.31        349.13         8.86 o                         
  -4   4   1        170.42        145.65         2.85 o                         
  -3   4   1         57.51         57.85         1.79 o                         
  -2   4   1        584.82        598.02        11.53 o                         
  -1   4   1        824.29        820.29        16.27 o                         
   0   4   1       6333.13       6428.59       117.16 o                         
   1   4   1      11930.50      11131.84       181.97 o                         
   2   4   1        639.65        710.24        11.09 o                         
   3   4   1        153.24        117.75         2.20 o                         
   4   4   1        247.00        228.09         3.66 o                         
   5   4   1        274.70        263.09         5.41 o                         
  -5   5   1         10.67         14.90         2.93 o                         
  -4   5   1        429.98        396.00         7.12 o                         
  -3   5   1        189.37        137.30         2.23 o                         
  -2   5   1       1206.75       1086.44        23.87 o                         
  -1   5   1      15172.71      15463.76       277.10 o                         
   0   5   1        496.59        494.73         9.01 o                         
   1   5   1       3312.18       3056.87        69.84 o                         
   2   5   1        846.06        797.59        12.77 o                         
   3   5   1         63.89         56.53         1.68 o                         
   4   5   1        713.76        705.52         8.66 o                         
   5   5   1         51.72         53.22         3.20 o                         
  -5   6   1          0.04         12.01         3.11 o                         
  -4   6   1        163.89        152.65         3.89 o                         
  -3   6   1          0.28          4.84         1.67 o                         
  -2   6   1        226.50        213.07         5.15 o                         
  -1   6   1        197.91        203.05         5.11 o                         
   0   6   1         58.28         51.65         4.54 o                         
   1   6   1       1861.99       1781.57        31.75 o                         
   2   6   1        113.17        100.19         3.19 o                         
   3   6   1          8.67         13.42         1.53 o                         
   4   6   1        115.90        112.11         3.37 o                         
   5   6   1         64.56         62.99         3.04 o                         
  -5   7   1        100.82        107.58         3.11 o                         
  -4   7   1         50.70         46.68         2.46 o                         
  -3   7   1         70.26         69.60         1.96 o                         
  -2   7   1       4520.81       4290.59        71.90 o                         
  -1   7   1        339.68        314.64         8.61 o                         
   0   7   1       1291.01       1226.90        22.51 o                         
   1   7   1        587.37        494.09        11.32 o                         
   2   7   1       1605.16       1430.01        23.00 o                         
   3   7   1         70.48         72.72         2.04 o                         
   4   7   1          0.36          4.38         2.04 o                         
   5   7   1         48.14         49.49         3.28 o                         
  -5   8   1         14.66         23.51         2.88 o                         
  -4   8   1        174.25        166.37         4.09 o                         
  -3   8   1        280.06        252.19         4.17 o                         
  -2   8   1       3330.76       3345.97        60.70 o                         
  -1   8   1         97.31        114.00         5.36 o                         
   0   8   1       1276.68       1221.10        22.62 o                         
   1   8   1        107.05         84.62         3.59 o                         
   2   8   1        169.35        151.38         4.58 o                         
   3   8   1        181.28        170.74         3.12 o                         
   4   8   1        354.67        335.88         4.78 o                         
   5   8   1          6.53         15.87         2.69 o                         
  -5   9   1         34.50         38.77         2.67 o                         
  -4   9   1        630.67        594.91         9.62 o                         
  -3   9   1         17.77         15.25         2.14 o                         
  -2   9   1         27.77         27.83         2.53 o                         
  -1   9   1       1502.75       1538.83        28.54 o                         
   0   9   1        101.88        114.54         5.40 o                         
   1   9   1       2104.13       2197.80        37.54 o                         
   2   9   1       1574.54       1530.31        23.15 o                         
   3   9   1         23.62         28.00         2.11 o                         
   4   9   1         14.22         16.61         2.38 o                         
   5   9   1         41.69         46.43         2.60 o                         
  -5  10   1         39.07         43.29         2.41 o                         
  -4  10   1        180.71        168.96         4.03 o                         
  -3  10   1         23.23         25.18         2.20 o                         
  -2  10   1       2428.37       2426.35        25.86 o                         
  -1  10   1          5.50         13.20         4.07 o                         
   0  10   1        280.37        291.04         6.81 o                         
   1  10   1        365.39        392.99         7.11 o                         
   2  10   1        615.94        561.63         6.86 o                         
   3  10   1        137.24        107.94         2.98 o                         
   4  10   1         11.46         22.25         2.13 o                         
   5  10   1        621.65        597.71        10.49 o                         
  -5  11   1        106.73        104.27         3.30 o                         
  -4  11   1         34.36         49.68         2.58 o                         
  -3  11   1        916.50        828.01         9.26 o                         
  -2  11   1         36.04         37.36         1.91 o                         
  -1  11   1        308.30        251.28         6.94 o                         
   0  11   1        621.43        577.98        12.91 o                         
   1  11   1        102.46         79.14         3.76 o                         
   2  11   1         37.46         49.76         2.21 o                         
   3  11   1          6.00         14.65         2.41 o                         
   4  11   1         37.40         36.23         2.09 o                         
   5  11   1         14.50         24.67         2.33 o                         
  -5  12   1         23.05         30.51         2.36 o                         
  -4  12   1          0.27          6.88         2.58 o                         
  -3  12   1       2098.95       2099.68        22.46 o                         
  -2  12   1        175.31        174.75         2.85 o                         
  -1  12   1         61.51         64.32         2.56 o                         
   0  12   1         72.21         73.61         3.86 o                         
   1  12   1          0.44          2.74         2.11 o                         
   2  12   1          4.18          7.62         1.96 o                         
   3  12   1        385.60        359.01         7.06 o                         
   4  12   1          2.48          8.29         2.25 o                         
   5  12   1         12.08         18.55         2.23 o                         
  -5  13   1         98.23         87.25         4.56 o                         
  -4  13   1        192.10        218.58         3.93 o                         
  -3  13   1       3640.68       3455.09        34.07 o                         
  -2  13   1       2410.77       2210.81        22.06 o                         
  -1  13   1       1469.78       1326.83        13.24 o                         
   0  13   1        506.97        410.35         5.39 o                         
   1  13   1         40.83         31.98         1.66 o                         
   2  13   1         93.93         86.15         2.47 o                         
   3  13   1          5.64          8.05         2.17 o                         
   4  13   1         21.96         30.87         2.26 o                         
   5  13   1         64.71         78.99         4.88 o                         
  -4  14   1         98.99        104.56         3.35 o                         
  -3  14   1       2137.55       2005.09        21.42 o                         
  -2  14   1          1.31          6.89         2.12 o                         
  -1  14   1          5.62          6.12         1.63 o                         
   0  14   1       1229.14       1226.00        13.14 o                         
   1  14   1         39.35         34.70         1.80 o                         
   2  14   1        184.58        167.83         3.06 o                         
   3  14   1        530.47        557.39         8.97 o                         
   4  14   1         42.74         50.44         2.24 o                         
  -4  15   1          0.36         10.40         1.98 o                         
  -3  15   1         82.69         94.30         2.62 o                         
  -2  15   1        233.02        205.83         3.43 o                         
  -1  15   1        310.26        308.77         4.04 o                         
   0  15   1          1.01          4.95         1.90 o                         
   1  15   1        206.69        191.42         3.10 o                         
   2  15   1        636.55        577.06         6.89 o                         
   3  15   1          1.50          6.81         2.09 o                         
   4  15   1         99.33        107.08         2.66 o                         
  -4  16   1        133.51        129.82         2.95 o                         
  -3  16   1         17.17         25.81         2.25 o                         
  -2  16   1         21.71         29.02         2.30 o                         
  -1  16   1          0.18          4.00         2.14 o                         
   0  16   1         48.80         44.43         2.17 o                         
   1  16   1        319.26        312.46         4.22 o                         
   2  16   1        331.10        291.60         5.08 o                         
   3  16   1          4.63         13.88         2.04 o                         
   4  16   1        640.07        657.95        12.00 o                         
  -4  17   1       1563.23       1581.91        28.17 o                         
  -3  17   1         73.42         88.46         2.63 o                         
  -2  17   1        158.36        137.90         3.20 o                         
  -1  17   1        527.45        483.74         6.53 o                         
   0  17   1        124.54        111.62         2.70 o                         
   1  17   1        140.20        142.37         3.10 o                         
   2  17   1          3.46         10.49         2.39 o                         
   3  17   1         71.32         66.10         2.67 o                         
   4  17   1         72.57         89.86         2.39 o                         
  -4  18   1        145.47        167.08         4.56 o                         
  -3  18   1          0.04          5.39         2.20 o                         
  -2  18   1        276.87        261.28         4.73 o                         
  -1  18   1       1313.12       1297.05        14.48 o                         
   0  18   1        229.93        242.56         3.92 o                         
   1  18   1        184.66        188.54         3.98 o                         
   2  18   1          9.76         14.08         2.42 o                         
   3  18   1         10.50         14.32         2.08 o                         
   4  18   1         52.42         66.51         2.43 o                         
  -4  19   1        196.51        197.96        25.37 o                         
  -3  19   1         46.48         61.64         2.46 o                         
  -2  19   1       1145.54       1124.35        17.14 o                         
  -1  19   1         34.75         41.11         2.51 o                         
   0  19   1        574.21        581.76         7.56 o                         
   1  19   1       1007.09       1011.77        14.11 o                         
   2  19   1        154.32        169.34         3.91 o                         
   3  19   1        192.71        202.30         3.96 o                         
  -3  20   1          2.47          8.61         2.04 o                         
  -2  20   1         17.18         23.88         2.66 o                         
  -1  20   1        144.82        148.44         3.18 o                         
   0  20   1         30.23         32.59         2.49 o                         
   1  20   1        235.01        229.34         5.11 o                         
   2  20   1          2.05          5.40         2.26 o                         
   3  20   1         30.07         38.54         2.09 o                         
  -3  21   1          0.29          4.20         2.12 o                         
  -2  21   1         88.93         90.87         3.08 o                         
  -1  21   1        337.22        349.49         5.55 o                         
   0  21   1        130.55        136.57         3.67 o                         
   1  21   1        197.49        197.75         4.70 o                         
   2  21   1          1.48          4.34         2.46 o                         
   3  21   1        111.65        107.63         3.70 o                         
  -3  22   1         11.03         15.21         2.14 o                         
  -2  22   1         62.71         66.76         2.85 o                         
  -1  22   1         74.21         80.04         3.15 o                         
   0  22   1        838.50        893.63        14.54 o                         
   1  22   1        378.84        404.21         7.69 o                         
   2  22   1         84.44         98.27         3.06 o                         
   3  22   1         11.60         11.72         3.22 o                         
  -2  23   1          6.60         14.67         2.88 o                         
  -1  23   1        480.08        487.79        10.05 o                         
   0  23   1        454.24        503.50         9.49 o                         
   1  23   1        156.95        180.51         4.26 o                         
   2  23   1        122.16        133.12         3.92 o                         
  -2  24   1          0.12         11.31         3.61 o                         
  -1  24   1          2.11         10.00         2.77 o                         
   0  24   1        426.21        479.60        10.42 o                         
   1  24   1         62.76         69.94         3.12 o                         
   2  24   1         18.06         31.50         2.74 o                         
  -1  25   1        316.36        324.15         8.83 o                         
   0  25   1        214.47        224.99         7.75 o                         
   1  25   1         69.91         80.11         3.46 o                         
   0  26   1          0.47          7.73         2.62 o                         
  -5   0   2       1783.11       1724.45        48.77 o                         
  -4   0   2         81.20         74.40         4.57 o                         
  -3   0   2       1355.23       1274.82        23.35 o                         
  -2   0   2         50.78         59.92         3.83 o                         
  -1   0   2        500.27        592.08        26.96 o                         
   0   0   2          9.54         12.38         3.16 o                         
   1   0   2         19.87         12.53         3.32 o                         
   2   0   2        198.26        178.80         5.43 o                         
   3   0   2       4256.99       4289.08        51.11 o                         
   4   0   2         35.55         40.41         3.29 o                         
   5   0   2         42.82         67.15         5.35 o                         
  -5   1   2        532.94        528.87        12.18 o                         
  -4   1   2        136.81        140.33         3.99 o                         
  -3   1   2        484.46        458.71         6.66 o                         
  -2   1   2         65.17         55.76         3.60 o                         
  -1   1   2       2149.38       2335.66        68.60 o                         
   0   1   2       9389.70      10618.72       195.35 o                         
   1   1   2        636.33        598.54        13.79 o                         
   2   1   2        301.59        266.73         4.07 o                         
   3   1   2        120.18        104.51         1.95 o                         
   4   1   2        228.79        229.80         3.66 o                         
   5   1   2        139.53        166.37         5.39 o                         
  -5   2   2         38.50         46.50         2.34 o                         
  -4   2   2          0.83          5.81         2.85 o                         
  -3   2   2        870.44        846.90        10.20 o                         
  -2   2   2        219.04        195.75         6.91 o                         
  -1   2   2       2852.09       3033.24        80.97 o                         
   0   2   2       5621.69       6291.04       110.18 o                         
   1   2   2       3012.85       2919.33        73.14 o                         
   2   2   2        253.48        242.48         3.90 o                         
   3   2   2       1022.17        988.41         9.75 o                         
   4   2   2        248.90        233.66         3.44 o                         
   5   2   2        334.59        345.23         7.39 o                         
  -5   3   2          5.73         12.95         2.43 o                         
  -4   3   2        633.48        598.44        10.12 o                         
  -3   3   2        112.74        115.45         2.05 o                         
  -2   3   2         11.75         18.92         2.36 o                         
  -1   3   2       8474.96       8777.01       127.00 o                         
   0   3   2         45.75         44.90         4.35 o                         
   1   3   2       1063.12       1028.90        20.54 o                         
   2   3   2       3737.96       3449.27        43.09 o                         
   3   3   2        578.93        532.14         5.44 o                         
   4   3   2        447.93        400.13         4.75 o                         
   5   3   2        693.15        689.22        11.56 o                         
  -5   4   2         40.26         40.96         2.62 o                         
  -4   4   2        305.57        281.51         4.58 o                         
  -3   4   2        123.24        127.84         2.23 o                         
  -2   4   2         51.26         53.83         2.79 o                         
  -1   4   2       4888.61       5423.59        95.20 o                         
   0   4   2        127.77        132.95         4.61 o                         
   1   4   2        165.52        143.50         4.28 o                         
   2   4   2        581.46        555.61         8.63 o                         
   3   4   2          1.57          9.14         1.56 o                         
   4   4   2          6.59         15.35         2.00 o                         
   5   4   2         63.99         65.87         3.08 o                         
  -5   5   2         51.06         51.86         2.53 o                         
  -4   5   2        591.66        546.44         7.93 o                         
  -3   5   2        104.21         86.79         2.03 o                         
  -2   5   2        133.60        123.85         3.26 o                         
  -1   5   2        116.78        121.05         6.12 o                         
   0   5   2         18.51         22.42         2.96 o                         
   1   5   2         89.50         68.48         3.64 o                         
   2   5   2       1214.15       1354.38        19.94 o                         
   3   5   2        180.61        168.28         2.63 o                         
   4   5   2        919.80        904.68         9.29 o                         
   5   5   2         39.13         41.80         2.88 o                         
  -5   6   2        237.80        252.70         5.52 o                         
  -4   6   2        747.59        697.68        10.87 o                         
  -3   6   2        507.05        457.64         4.97 o                         
  -2   6   2       4761.57       4621.60       107.04 o                         
  -1   6   2        482.68        503.19        11.75 o                         
   0   6   2        752.95        734.25        12.61 o                         
   1   6   2          2.64         10.68         3.03 o                         
   2   6   2          9.57         13.92         2.14 o                         
   3   6   2          3.93          6.24         1.60 o                         
   4   6   2         82.75         80.40         2.37 o                         
   5   6   2         22.83         22.06         2.49 o                         
  -5   7   2        181.67        174.33         4.70 o                         
  -4   7   2        287.13        275.71         4.47 o                         
  -3   7   2         92.80         88.62         2.13 o                         
  -2   7   2        243.04        193.76         5.54 o                         
  -1   7   2       2235.60       2387.56        45.24 o                         
   0   7   2        452.14        426.21        11.61 o                         
   1   7   2       2359.92       2398.02        34.82 o                         
   2   7   2        213.87        206.25         4.35 o                         
   3   7   2        469.19        448.15         4.94 o                         
   4   7   2         73.87         85.36         2.43 o                         
   5   7   2          2.58          9.53         2.80 o                         
  -5   8   2         86.06         87.51         3.12 o                         
  -4   8   2        302.49        279.59         4.63 o                         
  -3   8   2       1340.02       1279.57        13.70 o                         
  -2   8   2       7852.55       7881.21       207.85 o                         
  -1   8   2        194.37        151.92         5.16 o                         
   0   8   2       1168.39       1114.86        32.08 o                         
   1   8   2       1069.72       1028.22        15.31 o                         
   2   8   2        145.90        144.53         4.50 o                         
   3   8   2        241.63        223.95         3.74 o                         
   4   8   2        252.95        228.21         3.82 o                         
   5   8   2         20.74         26.04         2.69 o                         
  -5   9   2         83.24         82.24         2.98 o                         
  -4   9   2         50.47         54.46         2.58 o                         
  -3   9   2        391.64        363.23         5.22 o                         
  -2   9   2       1094.14       1023.99        14.18 o                         
  -1   9   2         38.49         31.99         3.77 o                         
   0   9   2        142.61        123.68         4.52 o                         
   1   9   2        547.65        637.37        11.11 o                         
   2   9   2        859.00        808.88        10.39 o                         
   3   9   2        322.07        284.91         5.19 o                         
   4   9   2        624.86        597.24         9.23 o                         
   5   9   2        610.25        593.74        10.86 o                         
  -5  10   2         51.61         65.51         2.92 o                         
  -4  10   2        115.78        121.42         3.52 o                         
  -3  10   2       2017.63       1875.00        18.43 o                         
  -2  10   2        581.67        528.13         6.17 o                         
  -1  10   2        521.29        526.04        13.05 o                         
   0  10   2         32.61         35.08         5.79 o                         
   1  10   2        468.91        488.40         8.85 o                         
   2  10   2         14.51         30.11         2.06 o                         
   3  10   2         83.56         81.46         2.76 o                         
   4  10   2         79.53         76.97         2.50 o                         
   5  10   2         46.58         46.71         2.43 o                         
  -5  11   2         19.62         25.04         2.24 o                         
  -4  11   2         54.23         48.45         2.91 o                         
  -3  11   2        168.77        157.73         2.88 o                         
  -2  11   2        620.64        570.94         6.15 o                         
  -1  11   2        593.86        643.77        17.05 o                         
   0  11   2        145.89        138.97        11.35 o                         
   1  11   2        402.32        349.77         7.00 o                         
   2  11   2        370.48        316.48         4.63 o                         
   3  11   2        450.23        410.06         5.83 o                         
   4  11   2          1.72          7.91         2.11 o                         
   5  11   2        139.49        139.92         7.18 o                         
  -5  12   2        140.99        132.95         4.74 o                         
  -4  12   2        459.89        452.49         8.04 o                         
  -3  12   2        797.19        727.29         8.25 o                         
  -2  12   2        266.49        221.48         3.28 o                         
  -1  12   2       1519.37       1424.33        18.45 o                         
   0  12   2       2961.84       2830.13        71.83 o                         
   1  12   2        178.27        171.77         3.07 o                         
   2  12   2        492.28        456.20         5.86 o                         
   3  12   2         80.98         87.56         2.51 o                         
   4  12   2          4.04         12.02         2.00 o                         
   5  12   2         35.14         42.07         2.48 o                         
  -5  13   2         19.56         24.82         2.88 o                         
  -4  13   2         13.12         18.67         2.19 o                         
  -3  13   2        727.56        696.16         8.37 o                         
  -2  13   2        309.18        292.38         4.08 o                         
  -1  13   2         15.81         15.75         2.33 o                         
   0  13   2         75.87         77.06         2.13 o                         
   1  13   2         19.33         20.56         1.78 o                         
   2  13   2          1.86          4.37         2.15 o                         
   3  13   2        467.88        404.37         5.51 o                         
   4  13   2         13.54         19.16         1.90 o                         
   5  13   2          2.17         19.92         4.95 o                         
  -4  14   2        114.71        122.91         2.90 o                         
  -3  14   2        605.75        577.32         7.07 o                         
  -2  14   2        151.62        135.29         2.78 o                         
  -1  14   2        155.02        151.17         2.95 o                         
   0  14   2         67.37         95.95         2.20 o                         
   1  14   2        409.90        395.00         4.81 o                         
   2  14   2        163.48        159.81         3.17 o                         
   3  14   2         14.55         16.08         2.07 o                         
   4  14   2          8.28         16.26         2.12 o                         
  -4  15   2          1.40          5.99         2.21 o                         
  -3  15   2          1.70         12.75         2.25 o                         
  -2  15   2        663.73        617.66         7.89 o                         
  -1  15   2        632.11        575.43         7.10 o                         
   0  15   2         85.49         80.01         2.32 o                         
   1  15   2        855.19        822.10         9.44 o                         
   2  15   2        309.85        287.79         4.38 o                         
   3  15   2         56.11         68.54         2.22 o                         
   4  15   2        124.88        133.39         3.02 o                         
  -4  16   2         38.64         50.34         2.39 o                         
  -3  16   2         45.24         52.90         2.34 o                         
  -2  16   2        270.48        273.76         4.06 o                         
  -1  16   2        601.78        582.26         7.94 o                         
   0  16   2         48.89         50.07         2.34 o                         
   1  16   2         15.73         21.98         2.36 o                         
   2  16   2         36.40         36.18         2.44 o                         
   3  16   2        143.03        130.43         2.88 o                         
   4  16   2         58.91         61.47         2.24 o                         
  -4  17   2        544.35        515.05         9.74 o                         
  -3  17   2        362.00        342.49         5.57 o                         
  -2  17   2         51.70         58.53         2.39 o                         
  -1  17   2        305.76        286.32         4.35 o                         
   0  17   2         74.09         71.11         2.60 o                         
   1  17   2        213.71        190.70         3.73 o                         
   2  17   2         39.28         48.20         2.49 o                         
   3  17   2        277.41        295.61         5.16 o                         
   4  17   2        144.90        173.85         4.02 o                         
  -4  18   2        700.59        641.56        12.38 o                         
  -3  18   2        390.66        406.94         7.49 o                         
  -2  18   2        789.41        767.85         9.89 o                         
  -1  18   2        119.43        114.78         2.88 o                         
   0  18   2        180.96        190.49         3.61 o                         
   1  18   2        219.55        204.50         3.88 o                         
   2  18   2        558.54        524.75         7.06 o                         
   3  18   2        105.90        110.91         2.84 o                         
   4  18   2          0.49          6.54         2.16 o                         
  -3  19   2          0.07          8.91         3.11 o                         
  -2  19   2          9.90         18.30         2.47 o                         
  -1  19   2        126.80        130.02         2.87 o                         
   0  19   2        226.43        222.61         4.10 o                         
   1  19   2         49.47         53.06         2.63 o                         
   2  19   2          1.44          2.89         2.57 o                         
   3  19   2         43.84         48.56         2.31 o                         
  -3  20   2        145.65        155.09         3.64 o                         
  -2  20   2        129.35        144.31         3.40 o                         
  -1  20   2         25.26         31.20         2.29 o                         
   0  20   2         85.15         85.38         2.99 o                         
   1  20   2        142.47        148.57         3.73 o                         
   2  20   2         78.57         79.96         3.11 o                         
   3  20   2         46.86         48.21         2.31 o                         
  -3  21   2         10.72         14.33         2.42 o                         
  -2  21   2         20.83         28.70         2.62 o                         
  -1  21   2        183.74        201.01         3.95 o                         
   0  21   2        788.52        805.90        11.93 o                         
   1  21   2        133.00        139.35         4.05 o                         
   2  21   2        114.39        134.81         4.61 o                         
   3  21   2        214.83        246.59         5.57 o                         
  -3  22   2          0.17         11.01         2.05 o                         
  -2  22   2        156.68        163.14         4.32 o                         
  -1  22   2          5.31          9.65         2.92 o                         
   0  22   2        300.04        328.13         7.29 o                         
   1  22   2         17.49         21.39         2.74 o                         
   2  22   2          5.49         12.41         2.68 o                         
   3  22   2          3.58         11.86         3.59 o                         
  -2  23   2        240.82        218.65         6.22 o                         
  -1  23   2        113.77        122.90         3.96 o                         
   0  23   2        101.98        110.64         4.01 o                         
   1  23   2          6.42          7.41         2.65 o                         
   2  23   2        337.92        342.82         7.98 o                         
  -2  24   2          8.53          8.61         3.70 o                         
  -1  24   2        138.71        164.76         5.54 o                         
   0  24   2        131.18        148.78         5.58 o                         
   1  24   2         21.07         27.40         2.49 o                         
   2  24   2         23.46         27.16         3.87 o                         
  -1  25   2          3.98          7.34         2.76 o                         
   0  25   2         26.44         28.55         3.42 o                         
   1  25   2          7.50         13.59         2.51 o                         
  -5   1   3        231.83        217.05         4.39 o                         
  -4   1   3        618.65        606.90         9.74 o                         
  -3   1   3       1248.41       1219.82        13.63 o                         
  -2   1   3        371.86        386.31         9.21 o                         
  -1   1   3       1037.72       1210.07        28.22 o                         
   0   1   3        332.46        390.23         9.23 o                         
   1   1   3        525.80        526.62        13.74 o                         
   2   1   3        307.30        288.44         4.09 o                         
   3   1   3         10.21         15.21         1.56 o                         
   4   1   3         85.65         89.22         2.47 o                         
   5   1   3        679.64        665.51        10.84 o                         
  -5   2   3        232.54        241.63         6.00 o                         
  -4   2   3          2.18          7.54         2.97 o                         
  -3   2   3         58.74         57.95         2.14 o                         
  -2   2   3        407.13        412.97        12.35 o                         
  -1   2   3          9.37         11.66         3.47 o                         
   0   2   3          2.14          8.16         3.85 o                         
   1   2   3        717.62        644.87        17.54 o                         
   2   2   3        897.49        789.94         9.38 o                         
   3   2   3        408.39        359.60         4.01 o                         
   4   2   3        155.43        146.18         2.68 o                         
   5   2   3          0.85         67.15         8.64 o                         
  -5   3   3         36.27         46.53         2.38 o                         
  -4   3   3          5.64          9.91         2.41 o                         
  -3   3   3          0.01          7.53         1.65 o                         
  -2   3   3        166.66        176.95         4.58 o                         
  -1   3   3          0.55         15.51         2.64 o                         
   0   3   3          0.42          2.90         3.17 o                         
   1   3   3        522.10        512.79         9.77 o                         
   2   3   3       1297.60       1376.11        17.76 o                         
   3   3   3         64.73         64.67         1.79 o                         
   4   3   3        329.05        333.38         4.54 o                         
   5   3   3        170.14        171.38         3.76 o                         
  -5   4   3        157.16        159.97         3.92 o                         
  -4   4   3        109.50        106.85         2.76 o                         
  -3   4   3        127.24        119.53         2.26 o                         
  -2   4   3        277.85        252.34         6.27 o                         
  -1   4   3          4.53         11.88         2.10 o                         
   0   4   3       2939.32       3144.88        52.48 o                         
   1   4   3        138.12        135.22         4.09 o                         
   2   4   3        536.76        483.49         7.46 o                         
   3   4   3       1674.35       1617.03        15.08 o                         
   4   4   3       1392.57       1362.21        13.07 o                         
   5   4   3        299.04        301.96         5.84 o                         
  -5   5   3        472.96        462.81         7.83 o                         
  -4   5   3       1883.19       1795.52        25.84 o                         
  -3   5   3        433.02        396.52         5.06 o                         
  -2   5   3        154.77        124.02         5.20 o                         
  -1   5   3        643.15        681.34        13.36 o                         
   0   5   3        246.84        265.62         6.37 o                         
   1   5   3        574.28        518.88         8.10 o                         
   2   5   3        380.61        395.29         6.66 o                         
   3   5   3         46.25         53.46         1.84 o                         
   4   5   3         51.25         51.74         2.09 o                         
   5   5   3         49.45         61.75         3.11 o                         
  -5   6   3         14.59         23.18         2.75 o                         
  -4   6   3        151.55        154.16         3.17 o                         
  -3   6   3         49.22         56.97         1.85 o                         
  -2   6   3        998.04       1103.27        19.51 o                         
  -1   6   3        547.77        584.65        14.76 o                         
   0   6   3       1626.30       1768.69        32.20 o                         
   1   6   3        443.33        440.78         7.99 o                         
   2   6   3        121.43        119.92         3.18 o                         
   3   6   3        177.45        159.90         2.99 o                         
   4   6   3         56.84         54.40         2.16 o                         
   5   6   3         43.82         48.16         2.95 o                         
  -5   7   3        299.67        299.66         8.11 o                         
  -4   7   3         19.71         28.47         2.48 o                         
  -3   7   3        855.34        805.14        10.18 o                         
  -2   7   3        168.09        137.03         3.85 o                         
  -1   7   3        126.76        170.09         7.87 o                         
   0   7   3        807.09        803.46        14.82 o                         
   1   7   3       1066.88       1120.63        17.94 o                         
   2   7   3        237.01        248.59         5.28 o                         
   3   7   3        112.00        125.28         2.55 o                         
   4   7   3        803.09        753.42         8.64 o                         
   5   7   3          1.10          9.30         2.44 o                         
  -5   8   3        129.25        131.97         4.43 o                         
  -4   8   3         33.62         38.31         2.46 o                         
  -3   8   3         83.67         84.61         2.41 o                         
  -2   8   3         49.29         51.33         2.81 o                         
  -1   8   3        522.30        487.97        10.49 o                         
   0   8   3        141.30        122.51         4.86 o                         
   1   8   3       3742.38       3855.96        55.21 o                         
   2   8   3        107.12        108.34         2.55 o                         
   3   8   3        761.54        732.72         8.47 o                         
   4   8   3        228.88        224.65         3.86 o                         
   5   8   3         27.36         29.76         2.65 o                         
  -5   9   3          8.67         19.96         2.54 o                         
  -4   9   3         44.56         57.72         2.61 o                         
  -3   9   3        243.45        209.42         3.41 o                         
  -2   9   3          2.89          4.48         1.82 o                         
  -1   9   3        682.19        693.53        17.25 o                         
   0   9   3        156.88        161.29         7.25 o                         
   1   9   3        266.05        256.85         5.80 o                         
   2   9   3        225.12        218.13         3.35 o                         
   3   9   3         84.49         83.71         2.30 o                         
   4   9   3          4.01         13.37         2.52 o                         
   5   9   3         29.48         39.85         2.90 o                         
  -5  10   3          8.69         19.06         2.88 o                         
  -4  10   3        102.48         94.64         2.94 o                         
  -3  10   3       2205.15       2079.11        21.01 o                         
  -2  10   3        272.26        244.51         3.69 o                         
  -1  10   3       1504.03       1444.19        43.42 o                         
   0  10   3       1899.03       1870.91        41.84 o                         
   1  10   3        430.00        354.60         7.10 o                         
   2  10   3       1475.89       1389.24        16.30 o                         
   3  10   3        356.81        341.01         4.59 o                         
   4  10   3        424.89        424.00         7.41 o                         
   5  10   3        112.98        114.77         3.47 o                         
  -5  11   3        118.65        111.07        11.57 o                         
  -4  11   3        233.92        225.04         4.29 o                         
  -3  11   3        484.06        448.12         6.00 o                         
  -2  11   3        174.71        175.47         3.07 o                         
  -1  11   3        279.06        258.82         6.75 o                         
   0  11   3        157.28        148.11         5.74 o                         
   1  11   3        103.84         88.39         2.62 o                         
   2  11   3         20.33         25.42         1.92 o                         
   3  11   3        719.77        681.10         8.13 o                         
   4  11   3         70.57         65.08         2.38 o                         
   5  11   3         95.98         96.46         3.89 o                         
  -5  12   3          5.14          9.35         2.45 o                         
  -4  12   3         34.41         43.06         2.61 o                         
  -3  12   3          1.35          4.57         2.14 o                         
  -2  12   3        533.55        519.85         6.28 o                         
  -1  12   3         15.05         18.97         2.16 o                         
   0  12   3       1427.40       1499.91        20.75 o                         
   1  12   3        715.50        688.30         7.95 o                         
   2  12   3         11.98         18.91         2.05 o                         
   3  12   3        279.18        237.10         3.60 o                         
   4  12   3        184.52        186.71         3.52 o                         
   5  12   3          1.72          9.38         2.09 o                         
  -4  13   3        784.88        812.59        11.70 o                         
  -3  13   3        750.03        750.26         8.43 o                         
  -2  13   3         95.37         88.74         2.52 o                         
  -1  13   3        391.72        358.29         6.25 o                         
   0  13   3       1552.77       1502.39        15.45 o                         
   1  13   3        714.73        732.45         8.71 o                         
   2  13   3        117.56        114.90         2.58 o                         
   3  13   3        219.01        183.33         3.01 o                         
   4  13   3         49.30         56.78         2.26 o                         
  -4  14   3        320.60        312.83         5.19 o                         
  -3  14   3         20.75         26.73         2.16 o                         
  -2  14   3       3072.41       2887.54        30.68 o                         
  -1  14   3        269.17        241.09         4.36 o                         
   0  14   3         58.96         67.91         1.98 o                         
   1  14   3        466.15        411.46         5.62 o                         
   2  14   3        531.43        495.30         7.26 o                         
   3  14   3        475.41        429.56         5.72 o                         
   4  14   3        106.82        109.93         3.11 o                         
  -4  15   3        312.00        307.99         5.85 o                         
  -3  15   3          1.23          6.30         2.25 o                         
  -2  15   3          0.73          7.57         2.22 o                         
  -1  15   3         54.68         51.88         2.17 o                         
   0  15   3         76.05         79.00         2.14 o                         
   1  15   3         31.60         39.11         2.45 o                         
   2  15   3         49.40         47.84         2.24 o                         
   3  15   3        154.04        160.34         3.09 o                         
   4  15   3          7.59         13.25         2.10 o                         
  -4  16   3        295.83        276.80         6.56 o                         
  -3  16   3        118.74        116.10         2.86 o                         
  -2  16   3         37.40         39.99         2.39 o                         
  -1  16   3        134.59        125.64         2.64 o                         
   0  16   3        963.46        916.69        10.11 o                         
   1  16   3        319.13        296.32         4.66 o                         
   2  16   3       1473.54       1377.11        19.97 o                         
   3  16   3        272.75        303.55         4.98 o                         
   4  16   3         40.08         52.76         2.55 o                         
  -4  17   3         10.61         22.67         2.09 o                         
  -3  17   3        176.00        172.59         4.51 o                         
  -2  17   3         65.39         65.75         2.39 o                         
  -1  17   3       1777.19       1744.73        18.36 o                         
   0  17   3          5.33         10.94         2.40 o                         
   1  17   3         17.47         25.40         2.52 o                         
   2  17   3         87.99         95.03         3.10 o                         
   3  17   3         66.52         75.62         2.66 o                         
   4  17   3          0.62          5.97         2.13 o                         
  -4  18   3         62.58         61.78         2.70 o                         
  -3  18   3          1.41          9.73         2.31 o                         
  -2  18   3         83.89         89.48         2.90 o                         
  -1  18   3        536.10        538.89         7.81 o                         
   0  18   3         13.01         16.63         2.47 o                         
   1  18   3        143.02        143.48         3.33 o                         
   2  18   3          0.92         10.33         2.42 o                         
   3  18   3         58.49         69.21         2.59 o                         
   4  18   3         35.90         38.86         2.71 o                         
  -3  19   3        287.17        319.59         6.42 o                         
  -2  19   3        205.91        213.67         4.15 o                         
  -1  19   3        828.24        825.20         9.68 o                         
   0  19   3         75.70         77.23         2.96 o                         
   1  19   3         36.47         44.23         2.64 o                         
   2  19   3          0.01          6.16         2.64 o                         
   3  19   3        109.73        116.47         2.97 o                         
  -3  20   3         13.18         19.77         2.44 o                         
  -2  20   3          8.23         18.42         2.56 o                         
  -1  20   3         32.72         36.54         2.19 o                         
   0  20   3        127.85        135.40         3.34 o                         
   1  20   3        141.80        139.40         3.25 o                         
   2  20   3        151.76        163.37         3.64 o                         
   3  20   3        116.71        122.05         3.72 o                         
  -3  21   3         41.51         55.03         2.99 o                         
  -2  21   3        102.24        100.95         3.32 o                         
  -1  21   3        619.90        648.37        10.60 o                         
   0  21   3          4.18          9.22         2.72 o                         
   1  21   3        190.86        197.50         5.06 o                         
   2  21   3         74.15         70.75         3.75 o                         
   3  21   3          5.52          9.13         2.18 o                         
  -3  22   3          7.15          7.98         3.95 o                         
  -2  22   3         14.76         12.25         2.75 o                         
  -1  22   3        179.01        177.68         4.47 o                         
   0  22   3        136.09        146.74         3.95 o                         
   1  22   3         39.88         50.34         2.85 o                         
   2  22   3        364.68        380.11        15.11 o                         
  -2  23   3         54.09         56.58         3.22 o                         
  -1  23   3         35.64         50.64         3.02 o                         
   0  23   3        434.60        455.42         9.45 o                         
   1  23   3        202.21        200.37         4.80 o                         
   2  23   3         22.40         24.91         3.75 o                         
  -2  24   3        168.42        167.00         6.24 o                         
  -1  24   3         65.76         79.35         5.75 o                         
   0  24   3         17.46         22.49         3.10 o                         
   1  24   3         29.06         32.21         2.67 o                         
   2  24   3        189.27        174.25        11.26 o                         
  -1  25   3        167.84        157.96         7.42 o                         
   0  25   3        306.41        313.19        14.76 o                         
   1  25   3          6.14         15.25         3.05 o                         
  -5   0   4       2000.06       1952.16        41.69 o                         
  -4   0   4        699.05        697.20        17.59 o                         
  -3   0   4         64.84         47.37         2.95 o                         
  -2   0   4       4030.54       4584.80        86.56 o                         
  -1   0   4       2578.45       3089.88        70.91 o                         
   0   0   4       1255.70       1359.26        24.61 o                         
   1   0   4        740.28        875.31        21.21 o                         
   2   0   4        212.69        215.42         4.96 o                         
   3   0   4          1.63          5.54         2.41 o                         
   4   0   4        989.48        989.80        15.15 o                         
   5   0   4          3.99          7.20         2.40 o                         
  -5   1   4        635.12        659.26        14.64 o                         
  -4   1   4         76.76         85.06         2.83 o                         
  -3   1   4         77.03         86.30         2.36 o                         
  -2   1   4         28.35         46.12         3.39 o                         
  -1   1   4         71.55         73.71         4.00 o                         
   0   1   4       1292.87       1636.92        24.35 o                         
   1   1   4       4217.13       4321.33        69.77 o                         
   2   1   4        303.81        298.94         4.31 o                         
   3   1   4        239.97        244.75         3.28 o                         
   4   1   4         32.95         57.58         3.08 o                         
   5   1   4          1.37          7.09         1.90 o                         
  -5   2   4        169.87        163.23         5.63 o                         
  -4   2   4        185.79        183.11         4.94 o                         
  -3   2   4        495.00        478.54         6.91 o                         
  -2   2   4        150.56        195.22         6.74 o                         
  -1   2   4        327.84        350.31         6.31 o                         
   0   2   4       2301.84       2627.15        41.35 o                         
   1   2   4        287.47        258.03         5.62 o                         
   2   2   4        127.25        113.09         2.62 o                         
   3   2   4        171.72        173.04         2.61 o                         
   4   2   4        321.05        307.64         4.18 o                         
   5   2   4          0.62          5.00         1.87 o                         
  -5   3   4         10.77         16.72         2.47 o                         
  -4   3   4        236.00        229.46         4.37 o                         
  -3   3   4        470.93        454.50         6.59 o                         
  -2   3   4       1303.73       1340.10        30.62 o                         
  -1   3   4        598.51        629.54        10.06 o                         
   0   3   4       4399.84       5002.90        75.18 o                         
   1   3   4         32.81         25.23         3.83 o                         
   2   3   4       2741.24       2684.59        32.17 o                         
   3   3   4        753.39        700.54         7.08 o                         
   4   3   4          2.01         10.30         1.99 o                         
   5   3   4          5.26          9.28         2.18 o                         
  -5   4   4         19.16         27.26         2.15 o                         
  -4   4   4       1009.86        997.34        18.26 o                         
  -3   4   4        550.48        551.04         8.28 o                         
  -2   4   4          8.77          8.45         2.23 o                         
  -1   4   4       1580.84       1816.62        22.47 o                         
   0   4   4         61.98         88.99         3.51 o                         
   1   4   4        351.40        369.06         8.06 o                         
   2   4   4        461.27        415.07         6.27 o                         
   3   4   4        138.58        132.64         2.43 o                         
   4   4   4         36.85         46.73         2.10 o                         
   5   4   4         88.64         88.61         2.71 o                         
  -5   5   4         38.14         44.75         2.16 o                         
  -4   5   4        699.47        692.08        12.02 o                         
  -3   5   4          3.03          7.99         1.64 o                         
  -2   5   4        234.68        231.24         7.72 o                         
  -1   5   4       2522.81       3026.23        40.14 o                         
   0   5   4       1124.66       1210.79        17.78 o                         
   1   5   4        692.31        647.87        12.29 o                         
   2   5   4         40.22         38.09         2.37 o                         
   3   5   4       1497.96       1434.17        13.33 o                         
   4   5   4          0.77          6.06         1.88 o                         
   5   5   4         38.05         36.16         2.41 o                         
  -5   6   4        195.26        190.43         4.14 o                         
  -4   6   4         51.83         61.77         2.65 o                         
  -3   6   4        122.23        111.49         2.32 o                         
  -2   6   4        783.95        801.41        17.49 o                         
  -1   6   4        191.53        215.35         6.03 o                         
   0   6   4       1074.61       1205.14        17.35 o                         
   1   6   4          8.50         10.28         2.53 o                         
   2   6   4        502.54        496.91         6.78 o                         
   3   6   4        566.38        559.16         6.19 o                         
   4   6   4         59.60         66.02         2.46 o                         
   5   6   4        103.18        113.54         3.38 o                         
  -5   7   4         38.12         43.14         3.40 o                         
  -4   7   4        635.69        619.24         9.80 o                         
  -3   7   4        104.62         90.89         2.19 o                         
  -2   7   4          3.51          6.82         1.94 o                         
  -1   7   4        921.16       1057.44        16.26 o                         
   0   7   4        386.94        363.16         7.83 o                         
   1   7   4        731.52        713.59        12.40 o                         
   2   7   4         16.67         24.55         2.05 o                         
   3   7   4         11.29         11.36         2.00 o                         
   4   7   4          5.58         12.43         2.30 o                         
   5   7   4          5.68          6.34         2.29 o                         
  -5   8   4         76.47         85.94         3.93 o                         
  -4   8   4         75.28         81.57         2.61 o                         
  -3   8   4         44.87         52.03         2.12 o                         
  -2   8   4         14.54         12.13         1.95 o                         
  -1   8   4        226.53        253.32         7.33 o                         
   0   8   4        388.27        417.56         7.10 o                         
   1   8   4          6.45          6.47         2.50 o                         
   2   8   4        784.23        775.49         9.29 o                         
   3   8   4       1132.61       1061.82        11.56 o                         
   4   8   4        216.07        199.05         4.50 o                         
   5   8   4        114.70        108.91         3.52 o                         
  -5   9   4         97.29         83.05         2.86 o                         
  -4   9   4         33.86         36.18         2.53 o                         
  -3   9   4       1879.94       1835.70        19.88 o                         
  -2   9   4         38.67         44.17         2.00 o                         
  -1   9   4        543.04        446.09        11.84 o                         
   0   9   4       2167.85       2180.13        47.17 o                         
   1   9   4       1437.93       1451.44        21.49 o                         
   2   9   4       1678.27       1546.23        15.61 o                         
   3   9   4        530.36        507.97         6.37 o                         
   4   9   4        756.35        702.54        13.24 o                         
   5   9   4         46.06         52.52         2.56 o                         
  -5  10   4          1.10         11.47         3.26 o                         
  -4  10   4          4.19          9.95         2.69 o                         
  -3  10   4         25.45         29.19         2.08 o                         
  -2  10   4         10.93         14.69         1.90 o                         
  -1  10   4        295.93        300.92         6.01 o                         
   0  10   4        778.72        858.02        19.45 o                         
   1  10   4        908.79        930.38        11.80 o                         
   2  10   4        260.44        247.34         3.63 o                         
   3  10   4          4.70          6.07         2.26 o                         
   4  10   4          0.90          7.28         2.40 o                         
   5  10   4         16.68         20.07         2.15 o                         
  -5  11   4         31.92         34.43         2.57 o                         
  -4  11   4         10.53         15.34         2.53 o                         
  -3  11   4         43.49         45.23         2.32 o                         
  -2  11   4        285.47        265.76         3.80 o                         
  -1  11   4        671.58        633.79         8.58 o                         
   0  11   4        145.26        143.57         3.89 o                         
   1  11   4        728.52        708.70         7.93 o                         
   2  11   4        712.23        638.16         7.86 o                         
   3  11   4          5.29          9.41         2.36 o                         
   4  11   4         40.91         59.05         2.46 o                         
   5  11   4          7.20          8.85         2.53 o                         
  -5  12   4        305.46        245.94        10.90 o                         
  -4  12   4        243.32        247.62         5.66 o                         
  -3  12   4          4.98          6.01         2.04 o                         
  -2  12   4         26.93         34.78         2.06 o                         
  -1  12   4        582.54        531.15         6.24 o                         
   0  12   4        156.46        158.46         2.79 o                         
   1  12   4          0.99          6.43         1.93 o                         
   2  12   4        863.83        775.01        10.08 o                         
   3  12   4         66.80         47.35         2.47 o                         
   4  12   4        346.54        370.24         5.65 o                         
  -4  13   4          1.11          9.06         2.50 o                         
  -3  13   4        211.93        199.10         3.53 o                         
  -2  13   4       1169.81       1104.20        12.30 o                         
  -1  13   4         31.38         33.97         2.00 o                         
   0  13   4        147.97        151.44         2.66 o                         
   1  13   4        122.30        104.53         2.40 o                         
   2  13   4          4.36         11.87         2.32 o                         
   3  13   4         33.76         34.37         2.36 o                         
   4  13   4         70.17         86.50         2.71 o                         
  -4  14   4        110.09        119.62         3.30 o                         
  -3  14   4         38.92         48.14         2.46 o                         
  -2  14   4        192.11        185.88         3.21 o                         
  -1  14   4        421.45        394.91         4.89 o                         
   0  14   4         18.91         22.39         1.98 o                         
   1  14   4          4.25         10.76         2.10 o                         
   2  14   4        488.13        459.82         6.25 o                         
   3  14   4          2.74          4.75         2.22 o                         
   4  14   4        160.85        174.59         3.53 o                         
  -4  15   4        168.78        171.52         4.08 o                         
  -3  15   4          2.63          6.85         2.16 o                         
  -2  15   4        184.33        168.79         3.35 o                         
  -1  15   4        166.27        157.20         2.92 o                         
   0  15   4        502.64        444.52         5.43 o                         
   1  15   4       2196.82       2181.79        23.78 o                         
   2  15   4        260.25        271.69         4.76 o                         
   3  15   4        138.23        150.12         3.50 o                         
   4  15   4          0.84          4.43         2.34 o                         
  -4  16   4          4.04         21.91         2.34 o                         
  -3  16   4          1.72          9.01         2.34 o                         
  -2  16   4        177.51        174.55         3.48 o                         
  -1  16   4        122.11        127.87         2.75 o                         
   0  16   4          1.03          6.58         2.21 o                         
   1  16   4        787.93        763.32         9.21 o                         
   2  16   4          2.07          7.34         2.22 o                         
   3  16   4         50.95         64.06         2.67 o                         
   4  16   4         50.06         48.40         2.59 o                         
  -4  17   4        382.08        405.80        11.84 o                         
  -3  17   4         77.30         89.22         2.65 o                         
  -2  17   4         58.07         62.60         2.61 o                         
  -1  17   4         19.21         26.79         2.14 o                         
   0  17   4       1084.51       1066.80        12.15 o                         
   1  17   4        251.27        219.25         3.72 o                         
   2  17   4        891.70        834.87        12.47 o                         
   3  17   4        211.61        210.73         3.74 o                         
   4  17   4        129.37        114.56         3.75 o                         
  -4  18   4         28.66         49.49         3.11 o                         
  -3  18   4        189.70        199.69         4.34 o                         
  -2  18   4        247.20        242.38         4.51 o                         
  -1  18   4         74.98         74.47         2.54 o                         
   0  18   4        708.71        712.08         9.70 o                         
   1  18   4          0.06          3.50         2.41 o                         
   2  18   4         14.03         18.14         2.47 o                         
   3  18   4        165.59        173.46         3.67 o                         
  -3  19   4          0.48          4.01         2.58 o                         
  -2  19   4         22.84         31.11         2.83 o                         
  -1  19   4         65.38         65.54         2.50 o                         
   0  19   4         11.60         19.06         2.67 o                         
   1  19   4          2.63          7.12         2.19 o                         
   2  19   4        439.59        416.82         9.58 o                         
   3  19   4         31.37         37.27         2.75 o                         
  -3  20   4         46.34         53.50         2.79 o                         
  -2  20   4        463.59        485.69         9.73 o                         
  -1  20   4         89.56         97.67         2.66 o                         
   0  20   4        432.03        442.61         6.29 o                         
   1  20   4        108.94        104.38         2.91 o                         
   2  20   4        100.21        101.42         3.47 o                         
   3  20   4         58.69         71.31         3.43 o                         
  -3  21   4        280.00        297.49         7.43 o                         
  -2  21   4        135.71        138.51         3.33 o                         
  -1  21   4        226.01        228.99         4.54 o                         
   0  21   4        259.52        273.30         5.01 o                         
   1  21   4        845.88        860.64        14.31 o                         
   2  21   4         27.94         35.66         3.69 o                         
   3  21   4        181.17        177.90         4.84 o                         
  -2  22   4        120.29        124.42         4.21 o                         
  -1  22   4          0.03          5.41         2.29 o                         
   0  22   4        124.76        135.39         3.47 o                         
   1  22   4         76.64         86.50         3.26 o                         
   2  22   4         36.86         35.76         3.44 o                         
  -2  23   4         75.99         77.67         4.57 o                         
  -1  23   4        133.71        136.72         4.79 o                         
   0  23   4          5.38          9.00         2.55 o                         
   1  23   4        255.25        282.12         7.07 o                         
   2  23   4        189.60        201.54         6.35 o                         
  -1  24   4        196.37        185.40         7.33 o                         
   0  24   4         58.59         52.82         3.03 o                         
   1  24   4        100.33         87.83         3.21 o                         
   0  25   4          8.50         24.57         4.86 o                         
  -5   1   5         22.24         47.15         4.89 o                         
  -4   1   5        209.64        204.25         4.00 o                         
  -3   1   5         18.14         25.81         2.04 o                         
  -2   1   5        836.54        980.49        13.47 o                         
  -1   1   5        412.51        510.64         9.63 o                         
   0   1   5        189.56        263.65         5.22 o                         
   1   1   5        222.62        197.55         3.27 o                         
   2   1   5       1276.71       1299.84        15.00 o                         
   3   1   5        289.44        268.76         3.65 o                         
   4   1   5        295.68        304.15         5.72 o                         
   5   1   5         52.35         61.55         4.08 o                         
  -5   2   5        347.91        324.48         5.29 o                         
  -4   2   5         97.72         94.91         2.93 o                         
  -3   2   5       1142.15       1161.34        17.42 o                         
  -2   2   5       4709.62       5398.89        74.74 o                         
  -1   2   5       2122.57       2435.51        35.18 o                         
   0   2   5         74.85        134.13         3.89 o                         
   1   2   5       3720.41       3896.07        44.30 o                         
   2   2   5       1321.59       1262.66        14.89 o                         
   3   2   5         84.68         79.81         2.08 o                         
   4   2   5        543.43        541.41         6.77 o                         
   5   2   5        125.84        128.08         3.47 o                         
  -5   3   5          1.55         10.20         2.16 o                         
  -4   3   5         59.31         64.64         2.79 o                         
  -3   3   5        409.59        425.84         7.49 o                         
  -2   3   5        142.93        160.79         4.51 o                         
  -1   3   5        195.44        267.82         4.87 o                         
   0   3   5        643.16        883.53        13.01 o                         
   1   3   5       3639.50       3955.31        56.47 o                         
   2   3   5        993.98       1009.66        12.29 o                         
   3   3   5        172.45        170.96         2.69 o                         
   4   3   5         14.82         20.77         2.01 o                         
   5   3   5         14.90         22.38         2.33 o                         
  -5   4   5         15.19         24.03         2.10 o                         
  -4   4   5        158.39        151.76         4.11 o                         
  -3   4   5         51.87         48.97         1.95 o                         
  -2   4   5        169.69        136.39         2.90 o                         
  -1   4   5       2196.82       2624.92        32.34 o                         
   0   4   5       3172.63       3582.14        47.87 o                         
   1   4   5       1538.81       1599.48        21.66 o                         
   2   4   5       1077.36       1086.32        11.95 o                         
   3   4   5        198.21        186.27         2.77 o                         
   4   4   5        163.52        169.49         3.03 o                         
   5   4   5         98.13         91.34         3.36 o                         
  -5   5   5         34.28         39.81         2.38 o                         
  -4   5   5        103.77        114.83         3.26 o                         
  -3   5   5       1137.94       1121.07        11.72 o                         
  -2   5   5         15.36         22.64         2.10 o                         
  -1   5   5       3131.63       3819.66        46.02 o                         
   0   5   5          3.12          6.76         2.75 o                         
   1   5   5          9.67         18.10         2.17 o                         
   2   5   5        678.61        630.84         7.62 o                         
   3   5   5        256.70        258.53         3.63 o                         
   4   5   5         30.14         33.68         2.05 o                         
   5   5   5        147.10        135.30         3.82 o                         
  -5   6   5          0.24          8.50         1.96 o                         
  -4   6   5        148.74        150.26         3.54 o                         
  -3   6   5         11.70         15.34         1.78 o                         
  -2   6   5         15.78         25.44         1.89 o                         
  -1   6   5        242.79        263.99         4.62 o                         
   0   6   5       1649.69       1966.17        26.00 o                         
   1   6   5        114.18        112.39         3.28 o                         
   2   6   5         97.09        110.30         2.49 o                         
   3   6   5        118.96        123.86         2.81 o                         
   4   6   5         87.90         86.51         2.40 o                         
   5   6   5         92.72         95.55         2.98 o                         
  -5   7   5        284.86        281.34         6.30 o                         
  -4   7   5        129.59        133.97         3.78 o                         
  -3   7   5        703.03        697.74         8.74 o                         
  -2   7   5         77.64         76.25         1.97 o                         
  -1   7   5       2430.58       2677.77        43.39 o                         
   0   7   5         96.43         96.09         3.27 o                         
   1   7   5         91.09         94.93         3.26 o                         
   2   7   5         76.31         69.20         2.07 o                         
   3   7   5        602.56        586.99         7.53 o                         
   4   7   5         20.93         25.28         2.13 o                         
   5   7   5        516.92        525.38         8.72 o                         
  -5   8   5         25.24         31.42         3.06 o                         
  -4   8   5        349.35        357.22         6.56 o                         
  -3   8   5        189.96        172.61         3.64 o                         
  -2   8   5        140.18        125.02         2.44 o                         
  -1   8   5       1288.07       1256.25        18.45 o                         
   0   8   5       3044.19       3187.14        40.77 o                         
   1   8   5         81.36         73.96         3.14 o                         
   2   8   5          5.31          7.94         1.89 o                         
   3   8   5        215.04        227.87         3.78 o                         
   4   8   5          5.56         16.07         2.04 o                         
   5   8   5         48.16         51.79         2.21 o                         
  -5   9   5         26.70         29.68         3.27 o                         
  -4   9   5         46.18         50.97         2.44 o                         
  -3   9   5         25.11         26.44         2.16 o                         
  -2   9   5        295.03        291.76         3.99 o                         
  -1   9   5        542.79        583.16         7.58 o                         
   0   9   5        934.98       1007.54        17.87 o                         
   1   9   5         16.54         19.14         2.24 o                         
   2   9   5         19.51         20.49         1.89 o                         
   3   9   5        729.08        720.28         8.80 o                         
   4   9   5          4.85          8.76         2.04 o                         
   5   9   5          1.20          6.00         2.16 o                         
  -5  10   5        229.28        199.03         5.47 o                         
  -4  10   5          2.92         11.75         2.38 o                         
  -3  10   5          1.82         12.31         2.15 o                         
  -2  10   5        671.01        610.10         7.66 o                         
  -1  10   5        291.42        261.72         3.81 o                         
   0  10   5       2550.20       2628.69        34.32 o                         
   1  10   5        391.53        332.52         4.92 o                         
   2  10   5        433.32        404.03         5.51 o                         
   3  10   5        324.61        307.81         5.17 o                         
   4  10   5         85.61         77.88         2.72 o                         
   5  10   5         73.84         66.74         4.23 o                         
  -5  11   5        216.64        181.37         9.22 o                         
  -4  11   5        103.12        112.38         3.02 o                         
  -3  11   5         63.22         63.37         2.50 o                         
  -2  11   5         32.21         38.03         2.24 o                         
  -1  11   5        192.16        185.99         3.11 o                         
   0  11   5        684.60        704.95         7.62 o                         
   1  11   5        715.90        684.19         7.97 o                         
   2  11   5         55.04         66.01         2.30 o                         
   3  11   5         32.91         44.56         2.54 o                         
   4  11   5        166.22        186.89         3.94 o                         
  -4  12   5         21.49         29.27         2.63 o                         
  -3  12   5        103.76         96.90         3.21 o                         
  -2  12   5        551.70        558.27         6.82 o                         
  -1  12   5          1.16          7.70         1.89 o                         
   0  12   5         46.51         50.34         1.86 o                         
   1  12   5        167.29        168.39         2.92 o                         
   2  12   5        152.77        128.72         2.88 o                         
   3  12   5        120.32         98.95         2.93 o                         
   4  12   5          7.56         12.15         2.22 o                         
  -4  13   5        108.84        112.63         3.07 o                         
  -3  13   5          1.92         10.86         2.37 o                         
  -2  13   5        715.58        708.36        10.41 o                         
  -1  13   5        247.68        243.01         3.82 o                         
   0  13   5          0.14          6.74         1.79 o                         
   1  13   5        492.77        470.65         5.94 o                         
   2  13   5        463.09        433.23         6.09 o                         
   3  13   5         66.77         65.14         2.69 o                         
   4  13   5        579.53        588.69        14.46 o                         
  -4  14   5          3.97          5.96         2.84 o                         
  -3  14   5         22.32         34.58         2.48 o                         
  -2  14   5         50.45         50.77         2.77 o                         
  -1  14   5        333.85        304.04         4.80 o                         
   0  14   5        145.24        132.44         2.76 o                         
   1  14   5       1476.39       1448.41        16.55 o                         
   2  14   5         21.33         24.13         2.44 o                         
   3  14   5        257.03        238.30         4.80 o                         
   4  14   5         27.49         36.58         2.04 o                         
  -4  15   5         37.70         49.32         2.64 o                         
  -3  15   5         65.04         75.15         2.67 o                         
  -2  15   5         61.26         69.58         2.91 o                         
  -1  15   5          9.00         12.88         2.12 o                         
   0  15   5          0.03          5.25         2.22 o                         
   1  15   5         95.88         87.89         2.77 o                         
   2  15   5        156.19        137.32         3.21 o                         
   3  15   5          6.16         12.15         2.54 o                         
   4  15   5        149.22        146.82         3.94 o                         
  -4  16   5        181.87        191.41         4.75 o                         
  -3  16   5        839.80        800.04        13.65 o                         
  -2  16   5         10.74         18.81         2.64 o                         
  -1  16   5       1086.54       1070.26        13.33 o                         
   0  16   5       1072.53       1016.19        11.37 o                         
   1  16   5         20.80         19.40         2.32 o                         
   2  16   5         25.80         28.99         2.18 o                         
   3  16   5        102.42        112.81         2.97 o                         
   4  16   5        106.82        131.59         4.44 o                         
  -4  17   5         81.55         80.66         2.73 o                         
  -3  17   5         52.08         54.15         2.51 o                         
  -2  17   5          4.16          8.73         2.33 o                         
  -1  17   5        121.82        129.22         3.46 o                         
   0  17   5          9.18         16.59         2.38 o                         
   1  17   5        205.54        201.10         3.76 o                         
   2  17   5         59.63         44.40         2.53 o                         
   3  17   5         94.97         99.37         3.16 o                         
  -3  18   5         16.91         23.97         2.22 o                         
  -2  18   5         14.20         24.28         2.46 o                         
  -1  18   5        272.47        268.03         4.22 o                         
   0  18   5        230.78        238.25         4.52 o                         
   1  18   5        306.32        315.30         5.14 o                         
   2  18   5         19.97         25.88         2.39 o                         
   3  18   5         30.98         30.98         2.32 o                         
  -3  19   5         44.63         46.46         2.34 o                         
  -2  19   5         94.27        114.02         2.97 o                         
  -1  19   5         41.44         54.36         2.69 o                         
   0  19   5         25.96         29.33         3.01 o                         
   1  19   5        319.91        323.53         5.66 o                         
   2  19   5        352.25        396.11         9.55 o                         
   3  19   5         18.77         26.82         2.39 o                         
  -3  20   5        180.09        201.17         4.65 o                         
  -2  20   5        146.31        145.95         3.71 o                         
  -1  20   5         46.22         50.25         2.72 o                         
   0  20   5        109.29        110.84         3.29 o                         
   1  20   5          1.95          7.88         2.76 o                         
   2  20   5          8.72         14.57         2.65 o                         
   3  20   5         45.69         60.76         3.04 o                         
  -3  21   5         20.17         26.47         2.45 o                         
  -2  21   5         30.28         43.80         2.57 o                         
  -1  21   5        163.16        168.62         4.26 o                         
   0  21   5         28.33         29.89         2.43 o                         
   1  21   5         50.33         69.51         3.64 o                         
   2  21   5          6.24         13.82         2.62 o                         
  -2  22   5        189.68        187.55        10.17 o                         
  -1  22   5        328.80        345.96         7.25 o                         
   0  22   5        735.18        771.97        11.96 o                         
   1  22   5        673.68        659.69        17.11 o                         
   2  22   5        219.19        193.41         5.36 o                         
  -2  23   5         43.45         37.79         4.94 o                         
  -1  23   5         10.82         24.02         3.23 o                         
   0  23   5          8.32         17.92         2.05 o                         
   1  23   5          4.75          9.83         2.41 o                         
   2  23   5          1.99          5.21         2.32 o                         
  -1  24   5        141.52        144.18         7.48 o                         
   0  24   5        226.71        176.36         8.86 o                         
   1  24   5         28.02         33.09         3.36 o                         
  -5   0   6          4.11         13.08         3.30 o                         
  -4   0   6        538.39        545.58        12.46 o                         
  -3   0   6        132.81        126.81         4.63 o                         
  -2   0   6        333.54        405.01         8.22 o                         
  -1   0   6        910.28       1051.15        33.05 o                         
   0   0   6          4.93         10.65         3.35 o                         
   1   0   6       4956.22       5311.58        79.69 o                         
   2   0   6        313.19        295.55         4.72 o                         
   3   0   6         64.01         60.88         2.74 o                         
   4   0   6        112.61        156.85        10.46 o                         
   5   0   6         76.06         78.87         4.34 o                         
  -5   1   6          3.82         15.68         2.50 o                         
  -4   1   6          8.77         20.37         2.42 o                         
  -3   1   6          9.15         15.83         2.01 o                         
  -2   1   6       1547.93       1892.23        22.62 o                         
  -1   1   6        289.40        327.94         6.32 o                         
   0   1   6        137.23        138.20         3.55 o                         
   1   1   6       3346.61       3551.36        37.98 o                         
   2   1   6         21.61         25.21         1.53 o                         
   3   1   6        566.03        566.90         6.69 o                         
   4   1   6       1068.14       1069.35        13.68 o                         
   5   1   6          0.81         25.55         2.73 o                         
  -5   2   6          2.62         11.97         2.11 o                         
  -4   2   6        157.25        170.61         5.37 o                         
  -3   2   6          7.44         13.96         2.22 o                         
  -2   2   6       1087.43       1319.70        15.50 o                         
  -1   2   6        102.55        137.94         3.43 o                         
   0   2   6        495.02        600.41         8.28 o                         
   1   2   6         15.16         16.32         1.78 o                         
   2   2   6        214.74        192.51         2.50 o                         
   3   2   6        626.30        621.95         6.54 o                         
   4   2   6        131.49        162.87         6.91 o                         
   5   2   6        139.76        143.57         3.70 o                         
  -5   3   6         56.71         59.00         2.62 o                         
  -4   3   6         91.62        100.97         2.93 o                         
  -3   3   6       2721.49       2886.31        42.64 o                         
  -2   3   6        807.75        854.95         9.81 o                         
  -1   3   6        571.82        616.22         8.79 o                         
   0   3   6       1433.83       1586.28        20.26 o                         
   1   3   6         26.64         17.77         2.18 o                         
   2   3   6        518.48        481.50         4.94 o                         
   3   3   6        572.15        553.32         5.63 o                         
   4   3   6          0.66         11.89         2.10 o                         
   5   3   6         40.25         52.94         2.56 o                         
  -5   4   6          4.34         12.17         1.91 o                         
  -4   4   6         39.87         51.15         2.96 o                         
  -3   4   6          6.92         11.52         2.09 o                         
  -2   4   6        525.86        542.34         6.84 o                         
  -1   4   6        333.99        421.52         6.67 o                         
   0   4   6       4193.35       5112.17        61.79 o                         
   1   4   6         38.75         36.54         2.29 o                         
   2   4   6         99.73         83.93         1.94 o                         
   3   4   6        497.69        482.47         5.32 o                         
   4   4   6        282.03        291.57         4.48 o                         
   5   4   6         17.29         19.84         2.08 o                         
  -5   5   6          2.55         10.20         2.29 o                         
  -4   5   6        263.09        263.55         5.42 o                         
  -3   5   6        395.10        380.21         5.15 o                         
  -2   5   6        165.13        178.80         2.94 o                         
  -1   5   6         90.66         90.63         3.37 o                         
   0   5   6        531.05        587.42         9.19 o                         
   1   5   6         75.04         76.91         3.37 o                         
   2   5   6         78.49         99.33         2.19 o                         
   3   5   6         29.52         32.80         1.92 o                         
   4   5   6        113.30        121.21         2.86 o                         
   5   5   6         12.73         17.99         1.94 o                         
  -5   6   6         60.46         63.14         2.34 o                         
  -4   6   6          0.32          9.48         2.52 o                         
  -3   6   6        221.93        225.34         4.96 o                         
  -2   6   6        177.05        182.34         2.76 o                         
  -1   6   6       1384.98       1697.26        21.58 o                         
   0   6   6        179.67        213.96         4.77 o                         
   1   6   6        397.21        375.14        10.07 o                         
   2   6   6       4209.28       4065.80        42.14 o                         
   3   6   6         15.92         19.27         1.88 o                         
   4   6   6        295.78        306.41         4.63 o                         
   5   6   6       1019.11       1004.79        18.85 o                         
  -5   7   6          3.41         11.81         2.04 o                         
  -4   7   6        433.29        423.63         7.71 o                         
  -3   7   6         74.60         83.87         2.68 o                         
  -2   7   6        140.29        123.85         2.35 o                         
  -1   7   6        249.21        265.78         4.08 o                         
   0   7   6          5.96          9.96         2.74 o                         
   1   7   6          5.07          6.31         2.20 o                         
   2   7   6        238.37        244.04         4.54 o                         
   3   7   6        636.84        640.89         7.44 o                         
   4   7   6          5.67         10.56         1.98 o                         
   5   7   6         56.36         55.85         3.05 o                         
  -5   8   6         71.66         71.80         2.47 o                         
  -4   8   6        451.66        477.61        10.34 o                         
  -3   8   6        549.16        519.21         8.02 o                         
  -2   8   6        103.91        104.37         2.30 o                         
  -1   8   6        718.67        787.54         8.96 o                         
   0   8   6        140.11        142.83         3.56 o                         
   1   8   6        140.72        121.85         2.62 o                         
   2   8   6        182.12        174.40         3.18 o                         
   3   8   6         36.45         30.68         2.31 o                         
   4   8   6         64.33         59.58         2.37 o                         
   5   8   6         21.56         19.44         2.07 o                         
  -5   9   6         26.08         30.07         2.37 o                         
  -4   9   6        144.54        151.46         3.80 o                         
  -3   9   6        263.60        254.86         4.55 o                         
  -2   9   6        804.75        750.32         9.60 o                         
  -1   9   6       2548.89       2624.85        28.32 o                         
   0   9   6       1169.08       1215.75        14.31 o                         
   1   9   6          3.33          8.46         1.82 o                         
   2   9   6        108.39        103.81         2.64 o                         
   3   9   6        125.11        121.80         2.81 o                         
   4   9   6          0.74          4.82         2.04 o                         
  -5  10   6          0.12          7.19         4.87 o                         
  -4  10   6         35.18         40.79         2.57 o                         
  -3  10   6         31.71         35.97         2.38 o                         
  -2  10   6        733.17        716.82        11.85 o                         
  -1  10   6        216.75        223.25         3.75 o                         
   0  10   6          8.79         10.68         1.79 o                         
   1  10   6        541.22        527.01         6.30 o                         
   2  10   6         53.68         52.16         2.64 o                         
   3  10   6        434.29        447.43         6.87 o                         
   4  10   6         21.48         24.51         2.19 o                         
  -4  11   6        261.60        264.35         5.00 o                         
  -3  11   6        239.30        256.27         5.65 o                         
  -2  11   6       1467.09       1521.39        20.30 o                         
  -1  11   6        116.01        107.89         2.44 o                         
   0  11   6          0.95          7.50         1.77 o                         
   1  11   6       1911.94       1783.36        18.43 o                         
   2  11   6        130.42        130.00         3.01 o                         
   3  11   6         64.38         77.25         2.89 o                         
   4  11   6          3.58          5.24         1.85 o                         
  -4  12   6         65.84         67.26         2.83 o                         
  -3  12   6          1.07          7.90         2.40 o                         
  -2  12   6        162.45        153.46         3.08 o                         
  -1  12   6        185.22        176.97         2.95 o                         
   0  12   6        266.08        258.44         4.79 o                         
   1  12   6        172.94        166.64         3.12 o                         
   2  12   6        150.28        151.24         3.52 o                         
   3  12   6          8.06         15.19         2.75 o                         
   4  12   6        219.15        244.61         3.67 o                         
  -4  13   6          0.50          9.83         3.88 o                         
  -3  13   6         13.30         20.52         2.37 o                         
  -2  13   6         59.31         67.44         2.84 o                         
  -1  13   6        239.75        218.86         3.42 o                         
   0  13   6         43.43         51.79         2.24 o                         
   1  13   6        177.90        175.57         3.66 o                         
   2  13   6        162.13        163.37         3.80 o                         
   3  13   6         97.42         90.63         3.16 o                         
   4  13   6         28.87         34.77         2.14 o                         
  -4  14   6         35.66         52.22         2.92 o                         
  -3  14   6         70.54         64.46         2.43 o                         
  -2  14   6        261.71        267.72         5.12 o                         
  -1  14   6        660.99        600.65         9.11 o                         
   0  14   6        172.88        157.20         3.09 o                         
   1  14   6        931.16        906.15        11.61 o                         
   2  14   6          8.25          8.13         2.26 o                         
   3  14   6        124.66        126.19         3.41 o                         
   4  14   6         29.66         40.66         1.82 o                         
  -4  15   6        234.49        250.88         6.03 o                         
  -3  15   6        226.93        236.82         4.10 o                         
  -2  15   6        800.14        780.09        11.01 o                         
  -1  15   6        761.28        707.26        10.13 o                         
   0  15   6       1035.66        976.69        11.66 o                         
   1  15   6          3.72          7.19         2.29 o                         
   2  15   6        233.04        236.80         4.96 o                         
   3  15   6          1.48          1.60         2.23 o                         
   4  15   6          0.05          3.93         1.71 o                         
  -4  16   6          1.23          3.88         2.52 o                         
  -3  16   6         46.07         50.87         2.28 o                         
  -2  16   6         11.70         15.37         2.27 o                         
  -1  16   6        105.08        109.71         2.79 o                         
   0  16   6        479.68        468.92         6.83 o                         
   1  16   6        220.89        211.86         4.62 o                         
   2  16   6          7.31         11.15         2.26 o                         
   3  16   6         13.73         11.98         2.37 o                         
  -3  17   6        226.68        244.01         4.07 o                         
  -2  17   6         98.07        111.97         3.04 o                         
  -1  17   6        989.71        959.31        16.85 o                         
   0  17   6         94.87         95.24         2.76 o                         
   1  17   6        125.68        123.05         3.96 o                         
   2  17   6        135.87        127.67         3.23 o                         
   3  17   6         54.04         63.74         3.03 o                         
  -3  18   6        534.66        546.02        11.19 o                         
  -2  18   6          2.24         11.67         2.50 o                         
  -1  18   6          0.97          7.61         2.60 o                         
   0  18   6        499.85        488.05         8.38 o                         
   1  18   6          6.57          9.76         2.70 o                         
   2  18   6        521.39        515.67        10.26 o                         
   3  18   6        124.12        122.28         3.28 o                         
  -3  19   6         44.65         45.78         3.49 o                         
  -2  19   6          0.31          9.18         2.11 o                         
  -1  19   6         30.17         33.85         2.74 o                         
   0  19   6          3.45          7.49         2.66 o                         
   1  19   6         89.65         96.70         3.31 o                         
   2  19   6         15.11         18.82         2.60 o                         
   3  19   6          4.50         10.31         2.19 o                         
  -3  20   6          1.70         10.30         2.68 o                         
  -2  20   6         38.73         43.96         2.08 o                         
  -1  20   6          5.10         11.99         2.47 o                         
   0  20   6        634.36        623.77        15.36 o                         
   1  20   6         65.80         63.96         2.83 o                         
   2  20   6        215.69        222.83         4.39 o                         
  -2  21   6        178.70        191.81         5.89 o                         
  -1  21   6        329.61        339.55         6.29 o                         
   0  21   6          1.15          5.17         2.14 o                         
   1  21   6         61.12         60.24         3.51 o                         
   2  21   6          6.26         15.33         2.38 o                         
  -2  22   6         21.73         29.19         2.58 o                         
  -1  22   6          7.51         13.04         2.25 o                         
   0  22   6        604.79        633.89        14.17 o                         
   1  22   6         79.19         67.09         3.46 o                         
   2  22   6         19.62         16.06         2.78 o                         
  -1  23   6        285.71        280.31         8.55 o                         
   0  23   6        100.22         91.67         6.16 o                         
   1  23   6         23.85         25.36         3.14 o                         
   0  24   6         66.39         68.45         4.77 o                         
  -5   1   7        521.95        442.80         9.65 o                         
  -4   1   7        164.65        170.87         3.74 o                         
  -3   1   7        107.71        118.66         3.02 o                         
  -2   1   7        636.98        773.12         8.61 o                         
  -1   1   7         27.94         45.01         2.25 o                         
   0   1   7        229.31        233.77         4.09 o                         
   1   1   7        743.61        790.97         8.93 o                         
   2   1   7        228.55        207.42         2.82 o                         
   3   1   7       1729.12       1678.80        16.31 o                         
   4   1   7       1090.34       1144.57        14.91 o                         
   5   1   7        183.65        176.87         5.29 o                         
  -5   2   7         71.17         74.88         3.62 o                         
  -4   2   7        438.56        435.50         8.74 o                         
  -3   2   7        573.32        545.22         8.50 o                         
  -2   2   7        639.53        688.41         7.82 o                         
  -1   2   7         39.67         27.14         2.12 o                         
   0   2   7         65.61        113.58         3.47 o                         
   1   2   7         86.43        123.84         2.36 o                         
   2   2   7         45.63         52.24         1.75 o                         
   3   2   7        759.06        739.39         9.06 o                         
   4   2   7          0.34         64.72         7.73 o                         
   5   2   7         24.59         44.85         4.22 o                         
  -5   3   7        139.96        118.42         3.04 o                         
  -4   3   7          0.63         10.56         2.82 o                         
  -3   3   7        220.93        233.09         4.13 o                         
  -2   3   7        495.32        541.19         6.25 o                         
  -1   3   7          0.01          3.97         1.92 o                         
   0   3   7        202.17        249.00         3.98 o                         
   1   3   7         63.20         72.99         2.09 o                         
   2   3   7          8.21         12.84         1.61 o                         
   3   3   7        413.64        439.85         4.89 o                         
   4   3   7        959.61        988.75        12.13 o                         
   5   3   7          0.07          5.49         1.80 o                         
  -5   4   7        150.33        137.67         4.44 o                         
  -4   4   7        664.29        696.70        13.74 o                         
  -3   4   7        802.21        830.82        12.52 o                         
  -2   4   7         98.83         84.14         2.29 o                         
  -1   4   7        293.76        334.57         5.00 o                         
   0   4   7       1839.55       2164.06        24.63 o                         
   1   4   7         13.41         18.03         1.82 o                         
   2   4   7         29.72         28.38         1.85 o                         
   3   4   7        900.80        912.18         9.36 o                         
   4   4   7         57.90         61.42         2.42 o                         
   5   4   7         12.15         18.22         1.87 o                         
  -5   5   7          0.60          9.47         2.33 o                         
  -4   5   7        420.06        420.75         8.26 o                         
  -3   5   7        168.28        182.53         3.91 o                         
  -2   5   7         45.62         52.06         1.90 o                         
  -1   5   7        175.96        181.35         2.99 o                         
   0   5   7        543.69        630.25         9.21 o                         
   1   5   7         69.74         70.64         2.08 o                         
   2   5   7        361.66        365.84         4.62 o                         
   3   5   7        176.87        167.12         2.94 o                         
   4   5   7         65.91         74.26         2.51 o                         
   5   5   7        589.49        559.74        13.12 o                         
  -5   6   7         16.90         24.18         2.29 o                         
  -4   6   7        524.90        564.40        10.38 o                         
  -3   6   7         28.02         28.18         2.33 o                         
  -2   6   7         34.49         37.59         1.89 o                         
  -1   6   7          0.19          8.69         1.71 o                         
   0   6   7        289.07        321.42         4.99 o                         
   1   6   7        145.90        128.06         2.57 o                         
   2   6   7       1723.63       1661.90        18.88 o                         
   3   6   7          8.85          8.31         2.06 o                         
   4   6   7          0.94          5.55         1.95 o                         
  -5   7   7          3.23          9.35         2.05 o                         
  -4   7   7         49.40         51.86         3.02 o                         
  -3   7   7        379.99        375.89         7.60 o                         
  -2   7   7        179.45        173.65         2.75 o                         
  -1   7   7       2479.25       2737.89        24.27 o                         
   0   7   7        614.91        612.88         6.83 o                         
   1   7   7        277.39        248.12         3.53 o                         
   2   7   7        949.31        845.18         9.59 o                         
   3   7   7         89.19         86.61         2.47 o                         
   4   7   7        158.47        166.27         3.13 o                         
  -4   8   7        443.16        453.99         9.76 o                         
  -3   8   7         17.48         27.37         2.20 o                         
  -2   8   7        349.11        344.27         4.36 o                         
  -1   8   7        672.50        638.89         6.31 o                         
   0   8   7          2.79         10.48         1.75 o                         
   1   8   7        310.05        294.74         4.01 o                         
   2   8   7       1212.73       1188.74        13.10 o                         
   3   8   7        269.57        270.20         4.09 o                         
   4   8   7         25.34         33.57         2.21 o                         
  -4   9   7         57.76         61.99         2.87 o                         
  -3   9   7        430.69        431.85         9.30 o                         
  -2   9   7          3.67          6.39         2.22 o                         
  -1   9   7        325.54        369.18         4.33 o                         
   0   9   7        151.00        158.00         2.89 o                         
   1   9   7        484.41        445.64         5.61 o                         
   2   9   7        225.29        229.62         4.18 o                         
   3   9   7         74.38         71.89         2.61 o                         
   4   9   7         16.91         19.78         1.98 o                         
  -4  10   7        333.93        341.54         7.67 o                         
  -3  10   7       1502.07       1516.80        26.57 o                         
  -2  10   7         62.25         56.82         2.41 o                         
  -1  10   7        595.57        593.71         6.64 o                         
   0  10   7        137.32        121.25         2.54 o                         
   1  10   7        497.80        481.07         6.32 o                         
   2  10   7         57.17         60.03         2.29 o                         
   3  10   7         58.23         61.45         2.38 o                         
   4  10   7          3.75         13.14         1.96 o                         
  -4  11   7         53.27         43.77         3.98 o                         
  -3  11   7         99.99        106.56         2.83 o                         
  -2  11   7        805.41        735.28         8.92 o                         
  -1  11   7        364.76        341.46         4.77 o                         
   0  11   7        378.79        363.48         5.00 o                         
   1  11   7       2048.61       1987.45        20.95 o                         
   2  11   7          4.89          8.06         2.09 o                         
   3  11   7         76.66         81.36         2.74 o                         
   4  11   7        147.71        161.34         3.26 o                         
  -4  12   7        131.34        131.67         6.29 o                         
  -3  12   7         13.50         20.57         2.17 o                         
  -2  12   7        464.34        469.50         6.55 o                         
  -1  12   7         52.07         59.36         2.37 o                         
   0  12   7        206.71        203.22         3.66 o                         
   1  12   7          3.03          5.40         2.01 o                         
   2  12   7        135.06        123.58         2.90 o                         
   3  12   7         24.63         34.35         2.58 o                         
   4  12   7         19.70         24.22         1.63 o                         
  -4  13   7          0.17          4.49         2.67 o                         
  -3  13   7          0.23         10.89         2.14 o                         
  -2  13   7          8.00         11.70         2.73 o                         
  -1  13   7        558.27        512.73         7.19 o                         
   0  13   7        733.07        682.04         8.17 o                         
   1  13   7        275.25        272.13         4.13 o                         
   2  13   7        156.49        147.98         3.26 o                         
   3  13   7        400.24        394.85         6.44 o                         
   4  13   7        412.33        424.32         8.93 o                         
  -4  14   7        136.02        143.99         6.40 o                         
  -3  14   7        175.55        182.19         4.13 o                         
  -2  14   7       1816.35       1781.85        25.79 o                         
  -1  14   7         24.24         24.26         2.35 o                         
   0  14   7         41.55         48.42         2.54 o                         
   1  14   7        274.90        263.82         4.59 o                         
   2  14   7         64.33         65.81         2.71 o                         
   3  14   7          2.77          6.40         2.12 o                         
   4  14   7         19.64         21.50         1.99 o                         
  -4  15   7         86.09         71.95         3.97 o                         
  -3  15   7         33.68         43.83         2.06 o                         
  -2  15   7        294.94        291.40         6.21 o                         
  -1  15   7          8.51          8.13         2.55 o                         
   0  15   7         34.50         37.67         2.53 o                         
   1  15   7        120.93        108.07         2.97 o                         
   2  15   7         19.34         26.03         2.41 o                         
   3  15   7         63.58         61.04         2.33 o                         
  -3  16   7        603.53        629.25        11.19 o                         
  -2  16   7        490.45        511.05        11.04 o                         
  -1  16   7         56.09         64.93         3.50 o                         
   0  16   7        800.68        776.03        12.40 o                         
   1  16   7         13.11         12.09         2.63 o                         
   2  16   7         19.87         28.98         2.34 o                         
   3  16   7         14.49         17.72         1.83 o                         
  -3  17   7         18.69         27.32         2.14 o                         
  -2  17   7         83.99         95.49         3.11 o                         
  -1  17   7         43.61         44.87         3.07 o                         
   0  17   7          0.71          5.53         2.33 o                         
   1  17   7         44.27         38.03         2.54 o                         
   2  17   7        123.59        126.64         3.08 o                         
   3  17   7        118.44        124.35         2.87 o                         
  -3  18   7          0.11          5.85         2.11 o                         
  -2  18   7         19.08         27.37         2.35 o                         
  -1  18   7        363.82        359.34         9.92 o                         
   0  18   7        490.75        486.08         7.70 o                         
   1  18   7         31.99         31.38         2.23 o                         
   2  18   7        156.70        161.24         3.88 o                         
   3  18   7          0.77          5.91         1.86 o                         
  -3  19   7          7.90         20.81         2.49 o                         
  -2  19   7        303.22        299.74         6.10 o                         
  -1  19   7       1293.73       1311.35        23.00 o                         
   0  19   7         45.82         49.71         2.98 o                         
   1  19   7        210.28        223.56         4.60 o                         
   2  19   7        208.28        213.98         4.78 o                         
   3  19   7        314.45        367.69        21.81 o                         
  -2  20   7         64.57         79.40         2.52 o                         
  -1  20   7        654.66        676.06        12.42 o                         
   0  20   7         11.18         15.46         2.73 o                         
   1  20   7         87.80         97.16         3.94 o                         
   2  20   7         22.21         27.83         1.95 o                         
  -2  21   7         54.69         57.59         2.94 o                         
  -1  21   7          6.61          9.96         2.55 o                         
   0  21   7        177.15        187.41         4.53 o                         
   1  21   7          9.13         12.22         2.38 o                         
   2  21   7          0.17          2.72         3.10 o                         
  -1  22   7         54.14         54.25         2.67 o                         
   0  22   7        153.24        151.03         4.07 o                         
   1  22   7         14.16         19.98         2.74 o                         
  -1  23   7          2.49          6.32         2.47 o                         
   0  23   7         10.80         15.63         2.52 o                         
   1  23   7        166.75        142.87        10.80 o                         
  -5   0   8        590.65        489.08        23.27 o                         
  -4   0   8        590.87        592.12        15.89 o                         
  -3   0   8        354.40        363.08         6.97 o                         
  -2   0   8          2.93         11.23         2.85 o                         
  -1   0   8        526.95        592.75         8.93 o                         
   0   0   8        143.64        164.77         3.40 o                         
   1   0   8        947.42        932.29        11.76 o                         
   2   0   8        226.65        210.50         5.54 o                         
   3   0   8          2.68          8.39         2.86 o                         
   4   0   8        444.75        545.69        11.55 o                         
  -5   1   8         12.21         25.11         2.99 o                         
  -4   1   8        304.05        311.87         6.21 o                         
  -3   1   8         47.45         50.12         2.62 o                         
  -2   1   8        163.22        173.77         2.94 o                         
  -1   1   8         68.90         85.40         2.15 o                         
   0   1   8         14.62         28.80         1.64 o                         
   1   1   8        236.30        212.92         2.59 o                         
   2   1   8         12.08         14.10         1.81 o                         
   3   1   8         16.54         18.91         1.86 o                         
   4   1   8        341.90        422.00         8.35 o                         
  -5   2   8        122.23        102.81         3.35 o                         
  -4   2   8        111.41        125.72         3.52 o                         
  -3   2   8         18.29         23.24         2.44 o                         
  -2   2   8        205.01        217.90         3.62 o                         
  -1   2   8        262.99        273.03         3.90 o                         
   0   2   8          2.24          9.03         1.57 o                         
   1   2   8        620.06        568.71         5.53 o                         
   2   2   8        191.55        181.78         3.04 o                         
   3   2   8       1628.29       1610.37        16.18 o                         
   4   2   8        141.69        170.99         4.27 o                         
  -5   3   8        641.88        536.34        16.85 o                         
  -4   3   8        115.17        136.39         3.33 o                         
  -3   3   8        227.46        215.01         4.60 o                         
  -2   3   8        749.11        769.29         9.39 o                         
  -1   3   8         13.22         14.65         1.68 o                         
   0   3   8        240.30        214.23         3.25 o                         
   1   3   8        256.00        260.14         3.10 o                         
   2   3   8          0.60          4.17         1.73 o                         
   3   3   8        284.31        269.68         3.69 o                         
   4   3   8        801.04        872.75        13.17 o                         
  -5   4   8         29.03         22.78         2.22 o                         
  -4   4   8         23.80         35.92         2.60 o                         
  -3   4   8          0.48          7.73         2.57 o                         
  -2   4   8         59.95         68.27         2.09 o                         
  -1   4   8        140.23        144.39         2.55 o                         
   0   4   8        212.84        200.33         2.93 o                         
   1   4   8         44.91         48.37         1.61 o                         
   2   4   8         14.00         15.39         1.77 o                         
   3   4   8        566.20        597.85         6.87 o                         
   4   4   8          0.42          8.66         2.26 o                         
  -5   5   8        185.30        150.38        14.18 o                         
  -4   5   8        829.57        839.38        15.07 o                         
  -3   5   8         28.06         31.66         2.16 o                         
  -2   5   8         50.99         55.56         2.12 o                         
  -1   5   8        548.10        558.99         5.73 o                         
   0   5   8          8.39         12.42         1.67 o                         
   1   5   8         79.84         81.73         1.92 o                         
   2   5   8        452.05        431.99         5.62 o                         
   3   5   8          6.69          7.42         1.85 o                         
   4   5   8         10.66         16.32         1.96 o                         
  -4   6   8         68.93         78.05         3.12 o                         
  -3   6   8        906.45        872.25        11.27 o                         
  -2   6   8        300.37        284.24         3.68 o                         
  -1   6   8         39.71         39.40         1.83 o                         
   0   6   8        508.15        490.43         5.22 o                         
   1   6   8        261.87        245.48         3.35 o                         
   2   6   8       2451.61       2312.65        24.15 o                         
   3   6   8         36.99         44.05         2.05 o                         
   4   6   8        476.95        528.89         7.78 o                         
  -4   7   8        155.89        154.54         3.69 o                         
  -3   7   8         52.57         64.43         2.55 o                         
  -2   7   8        211.62        197.01         3.07 o                         
  -1   7   8        205.33        195.17         3.05 o                         
   0   7   8        151.98        151.90         2.56 o                         
   1   7   8         22.26         31.09         1.77 o                         
   2   7   8        392.50        361.54         4.85 o                         
   3   7   8         64.14         73.93         2.24 o                         
   4   7   8        147.86        153.44         2.87 o                         
  -4   8   8        188.57        197.11         4.06 o                         
  -3   8   8          5.27         14.98         2.46 o                         
  -2   8   8        254.10        254.10         3.73 o                         
  -1   8   8        618.21        681.68         7.09 o                         
   0   8   8         30.28         30.65         1.87 o                         
   1   8   8        291.27        277.29         3.71 o                         
   2   8   8        470.60        419.87         5.28 o                         
   3   8   8        184.99        192.00         3.11 o                         
   4   8   8        105.99        115.68         2.65 o                         
  -4   9   8        175.77        185.59         3.83 o                         
  -3   9   8        689.99        653.92        11.55 o                         
  -2   9   8        107.93        106.31         2.77 o                         
  -1   9   8         91.41         92.04         2.32 o                         
   0   9   8          2.30          6.88         1.86 o                         
   1   9   8        106.23        109.06         2.48 o                         
   2   9   8       1062.36       1058.72        10.79 o                         
   3   9   8        124.11        126.30         2.52 o                         
   4   9   8         33.52         49.21         2.13 o                         
  -4  10   8         16.30         22.81         2.27 o                         
  -3  10   8        121.46        113.50         2.90 o                         
  -2  10   8        441.28        384.65         5.02 o                         
  -1  10   8          0.61          6.63         1.97 o                         
   0  10   8        287.09        268.36         4.65 o                         
   1  10   8         16.78         19.74         2.01 o                         
   2  10   8        105.76        100.77         2.37 o                         
   3  10   8         70.20         70.33         2.18 o                         
   4  10   8         91.54        107.87         2.53 o                         
  -4  11   8          8.46         18.92         2.64 o                         
  -3  11   8         14.19         27.99         2.36 o                         
  -2  11   8          0.48          5.51         2.25 o                         
  -1  11   8         64.89         60.00         2.22 o                         
   0  11   8        173.79        173.17         3.24 o                         
   1  11   8        354.54        332.94         4.54 o                         
   2  11   8         33.05         39.97         1.93 o                         
   3  11   8         24.12         25.78         2.27 o                         
   4  11   8         51.80         69.25         2.68 o                         
  -4  12   8         36.00         38.11         3.02 o                         
  -3  12   8        170.85        174.96         3.72 o                         
  -2  12   8        238.48        274.02         5.17 o                         
  -1  12   8        685.67        634.56         9.96 o                         
   0  12   8       1145.26       1137.04        13.34 o                         
   1  12   8       1940.48       1864.68        20.07 o                         
   2  12   8        664.35        655.45         8.83 o                         
   3  12   8       1065.12       1079.66        14.97 o                         
   4  12   8        112.04        105.46         3.68 o                         
  -4  13   8         35.19         41.92         3.04 o                         
  -3  13   8         75.43         83.02         3.02 o                         
  -2  13   8         49.89         58.13         2.63 o                         
  -1  13   8         61.51         53.69         2.53 o                         
   0  13   8          0.08          2.12         2.40 o                         
   1  13   8         77.03         76.61         2.32 o                         
   2  13   8          1.89          7.01         2.16 o                         
   3  13   8        103.97         91.68         2.41 o                         
   4  13   8          1.65          7.31         1.76 o                         
  -4  14   8        152.12        145.52         5.00 o                         
  -3  14   8         52.49         62.00         2.41 o                         
  -2  14   8        593.28        560.53         9.87 o                         
  -1  14   8        118.36        122.90         3.06 o                         
   0  14   8       1096.54       1094.68        13.29 o                         
   1  14   8          2.34          4.99         2.17 o                         
   2  14   8        584.09        579.91         7.92 o                         
   3  14   8        468.93        488.60         6.46 o                         
  -3  15   8         49.73         58.68         3.12 o                         
  -2  15   8        103.86        112.40         2.85 o                         
  -1  15   8         35.10         27.30         2.49 o                         
   0  15   8          3.99          9.86         2.49 o                         
   1  15   8        349.06        346.78         5.47 o                         
   2  15   8         40.39         41.62         2.44 o                         
   3  15   8        234.56        259.78         4.96 o                         
  -3  16   8        121.39        111.73         3.20 o                         
  -2  16   8          0.11          8.38         2.02 o                         
  -1  16   8         77.72         76.83         3.05 o                         
   0  16   8       1737.20       1686.53        24.30 o                         
   1  16   8        212.74        210.76         4.31 o                         
   2  16   8        430.79        440.73         6.40 o                         
   3  16   8         41.84         49.59         2.01 o                         
  -3  17   8        349.09        320.14         8.41 o                         
  -2  17   8         19.42         25.72         2.44 o                         
  -1  17   8        333.98        302.49         5.45 o                         
   0  17   8         14.04         17.06         2.50 o                         
   1  17   8          2.09          9.57         2.38 o                         
   2  17   8          9.21         16.49         1.94 o                         
   3  17   8         41.65         59.39         2.74 o                         
  -3  18   8        272.79        241.45        15.45 o                         
  -2  18   8        151.11        160.57         4.72 o                         
  -1  18   8        369.58        361.19         8.89 o                         
   0  18   8         31.39         40.30         2.73 o                         
   1  18   8        319.49        339.41         7.52 o                         
   2  18   8          8.94         17.74         2.35 o                         
  -2  19   8          1.67          5.39         2.02 o                         
  -1  19   8         97.01        102.64         2.92 o                         
   0  19   8         50.29         63.38         2.99 o                         
   1  19   8         57.70         54.52         2.74 o                         
   2  19   8         96.69         96.30         3.06 o                         
  -2  20   8         10.60         18.68         2.00 o                         
  -1  20   8          9.52         15.75         2.57 o                         
   0  20   8         24.09         27.50         2.64 o                         
   1  20   8         48.00         47.72         2.37 o                         
   2  20   8         89.38         71.73         3.37 o                         
  -1  21   8        565.52        543.62        12.37 o                         
   0  21   8        399.85        372.89        10.07 o                         
   1  21   8         54.28         53.94         2.65 o                         
  -1  22   8        101.51         82.93         3.02 o                         
   0  22   8         54.39         48.44         2.56 o                         
   1  22   8         29.72         30.78         3.24 o                         
  -4   1   9        309.94        314.10         4.43 o                         
  -3   1   9        578.85        570.09         7.67 o                         
  -2   1   9        370.87        389.03         4.90 o                         
  -1   1   9       1180.17       1272.10        13.43 o                         
   0   1   9       1049.86       1123.63        11.08 o                         
   1   1   9        613.25        594.65         6.15 o                         
   2   1   9        100.97         96.33         2.33 o                         
   3   1   9          8.12          7.79         1.89 o                         
   4   1   9         23.78         43.64         4.47 o                         
  -4   2   9          4.85         14.14         2.12 o                         
  -3   2   9        631.60        622.77         7.40 o                         
  -2   2   9        126.09        129.55         2.66 o                         
  -1   2   9       1183.24       1268.34        14.34 o                         
   0   2   9       1171.61       1236.07        11.64 o                         
   1   2   9        131.37        132.48         2.12 o                         
   2   2   9        324.47        315.06         4.24 o                         
   3   2   9        501.96        517.00         6.36 o                         
   4   2   9        259.37        278.31         4.06 o                         
  -4   3   9        352.82        339.85         4.98 o                         
  -3   3   9          3.09          9.89         2.25 o                         
  -2   3   9        100.68        106.77         2.54 o                         
  -1   3   9       1289.86       1429.76        15.87 o                         
   0   3   9         37.60         37.90         1.66 o                         
   1   3   9        382.40        396.44         4.23 o                         
   2   3   9         42.74         39.55         2.19 o                         
   3   3   9        123.15        127.86         2.73 o                         
   4   3   9         28.23         37.52         2.05 o                         
  -4   4   9        168.97        169.80         3.44 o                         
  -3   4   9        202.63        204.30         4.50 o                         
  -2   4   9         72.15         77.11         2.14 o                         
  -1   4   9         16.73         20.80         1.69 o                         
   0   4   9         49.27         51.77         1.89 o                         
   1   4   9         70.93         68.96         1.97 o                         
   2   4   9        216.81        186.64         3.37 o                         
   3   4   9         20.95         26.23         2.00 o                         
   4   4   9          1.01          8.08         1.79 o                         
  -4   5   9         87.33         94.87         3.27 o                         
  -3   5   9        329.61        303.34         5.99 o                         
  -2   5   9        400.20        390.12         4.84 o                         
  -1   5   9          3.76          9.75         1.67 o                         
   0   5   9        466.32        444.33         4.89 o                         
   1   5   9        419.20        401.76         4.53 o                         
   2   5   9          6.68         13.80         2.13 o                         
   3   5   9        127.44        131.30         2.69 o                         
   4   5   9         13.51         18.34         1.71 o                         
  -4   6   9          1.86         15.49         2.43 o                         
  -3   6   9         83.32         89.63         2.72 o                         
  -2   6   9        125.25        128.38         2.58 o                         
  -1   6   9         30.19         29.48         1.79 o                         
   0   6   9       1091.72       1099.67        11.17 o                         
   1   6   9        207.91        216.46         3.16 o                         
   2   6   9        373.66        345.50         4.96 o                         
   3   6   9         46.56         47.04         2.18 o                         
   4   6   9         24.61         36.47         1.67 o                         
  -4   7   9         40.63         52.26         2.51 o                         
  -3   7   9          9.46          9.82         2.50 o                         
  -2   7   9        193.93        196.71         3.37 o                         
  -1   7   9        565.68        595.76         7.13 o                         
   0   7   9        631.61        598.17         6.76 o                         
   1   7   9       2396.22       2278.74        23.33 o                         
   2   7   9       2634.52       2665.85        29.21 o                         
   3   7   9        113.30        122.34         2.53 o                         
   4   7   9        192.81        207.88         3.26 o                         
  -4   8   9         55.01         63.75         3.10 o                         
  -3   8   9         82.40         90.13         3.05 o                         
  -2   8   9         90.28        109.20         2.89 o                         
  -1   8   9          9.21         12.60         2.09 o                         
   0   8   9       1117.04       1136.54        12.19 o                         
   1   8   9          5.57         14.58         1.93 o                         
   2   8   9          3.81          6.64         2.08 o                         
   3   8   9        206.08        211.32         3.36 o                         
   4   8   9        103.24        118.95         2.76 o                         
  -4   9   9        322.87        287.14        10.36 o                         
  -3   9   9         43.89         50.62         3.27 o                         
  -2   9   9         25.20         25.23         2.21 o                         
  -1   9   9          0.72          5.93         2.12 o                         
   0   9   9         29.14         27.21         2.07 o                         
   1   9   9        347.83        314.19         4.25 o                         
   2   9   9        131.48        126.21         2.64 o                         
   3   9   9          0.70          6.84         1.63 o                         
   4   9   9        193.35        221.15         4.18 o                         
  -4  10   9         56.40         60.49         4.70 o                         
  -3  10   9        236.20        249.28         4.04 o                         
  -2  10   9         10.91         10.41         2.27 o                         
  -1  10   9         29.68         32.77         2.27 o                         
   0  10   9        410.28        398.17         6.42 o                         
   1  10   9       1491.76       1387.45        15.22 o                         
   2  10   9        246.25        230.12         3.41 o                         
   3  10   9        277.87        277.01         5.18 o                         
   4  10   9        116.37        125.19         4.30 o                         
  -4  11   9        193.71        176.96         7.19 o                         
  -3  11   9         22.60         28.11         3.16 o                         
  -2  11   9         83.01         90.55         2.50 o                         
  -1  11   9        259.11        236.41         4.48 o                         
   0  11   9        359.34        355.03         6.78 o                         
   1  11   9       1926.83       1892.52        22.10 o                         
   2  11   9        285.18        288.59         4.02 o                         
   3  11   9        629.35        670.43        11.07 o                         
   4  11   9         82.00         95.45         4.15 o                         
  -4  12   9         60.84         57.52         5.00 o                         
  -3  12   9          1.34          8.06         2.61 o                         
  -2  12   9        133.98        111.41         3.03 o                         
  -1  12   9         10.62         16.46         2.23 o                         
   0  12   9         22.37         21.90         2.64 o                         
   1  12   9        913.46        905.28        10.50 o                         
   2  12   9        111.02        109.74         2.82 o                         
   3  12   9         38.50         45.30         2.12 o                         
  -3  13   9        230.42        225.85         6.09 o                         
  -2  13   9        250.37        252.62         4.53 o                         
  -1  13   9        255.43        242.90         4.04 o                         
   0  13   9        185.12        190.49         3.98 o                         
   1  13   9        124.58        124.71         2.99 o                         
   2  13   9        632.06        627.97         8.18 o                         
   3  13   9        472.69        513.04         7.42 o                         
  -3  14   9         24.60         27.11         3.05 o                         
  -2  14   9        133.16        122.41         3.10 o                         
  -1  14   9         28.50         26.62         2.50 o                         
   0  14   9        273.57        253.65         5.21 o                         
   1  14   9        354.39        329.32         5.43 o                         
   2  14   9         50.07         58.14         2.49 o                         
   3  14   9        221.01        268.35         4.48 o                         
  -3  15   9          3.13         16.78         2.98 o                         
  -2  15   9        320.48        346.64         6.71 o                         
  -1  15   9          1.82          6.18         2.56 o                         
   0  15   9        289.95        294.35         5.19 o                         
   1  15   9        808.65        776.75        13.81 o                         
   2  15   9        140.50        154.33         3.17 o                         
   3  15   9          0.33          5.20         1.74 o                         
  -3  16   9          5.07         10.77         2.03 o                         
  -2  16   9         74.77         84.75         2.57 o                         
  -1  16   9        158.01        147.78         3.58 o                         
   0  16   9        138.97        139.94         3.13 o                         
   1  16   9         44.30         45.27         2.45 o                         
   2  16   9        220.02        221.73         4.09 o                         
   3  16   9        109.66         91.40         3.08 o                         
  -3  17   9        164.42        154.78         8.34 o                         
  -2  17   9         18.22         24.32         2.96 o                         
  -1  17   9         12.35         23.11         2.28 o                         
   0  17   9        721.74        720.79        13.25 o                         
   1  17   9         63.88         68.20         2.68 o                         
   2  17   9          6.91         11.41         2.29 o                         
  -2  18   9          0.63          4.38         2.12 o                         
  -1  18   9          4.67         11.22         2.06 o                         
   0  18   9         88.16         86.44         3.13 o                         
   1  18   9         44.62         49.04         2.22 o                         
   2  18   9        231.47        248.80         5.11 o                         
  -2  19   9        139.25        128.98         2.86 o                         
  -1  19   9       1461.42       1414.92        41.68 o                         
   0  19   9         46.05         48.91         2.69 o                         
   1  19   9        392.19        402.88         7.36 o                         
   2  19   9       1012.49        929.75        28.20 o                         
  -1  20   9         67.25         74.63         2.52 o                         
   0  20   9         82.72         83.63         2.22 o                         
   1  20   9         19.65         21.39         2.17 o                         
  -1  21   9         60.51         50.45         2.26 o                         
   0  21   9        115.35         98.32         3.30 o                         
   1  21   9          1.08          4.54         2.08 o                         
  -4   0  10        552.72        562.51        10.02 o                         
  -3   0  10         52.98         65.15         3.18 o                         
  -2   0  10        548.75        601.30        10.97 o                         
  -1   0  10       1515.89       1663.32        24.43 o                         
   0   0  10       4352.34       4629.30        56.53 o                         
   1   0  10         14.32         10.82         2.46 o                         
   2   0  10        655.60        663.16        11.16 o                         
   3   0  10         83.87         88.28         3.57 o                         
   4   0  10         94.06         85.27         3.25 o                         
  -4   1  10          0.28          8.74         1.71 o                         
  -3   1  10          7.59         11.03         2.02 o                         
  -2   1  10        790.32        828.89        10.31 o                         
  -1   1  10        491.66        537.60         6.68 o                         
   0   1  10         41.55         42.21         1.93 o                         
   1   1  10        245.45        189.63         3.03 o                         
   2   1  10         11.54         14.31         1.97 o                         
   3   1  10         14.31         16.05         2.25 o                         
   4   1  10          1.63         11.98         1.76 o                         
  -4   2  10          8.34         19.42         2.02 o                         
  -3   2  10          5.31         14.66         2.04 o                         
  -2   2  10       3047.13       3148.28        31.81 o                         
  -1   2  10          0.83          4.14         2.07 o                         
   0   2  10       1810.57       1901.34        18.94 o                         
   1   2  10          2.12          5.78         1.58 o                         
   2   2  10         73.95         73.90         2.31 o                         
   3   2  10          5.50          8.07         1.97 o                         
   4   2  10         79.87         78.06         2.22 o                         
  -4   3  10         13.46         22.88         2.04 o                         
  -3   3  10         94.01        100.19         2.54 o                         
  -2   3  10        174.79        173.40         3.09 o                         
  -1   3  10        637.21        677.25         7.78 o                         
   0   3  10         41.02         36.75         2.00 o                         
   1   3  10        664.90        694.36         6.93 o                         
   2   3  10        155.83        149.08         3.06 o                         
   3   3  10         70.28         80.57         2.19 o                         
   4   3  10        101.76        108.76         2.49 o                         
  -4   4  10          1.25          9.49         1.93 o                         
  -3   4  10          4.64          9.76         2.06 o                         
  -2   4  10        361.63        388.11         4.73 o                         
  -1   4  10       1003.12       1071.21        11.71 o                         
   0   4  10          3.53          6.25         1.82 o                         
   1   4  10       1138.27       1114.62        10.73 o                         
   2   4  10         80.84         81.80         2.22 o                         
   3   4  10        170.45        167.88         2.87 o                         
   4   4  10         34.46         38.10         1.64 o                         
  -4   5  10         17.04         25.56         2.02 o                         
  -3   5  10        246.11        250.75         5.27 o                         
  -2   5  10        139.99        140.61         2.71 o                         
  -1   5  10       1814.37       1943.66        19.38 o                         
   0   5  10        627.89        657.13         7.06 o                         
   1   5  10        450.30        432.07         5.10 o                         
   2   5  10         20.89         22.04         1.97 o                         
   3   5  10        102.74        114.37         2.49 o                         
   4   5  10        153.62        145.26         2.85 o                         
  -4   6  10        120.78        114.53         3.36 o                         
  -3   6  10       1835.30       1895.43        25.27 o                         
  -2   6  10        458.93        465.94         6.01 o                         
  -1   6  10       1512.45       1545.85        14.92 o                         
   0   6  10       1647.60       1590.10        15.66 o                         
   1   6  10       1075.85       1083.04        11.60 o                         
   2   6  10        108.69         91.94         2.42 o                         
   3   6  10        101.85         93.35         2.18 o                         
   4   6  10         16.29         19.61         1.41 o                         
  -4   7  10        180.11        170.56         4.15 o                         
  -3   7  10        311.06        280.06         6.27 o                         
  -2   7  10         37.81         53.62         2.20 o                         
  -1   7  10         28.95         31.27         1.84 o                         
   0   7  10        320.10        341.16         4.67 o                         
   1   7  10        150.51        144.15         2.69 o                         
   2   7  10         56.42         73.02         2.25 o                         
   3   7  10         18.52         21.02         1.61 o                         
   4   7  10          1.19          2.99         1.64 o                         
  -4   8  10         97.22         91.43         2.86 o                         
  -3   8  10          2.44         11.80         3.31 o                         
  -2   8  10         40.11         37.84         2.21 o                         
  -1   8  10        355.34        330.96         4.42 o                         
   0   8  10        450.21        433.47         4.87 o                         
   1   8  10        261.84        245.05         3.76 o                         
   2   8  10         91.14         86.04         2.35 o                         
   3   8  10         94.67         92.99         2.08 o                         
   4   8  10          0.10          1.32         1.65 o                         
  -4   9  10         33.49         31.35         2.54 o                         
  -3   9  10        245.67        231.99         7.07 o                         
  -2   9  10         19.86         33.82         2.36 o                         
  -1   9  10          8.89         12.66         2.09 o                         
   0   9  10         26.76         30.54         2.09 o                         
   1   9  10         70.44         67.21         2.45 o                         
   2   9  10        324.32        335.70         4.70 o                         
   3   9  10        428.21        464.34         6.13 o                         
  -4  10  10          5.38          9.63         2.60 o                         
  -3  10  10         15.68         18.49         3.18 o                         
  -2  10  10        739.45        735.25        10.70 o                         
  -1  10  10         10.24         12.38         2.21 o                         
   0  10  10        153.11        150.31         3.04 o                         
   1  10  10        163.22        172.47         3.74 o                         
   2  10  10        182.68        174.76         2.96 o                         
   3  10  10        124.83        129.64         2.81 o                         
  -3  11  10         56.52         63.57         3.01 o                         
  -2  11  10         23.71         26.47         2.41 o                         
  -1  11  10         21.12         33.82         2.30 o                         
   0  11  10        286.32        261.23         4.17 o                         
   1  11  10       1069.57        997.21        11.54 o                         
   2  11  10        597.53        616.34         8.48 o                         
   3  11  10         19.92         28.24         2.07 o                         
  -3  12  10         80.92         96.99         3.31 o                         
  -2  12  10        159.92        190.76         4.00 o                         
  -1  12  10        126.68        140.08         3.19 o                         
   0  12  10        390.03        368.10         5.85 o                         
   1  12  10         57.87         56.29         2.16 o                         
   2  12  10        557.73        554.35         7.88 o                         
   3  12  10          1.38          6.51         1.75 o                         
  -3  13  10        164.15        151.09         4.07 o                         
  -2  13  10         11.27         17.01         2.26 o                         
  -1  13  10         20.70         24.85         2.47 o                         
   0  13  10         42.55         45.56         2.70 o                         
   1  13  10        193.16        199.52         3.76 o                         
   2  13  10         18.91         31.52         2.16 o                         
   3  13  10        121.85        113.24         2.39 o                         
  -3  14  10         82.31         82.98         4.71 o                         
  -2  14  10        269.97        261.24         5.38 o                         
  -1  14  10         41.97         53.59         2.70 o                         
   0  14  10        654.74        628.15         8.47 o                         
   1  14  10        339.06        320.51         5.33 o                         
   2  14  10        163.07        167.57         3.55 o                         
   3  14  10         40.72         53.19         2.36 o                         
  -3  15  10        183.09        169.37        10.29 o                         
  -2  15  10         40.20         46.68         2.36 o                         
  -1  15  10        211.41        204.30         4.18 o                         
   0  15  10        270.68        270.96         4.55 o                         
   1  15  10         67.49         73.24         2.97 o                         
   2  15  10       1183.01       1183.27        17.82 o                         
  -2  16  10         21.42         27.82         2.57 o                         
  -1  16  10          2.35          6.32         2.07 o                         
   0  16  10         13.44         16.29         2.09 o                         
   1  16  10         10.87         14.27         2.15 o                         
   2  16  10          4.15          8.68         1.63 o                         
  -2  17  10          6.33         10.31         1.82 o                         
  -1  17  10         18.98         24.66         2.14 o                         
   0  17  10         32.32         32.50         2.26 o                         
   1  17  10          3.30          8.12         1.72 o                         
   2  17  10         93.85         80.23         2.51 o                         
  -2  18  10        294.96        258.83         6.28 o                         
  -1  18  10        186.64        173.11         4.51 o                         
   0  18  10         46.41         60.40         2.91 o                         
   1  18  10        494.77        466.59         9.68 o                         
   2  18  10         88.58         81.77         3.80 o                         
  -1  19  10          5.80          9.30         1.66 o                         
   0  19  10          9.13         13.03         1.80 o                         
   1  19  10          0.28          5.26         1.80 o                         
  -1  20  10        847.92        702.90        19.88 o                         
   0  20  10        250.92        236.64         5.59 o                         
  -4   1  11         86.96         83.30         4.28 o                         
  -3   1  11        187.77        176.09         3.23 o                         
  -2   1  11        381.50        377.74         5.85 o                         
  -1   1  11       2568.18       2719.02        30.80 o                         
   0   1  11        153.56        159.71         2.82 o                         
   1   1  11         47.48         44.66         2.03 o                         
   2   1  11        248.70        237.50         4.40 o                         
   3   1  11        183.70        180.84         3.67 o                         
   4   1  11          3.72          9.23         2.11 o                         
  -4   2  11         26.71         28.24         1.95 o                         
  -3   2  11          1.20          9.37         1.94 o                         
  -2   2  11        829.46        869.35        11.69 o                         
  -1   2  11       1409.90       1514.66        16.64 o                         
   0   2  11        410.57        457.28         5.88 o                         
   1   2  11        476.26        468.76         5.82 o                         
   2   2  11         47.88         60.99         2.45 o                         
   3   2  11         59.70         64.27         2.55 o                         
   4   2  11        110.45         95.80         2.55 o                         
  -4   3  11         11.06         17.96         2.00 o                         
  -3   3  11         41.64         48.34         2.07 o                         
  -2   3  11         20.51         29.41         2.12 o                         
  -1   3  11        503.48        503.25         6.20 o                         
   0   3  11         25.50         31.32         2.03 o                         
   1   3  11         60.06         54.25         2.01 o                         
   2   3  11        241.95        224.11         4.26 o                         
   3   3  11         13.81         19.27         2.18 o                         
   4   3  11          3.59         10.32         2.25 o                         
  -4   4  11          2.15          8.01         2.62 o                         
  -3   4  11         49.52         52.87         2.37 o                         
  -2   4  11        664.48        660.97         7.89 o                         
  -1   4  11         74.04         79.25         2.24 o                         
   0   4  11       1223.76       1166.70        12.69 o                         
   1   4  11        198.50        197.74         3.09 o                         
   2   4  11        182.41        190.46         3.74 o                         
   3   4  11        238.28        237.21         4.47 o                         
  -4   5  11         80.00         75.46         2.93 o                         
  -3   5  11         37.18         37.93         2.62 o                         
  -2   5  11        591.72        614.37         8.86 o                         
  -1   5  11          7.33         11.40         1.88 o                         
   0   5  11        945.27        930.20        10.36 o                         
   1   5  11         93.54         97.28         2.28 o                         
   2   5  11         12.16         11.71         2.11 o                         
   3   5  11          3.30          9.55         1.77 o                         
  -4   6  11          0.12          8.54         1.90 o                         
  -3   6  11        248.65        236.06         6.34 o                         
  -2   6  11        125.72        135.07         3.08 o                         
  -1   6  11         14.66         11.89         1.85 o                         
   0   6  11         24.90         37.21         1.81 o                         
   1   6  11          4.15         11.08         1.74 o                         
   2   6  11        115.92        112.68         2.49 o                         
   3   6  11        171.55        165.82         3.36 o                         
  -4   7  11        201.28        174.60         6.18 o                         
  -3   7  11       1032.84       1049.62        30.46 o                         
  -2   7  11        755.56        782.40        10.69 o                         
  -1   7  11        338.19        331.79         5.53 o                         
   0   7  11        107.77        107.26         2.40 o                         
   1   7  11          0.92          4.91         1.87 o                         
   2   7  11          7.50          8.64         1.61 o                         
   3   7  11         52.25         58.63         1.95 o                         
  -3   8  11         38.86         44.43         3.35 o                         
  -2   8  11         22.91         27.06         2.15 o                         
  -1   8  11         20.31         24.33         1.97 o                         
   0   8  11        701.16        708.65         7.85 o                         
   1   8  11         54.25         64.15         2.29 o                         
   2   8  11        173.85        169.99         2.71 o                         
   3   8  11        568.20        580.29         9.79 o                         
  -3   9  11        204.96        220.45         7.69 o                         
  -2   9  11        169.95        172.89         3.74 o                         
  -1   9  11        551.87        519.36         6.39 o                         
   0   9  11        154.07        150.53         2.86 o                         
   1   9  11        193.87        178.66         3.31 o                         
   2   9  11          5.63          9.74         1.66 o                         
   3   9  11          2.12          7.38         2.11 o                         
  -3  10  11         44.85         51.08         2.78 o                         
  -2  10  11         21.74         27.74         2.11 o                         
  -1  10  11          9.54         17.99         1.99 o                         
   0  10  11         24.24         23.37         2.06 o                         
   1  10  11        451.00        445.56         6.40 o                         
   2  10  11        343.51        348.10         5.14 o                         
   3  10  11         21.10         28.02         2.02 o                         
  -3  11  11        610.86        599.42        14.17 o                         
  -2  11  11        111.32        126.01         2.95 o                         
  -1  11  11        252.22        231.91         4.08 o                         
   0  11  11        141.79        129.42         3.62 o                         
   1  11  11         50.44         51.23         2.40 o                         
   2  11  11          0.16          7.01         1.80 o                         
   3  11  11          0.88          5.57         1.71 o                         
  -3  12  11         20.58         30.02         2.29 o                         
  -2  12  11         23.81         35.82         2.20 o                         
  -1  12  11         29.81         39.63         2.14 o                         
   0  12  11        153.42        142.34         3.00 o                         
   1  12  11        297.82        293.78         5.09 o                         
   2  12  11          0.64          4.90         1.64 o                         
   3  12  11         23.68         28.30         1.58 o                         
  -3  13  11        714.15        651.71        18.69 o                         
  -2  13  11        342.32        331.67         6.21 o                         
  -1  13  11        430.24        446.86         7.60 o                         
   0  13  11        211.41        204.06         3.88 o                         
   1  13  11          5.53          8.92         2.06 o                         
   2  13  11         85.22         90.14         2.32 o                         
  -3  14  11         13.67         20.10         2.94 o                         
  -2  14  11         61.95         65.50         2.64 o                         
  -1  14  11          1.60          5.95         1.82 o                         
   0  14  11        150.99        144.44         3.15 o                         
   1  14  11          4.08          9.68         1.97 o                         
   2  14  11        276.40        273.67         4.47 o                         
  -2  15  11          1.16          4.22         1.89 o                         
  -1  15  11         23.07         21.77         2.10 o                         
   0  15  11          2.88          9.10         1.89 o                         
   1  15  11         73.67         76.34         2.26 o                         
   2  15  11         19.73         15.50         1.78 o                         
  -2  16  11         58.11         66.63         3.08 o                         
  -1  16  11        184.81        188.44         3.50 o                         
   0  16  11        104.24        110.34         2.49 o                         
   1  16  11        278.76        269.52         5.90 o                         
   2  16  11         11.56         15.39         1.65 o                         
  -2  17  11        295.38        217.04        13.37 o                         
  -1  17  11         48.49         47.54         1.91 o                         
   0  17  11        119.51        118.53         2.73 o                         
   1  17  11         86.71         81.57         2.40 o                         
  -1  18  11        137.66        116.85         3.57 o                         
   0  18  11        120.53        112.47         3.98 o                         
   1  18  11        126.15        107.20         4.51 o                         
   0  19  11        150.74        123.63         5.99 o                         
  -4   0  12        125.60        102.66         7.83 o                         
  -3   0  12        457.95        421.58         8.60 o                         
  -2   0  12        199.85        200.64         5.28 o                         
  -1   0  12        766.59        778.27        20.08 o                         
   0   0  12        573.01        573.59        10.17 o                         
   1   0  12        164.37        132.65         4.57 o                         
   2   0  12         22.90         25.57         3.45 o                         
   3   0  12         11.78         20.64         3.00 o                         
  -3   1  12         53.96         53.90         2.25 o                         
  -2   1  12          2.64          5.73         2.29 o                         
  -1   1  12         35.72         41.66         2.43 o                         
   0   1  12        138.77        135.48         2.85 o                         
   1   1  12        652.04        587.56         7.35 o                         
   2   1  12         12.22         18.59         2.47 o                         
   3   1  12        104.84         98.96         2.73 o                         
  -3   2  12        322.68        320.80         6.30 o                         
  -2   2  12        486.61        501.20         7.04 o                         
  -1   2  12          0.99          6.03         2.22 o                         
   0   2  12        145.04        144.87         2.75 o                         
   1   2  12        917.34        796.26         9.98 o                         
   2   2  12          1.54          6.74         2.13 o                         
   3   2  12         44.67         49.15         2.08 o                         
  -3   3  12         19.85         26.48         2.20 o                         
  -2   3  12        490.16        517.39         7.27 o                         
  -1   3  12       1149.62       1187.88        12.98 o                         
   0   3  12        108.50        114.27         2.54 o                         
   1   3  12        163.87        162.62         3.02 o                         
   2   3  12       1008.52        947.85        13.95 o                         
   3   3  12        110.12        107.33         2.60 o                         
  -3   4  12         16.60         22.25         2.09 o                         
  -2   4  12        115.03        111.61         3.06 o                         
  -1   4  12        538.79        555.33         6.87 o                         
   0   4  12          5.39         10.13         1.93 o                         
   1   4  12          1.87          6.13         1.89 o                         
   2   4  12         19.51         20.40         1.92 o                         
   3   4  12         10.29         17.52         1.43 o                         
  -3   5  12        479.49        487.94        10.87 o                         
  -2   5  12         61.41         62.20         2.56 o                         
  -1   5  12        282.34        292.30         4.78 o                         
   0   5  12        411.88        403.13         5.51 o                         
   1   5  12         13.19         15.36         1.77 o                         
   2   5  12          4.60          6.02         1.91 o                         
   3   5  12        436.45        421.08         6.69 o                         
  -3   6  12        205.84        192.62         6.78 o                         
  -2   6  12        717.87        702.36        13.37 o                         
  -1   6  12          2.12          6.20         1.93 o                         
   0   6  12        748.15        681.53         8.96 o                         
   1   6  12         13.31         15.18         1.79 o                         
   2   6  12        103.52         94.61         2.47 o                         
   3   6  12          1.07          5.89         1.52 o                         
  -3   7  12        294.26        270.56         8.19 o                         
  -2   7  12          5.35         12.10         2.22 o                         
  -1   7  12         31.81         32.10         1.90 o                         
   0   7  12        881.14        837.22        10.13 o                         
   1   7  12         56.31         59.87         2.24 o                         
   2   7  12         21.17         26.53         1.95 o                         
   3   7  12        344.89        345.47         7.84 o                         
  -3   8  12        177.33        203.08         5.91 o                         
  -2   8  12        899.05        888.36        14.46 o                         
  -1   8  12         31.60         37.43         1.99 o                         
   0   8  12         13.05         16.88         1.86 o                         
   1   8  12          6.49         12.76         1.87 o                         
   2   8  12         35.55         41.92         1.98 o                         
   3   8  12         27.96         24.35         1.99 o                         
  -3   9  12         55.59         57.21         2.61 o                         
  -2   9  12        520.97        561.81         9.81 o                         
  -1   9  12        447.41        411.80         5.66 o                         
   0   9  12         23.12         28.30         1.82 o                         
   1   9  12        242.40        234.85         3.77 o                         
   2   9  12        112.79        100.05         2.39 o                         
   3   9  12         87.18         94.94         3.23 o                         
  -3  10  12        102.53         88.77         3.09 o                         
  -2  10  12         19.31         23.74         2.24 o                         
  -1  10  12        174.26        147.69         2.90 o                         
   0  10  12         20.10         20.55         1.92 o                         
   1  10  12        133.32        121.25         2.53 o                         
   2  10  12        288.35        286.15         5.21 o                         
  -3  11  12          2.82          8.38         1.76 o                         
  -2  11  12        339.68        329.33         6.28 o                         
  -1  11  12          2.07          8.18         1.88 o                         
   0  11  12         23.23         24.53         1.97 o                         
   1  11  12          1.51          5.51         1.75 o                         
   2  11  12        198.63        181.21         3.77 o                         
  -2  12  12         51.17         56.95         2.21 o                         
  -1  12  12        585.39        554.88        12.24 o                         
   0  12  12         64.93         69.49         2.17 o                         
   1  12  12          1.46          8.80         1.86 o                         
   2  12  12         83.36         86.11         2.38 o                         
  -2  13  12         14.42         15.76         1.78 o                         
  -1  13  12         28.56         24.18         1.99 o                         
   0  13  12          6.21         11.81         1.77 o                         
   1  13  12         45.16         47.44         1.85 o                         
   2  13  12          2.29          5.14         1.52 o                         
  -2  14  12         50.45         47.51         2.41 o                         
  -1  14  12          5.29          4.98         1.84 o                         
   0  14  12          4.33          9.97         1.76 o                         
   1  14  12        128.10        121.54         2.97 o                         
   2  14  12          0.02          2.57         1.59 o                         
  -2  15  12          7.35         11.50         2.37 o                         
  -1  15  12         73.66         68.92         2.08 o                         
   0  15  12         32.12         33.47         1.77 o                         
   1  15  12        571.71        506.34        12.58 o                         
  -1  16  12        119.02        113.28         3.61 o                         
   0  16  12        108.31        100.06         3.78 o                         
   1  16  12          1.37          5.61         1.82 o                         
   0  17  12        344.81        306.31         7.45 o                         
  -3   1  13        133.59        133.33         3.17 o                         
  -2   1  13          5.60         10.79         1.79 o                         
  -1   1  13          2.56          8.00         1.96 o                         
   0   1  13         14.40         16.58         2.07 o                         
   1   1  13          7.50          9.89         2.19 o                         
   2   1  13         37.45         44.19         2.34 o                         
   3   1  13         84.15         92.23         2.53 o                         
  -3   2  13         19.51         20.69         1.96 o                         
  -2   2  13        227.43        226.39         3.84 o                         
  -1   2  13         14.02         16.77         2.13 o                         
   0   2  13         97.65         98.85         2.38 o                         
   1   2  13        544.16        493.58         7.37 o                         
   2   2  13        369.35        354.17         6.79 o                         
   3   2  13        321.78        322.96         7.53 o                         
  -3   3  13         14.25         21.60         1.76 o                         
  -2   3  13         12.90         19.25         2.14 o                         
  -1   3  13         22.89         26.50         2.13 o                         
   0   3  13          2.88          4.61         1.90 o                         
   1   3  13          3.12          6.98         2.11 o                         
   2   3  13         38.28         35.37         2.49 o                         
   3   3  13          7.33         13.52         1.59 o                         
  -3   4  13        257.95        243.47         6.84 o                         
  -2   4  13        308.33        309.69         5.62 o                         
  -1   4  13        172.78        181.06         3.41 o                         
   0   4  13        432.60        399.45         5.89 o                         
   1   4  13         39.21         45.23         2.25 o                         
   2   4  13        132.27        135.80         3.63 o                         
   3   4  13         37.97         40.18         2.18 o                         
  -3   5  13         65.28         62.81         2.91 o                         
  -2   5  13         14.57         22.29         2.25 o                         
  -1   5  13          1.70          7.18         2.03 o                         
   0   5  13         93.57         78.54         2.30 o                         
   1   5  13          3.94          8.57         2.19 o                         
   2   5  13        304.94        284.34         4.74 o                         
   3   5  13          8.64         13.85         3.85 o                         
  -3   6  13         41.65         38.22         2.96 o                         
  -2   6  13        206.53        210.31         4.53 o                         
  -1   6  13          2.67          9.94         2.02 o                         
   0   6  13         14.15         24.91         2.04 o                         
   1   6  13          1.41          7.02         2.01 o                         
   2   6  13         13.71         15.17         1.67 o                         
  -3   7  13        386.18        315.19        11.38 o                         
  -2   7  13         16.61         21.42         2.02 o                         
  -1   7  13          1.91          7.38         2.04 o                         
   0   7  13        462.21        444.34         6.71 o                         
   1   7  13         14.68         18.31         2.02 o                         
   2   7  13          6.37         14.34         1.64 o                         
  -3   8  13        236.02        188.19         5.95 o                         
  -2   8  13          9.10         18.61         1.92 o                         
  -1   8  13         99.23         99.65         2.83 o                         
   0   8  13         59.81         62.15         2.31 o                         
   1   8  13        214.27        202.37         3.50 o                         
   2   8  13         60.17         61.07         1.92 o                         
  -2   9  13         23.24         32.19         2.10 o                         
  -1   9  13        103.03         91.36         2.68 o                         
   0   9  13         30.79         31.87         2.07 o                         
   1   9  13         51.28         48.78         1.84 o                         
   2   9  13         18.31         19.93         1.71 o                         
  -2  10  13        152.72        130.50         5.85 o                         
  -1  10  13        571.63        543.38        10.65 o                         
   0  10  13        181.34        160.13         3.17 o                         
   1  10  13        611.02        589.88         8.82 o                         
   2  10  13        465.24        462.84        10.20 o                         
  -2  11  13         69.29         56.91         3.01 o                         
  -1  11  13        353.32        318.59         7.74 o                         
   0  11  13         35.59         39.28         1.87 o                         
   1  11  13        195.14        203.86         3.28 o                         
   2  11  13         75.69         77.15         2.90 o                         
  -2  12  13        128.55        107.65         4.03 o                         
  -1  12  13          5.60         11.96         1.85 o                         
   0  12  13          1.31          6.64         1.72 o                         
   1  12  13         89.90         80.08         2.23 o                         
  -1  13  13          7.10         13.07         1.78 o                         
   0  13  13         20.27         18.77         1.91 o                         
   1  13  13        112.69        101.07         3.02 o                         
  -1  14  13         90.26         83.81         2.96 o                         
   0  14  13        315.75        265.48         7.28 o                         
   1  14  13         91.32         87.65         3.18 o                         
   0  15  13          5.58          7.23         2.00 o                         
  -2   0  14        162.49        173.85         5.26 o                         
  -1   0  14         39.00         47.54         2.98 o                         
   0   0  14         88.29         89.20         3.10 o                         
   1   0  14         86.86         67.94         3.50 o                         
   2   0  14         25.04         28.44         2.61 o                         
  -2   1  14        258.15        252.26         4.63 o                         
  -1   1  14         63.12         72.23         2.23 o                         
   0   1  14        126.77        136.09         2.56 o                         
   1   1  14         21.70         36.11         2.15 o                         
   2   1  14         12.26         15.25         1.66 o                         
  -2   2  14         33.49         39.07         1.82 o                         
  -1   2  14         73.07         80.49         2.29 o                         
   0   2  14          9.24         15.45         1.78 o                         
   1   2  14         55.78         53.62         2.29 o                         
   2   2  14        103.61         97.89         2.84 o                         
  -2   3  14         45.40         47.43         1.98 o                         
  -1   3  14        472.17        482.28         7.09 o                         
   0   3  14        198.93        199.97         3.41 o                         
   1   3  14        419.84        419.71         7.91 o                         
   2   3  14        381.80        396.19         7.60 o                         
  -2   4  14         86.65         92.44         2.69 o                         
  -1   4  14        144.65        147.37         2.80 o                         
   0   4  14         61.14         60.94         2.01 o                         
   1   4  14          0.58          5.43         1.86 o                         
   2   4  14          2.06          6.73         1.64 o                         
  -2   5  14        181.86        185.26         5.08 o                         
  -1   5  14        169.61        183.55         3.34 o                         
   0   5  14        276.34        236.28         4.24 o                         
   1   5  14         14.85         18.32         2.01 o                         
   2   5  14        124.10        118.16         2.88 o                         
  -2   6  14          2.44          9.46         1.70 o                         
  -1   6  14         32.62         40.23         1.95 o                         
   0   6  14        168.12        180.27         3.43 o                         
   1   6  14        202.82        197.52         4.21 o                         
   2   6  14         23.17         31.04         1.79 o                         
  -2   7  14          2.88          8.73         1.64 o                         
  -1   7  14         35.17         34.51         1.93 o                         
   0   7  14         78.17         75.74         2.55 o                         
   1   7  14        136.39        132.69         3.07 o                         
   2   7  14         50.58         54.86         2.23 o                         
  -2   8  14         97.57         96.24         2.46 o                         
  -1   8  14         59.38         55.78         2.36 o                         
   0   8  14        136.47        123.06         2.99 o                         
   1   8  14         15.51         19.26         1.83 o                         
  -2   9  14        118.78        104.15         4.72 o                         
  -1   9  14        577.14        526.35        14.21 o                         
   0   9  14        372.32        363.27         6.98 o                         
   1   9  14         53.86         48.53         2.06 o                         
  -1  10  14         23.63         22.55         2.39 o                         
   0  10  14          1.31          4.01         1.89 o                         
   1  10  14          0.01          1.36         1.66 o                         
  -1  11  14        178.38        163.86         5.01 o                         
   0  11  14        219.09        202.54         6.27 o                         
   1  11  14        465.60        413.75         9.77 o                         
  -1  12  14         65.17         51.74         3.67 o                         
   0  12  14         18.10         21.71         2.24 o                         
  -2   1  15        121.14        116.75         2.88 o                         
  -1   1  15         62.56         67.07         2.10 o                         
   0   1  15         51.75         55.88         2.10 o                         
   1   1  15          4.57          6.33         1.93 o                         
  -2   2  15        655.29        585.91        13.57 o                         
  -1   2  15        116.83        120.55         3.11 o                         
   0   2  15        354.36        354.21         6.54 o                         
   1   2  15        199.70        189.91         4.12 o                         
  -2   3  15        138.73        115.56         3.99 o                         
  -1   3  15        189.29        187.76         4.01 o                         
   0   3  15         33.06         36.46         1.88 o                         
   1   3  15         33.49         37.36         1.87 o                         
  -1   4  15        621.27        613.91        10.19 o                         
   0   4  15         13.45         14.70         1.61 o                         
   1   4  15        293.12        296.74         5.67 o                         
  -1   5  15         21.70         23.46         1.80 o                         
   0   5  15         36.01         36.81         1.84 o                         
   1   5  15        259.63        268.21         5.12 o                         
  -1   6  15          1.46          5.36         1.54 o                         
   0   6  15         20.74         18.00         1.81 o                         
   1   6  15          2.32          4.71         1.50 o                         
  -1   7  15         43.92         39.78         1.98 o                         
   0   7  15        123.49        121.42         3.58 o                         
   1   7  15        213.57        211.99         9.04 o                         
  -1   8  15        211.74        186.79         5.26 o                         
   0   8  15        584.35        554.07        16.09 o                         
   0   9  15          7.15          8.94         2.96 o                         
                                                                                
